# Supplementary material for: LEKTI-Grafted Sunflower Trypsin Inhibitor: A Potential Therapeutic for Skin Diseases
Source: J Med Chem. 2025 Nov 11;68(22):24127–35. doi: 10.1021/acs.jmedchem.5c01912 (PMC12670400; doi:10.1021/acs.jmedchem.5c01912)
Supplement: Supplementary file 2 [file jm5c01912_si_002.pdb]

ATOM      1  N   GLU A   1       1.579  10.792   2.491  1.00  0.00           N  
ATOM      2  CA  GLU A   1       2.778  10.614   3.360  1.00  0.00           C  
ATOM      3  C   GLU A   1       2.366  10.039   4.718  1.00  0.00           C  
ATOM      4  O   GLU A   1       2.219  10.756   5.688  1.00  0.00           O  
ATOM      5  CB  GLU A   1       3.359  12.018   3.525  1.00  0.00           C  
ATOM      6  CG  GLU A   1       3.795  12.553   2.160  1.00  0.00           C  
ATOM      7  CD  GLU A   1       4.421  13.939   2.331  1.00  0.00           C  
ATOM      8  OE1 GLU A   1       4.365  14.461   3.432  1.00  0.00           O  
ATOM      9  OE2 GLU A   1       4.946  14.454   1.359  1.00  0.00           O1-
ATOM     10  HA  GLU A   1       3.499   9.971   2.881  1.00  0.00           H  
ATOM     11  HB2 GLU A   1       2.607  12.671   3.945  1.00  0.00           H  
ATOM     12  HB3 GLU A   1       4.211  11.979   4.186  1.00  0.00           H  
ATOM     13  HG2 GLU A   1       4.520  11.882   1.725  1.00  0.00           H  
ATOM     14  HG3 GLU A   1       2.935  12.625   1.510  1.00  0.00           H  
ATOM     15  H1  GLU A   1       0.971   9.951   2.561  1.00  0.00           H  
ATOM     16  H2  GLU A   1       1.047  11.629   2.801  1.00  0.00           H  
ATOM     17  H3  GLU A   1       1.883  10.918   1.504  1.00  0.00           H  
ATOM     18  N   SER A   2       2.178   8.749   4.795  1.00  0.00           N  
ATOM     19  CA  SER A   2       1.775   8.131   6.091  1.00  0.00           C  
ATOM     20  C   SER A   2       2.759   7.023   6.477  1.00  0.00           C  
ATOM     21  O   SER A   2       3.246   6.292   5.639  1.00  0.00           O  
ATOM     22  CB  SER A   2       0.385   7.548   5.837  1.00  0.00           C  
ATOM     23  OG  SER A   2      -0.126   6.999   7.041  1.00  0.00           O  
ATOM     24  H   SER A   2       2.301   8.188   4.002  1.00  0.00           H  
ATOM     25  HA  SER A   2       1.725   8.879   6.866  1.00  0.00           H  
ATOM     26  HB2 SER A   2      -0.275   8.330   5.490  1.00  0.00           H  
ATOM     27  HB3 SER A   2       0.451   6.774   5.086  1.00  0.00           H  
ATOM     28  HG  SER A   2      -0.763   7.618   7.403  1.00  0.00           H  
ATOM     29  N   GLY A   3       3.056   6.896   7.742  1.00  0.00           N  
ATOM     30  CA  GLY A   3       4.008   5.836   8.180  1.00  0.00           C  
ATOM     31  C   GLY A   3       5.433   6.392   8.164  1.00  0.00           C  
ATOM     32  O   GLY A   3       5.643   7.586   8.088  1.00  0.00           O  
ATOM     33  H   GLY A   3       2.652   7.496   8.403  1.00  0.00           H  
ATOM     34  HA2 GLY A   3       3.757   5.518   9.181  1.00  0.00           H  
ATOM     35  HA3 GLY A   3       3.942   4.993   7.508  1.00  0.00           H  
ATOM     36  N   LYS A   4       6.415   5.535   8.236  1.00  0.00           N  
ATOM     37  CA  LYS A   4       7.826   6.016   8.225  1.00  0.00           C  
ATOM     38  C   LYS A   4       8.382   5.991   6.799  1.00  0.00           C  
ATOM     39  O   LYS A   4       7.846   5.341   5.924  1.00  0.00           O  
ATOM     40  CB  LYS A   4       8.586   5.030   9.113  1.00  0.00           C  
ATOM     41  CG  LYS A   4       8.012   5.073  10.531  1.00  0.00           C  
ATOM     42  CD  LYS A   4       8.843   4.170  11.445  1.00  0.00           C  
ATOM     43  CE  LYS A   4       8.217   4.146  12.841  1.00  0.00           C  
ATOM     44  NZ  LYS A   4       7.160   3.098  12.768  1.00  0.00           N1+
ATOM     45  H   LYS A   4       6.224   4.575   8.297  1.00  0.00           H  
ATOM     46  HA  LYS A   4       7.889   7.010   8.638  1.00  0.00           H  
ATOM     47  HB2 LYS A   4       8.483   4.032   8.713  1.00  0.00           H  
ATOM     48  HB3 LYS A   4       9.631   5.302   9.139  1.00  0.00           H  
ATOM     49  HG2 LYS A   4       8.042   6.087  10.901  1.00  0.00           H  
ATOM     50  HG3 LYS A   4       6.989   4.726  10.515  1.00  0.00           H  
ATOM     51  HD2 LYS A   4       8.862   3.170  11.042  1.00  0.00           H  
ATOM     52  HD3 LYS A   4       9.851   4.554  11.509  1.00  0.00           H  
ATOM     53  HE2 LYS A   4       8.958   3.881  13.581  1.00  0.00           H  
ATOM     54  HE3 LYS A   4       7.779   5.105  13.074  1.00  0.00           H  
ATOM     55  HZ1 LYS A   4       7.447   2.363  12.091  1.00  0.00           H  
ATOM     56  HZ2 LYS A   4       7.030   2.670  13.706  1.00  0.00           H  
ATOM     57  HZ3 LYS A   4       6.267   3.530  12.454  1.00  0.00           H  
ATOM     58  N   ALA A   5       9.453   6.697   6.557  1.00  0.00           N  
ATOM     59  CA  ALA A   5      10.043   6.714   5.187  1.00  0.00           C  
ATOM     60  C   ALA A   5      10.358   5.288   4.729  1.00  0.00           C  
ATOM     61  O   ALA A   5      10.351   4.987   3.552  1.00  0.00           O  
ATOM     62  CB  ALA A   5      11.328   7.532   5.320  1.00  0.00           C  
ATOM     63  H   ALA A   5       9.871   7.216   7.276  1.00  0.00           H  
ATOM     64  HA  ALA A   5       9.371   7.194   4.494  1.00  0.00           H  
ATOM     65  HB1 ALA A   5      11.908   7.158   6.150  1.00  0.00           H  
ATOM     66  HB2 ALA A   5      11.905   7.447   4.410  1.00  0.00           H  
ATOM     67  HB3 ALA A   5      11.080   8.569   5.492  1.00  0.00           H  
ATOM     68  N   THR A   6      10.633   4.408   5.652  1.00  0.00           N  
ATOM     69  CA  THR A   6      10.947   3.000   5.272  1.00  0.00           C  
ATOM     70  C   THR A   6      12.093   2.966   4.256  1.00  0.00           C  
ATOM     71  O   THR A   6      12.498   3.982   3.727  1.00  0.00           O  
ATOM     72  CB  THR A   6       9.660   2.462   4.645  1.00  0.00           C  
ATOM     73  CG2 THR A   6       9.815   0.968   4.358  1.00  0.00           C  
ATOM     74  OG1 THR A   6       8.577   2.665   5.542  1.00  0.00           O  
ATOM     75  H   THR A   6      10.632   4.672   6.595  1.00  0.00           H  
ATOM     76  HA  THR A   6      11.200   2.422   6.146  1.00  0.00           H  
ATOM     77  HB  THR A   6       9.466   2.982   3.720  1.00  0.00           H  
ATOM     78  HG1 THR A   6       8.596   3.581   5.828  1.00  0.00           H  
ATOM     79 HG21 THR A   6      10.561   0.550   5.019  1.00  0.00           H  
ATOM     80 HG22 THR A   6       8.871   0.470   4.522  1.00  0.00           H  
ATOM     81 HG23 THR A   6      10.123   0.828   3.332  1.00  0.00           H  
ATOM     82  N   SER A   7      12.617   1.802   3.981  1.00  0.00           N  
ATOM     83  CA  SER A   7      13.735   1.699   3.001  1.00  0.00           C  
ATOM     84  C   SER A   7      13.593   0.420   2.172  1.00  0.00           C  
ATOM     85  O   SER A   7      13.388  -0.655   2.700  1.00  0.00           O  
ATOM     86  CB  SER A   7      15.002   1.646   3.854  1.00  0.00           C  
ATOM     87  OG  SER A   7      16.002   0.904   3.171  1.00  0.00           O  
ATOM     88  H   SER A   7      12.275   0.997   4.421  1.00  0.00           H  
ATOM     89  HA  SER A   7      13.757   2.566   2.360  1.00  0.00           H  
ATOM     90  HB2 SER A   7      15.357   2.650   4.033  1.00  0.00           H  
ATOM     91  HB3 SER A   7      14.782   1.169   4.797  1.00  0.00           H  
ATOM     92  HG  SER A   7      16.451   1.499   2.565  1.00  0.00           H  
ATOM     93  N   TYR A   8      13.700   0.528   0.875  1.00  0.00           N  
ATOM     94  CA  TYR A   8      13.571  -0.682   0.013  1.00  0.00           C  
ATOM     95  C   TYR A   8      14.385  -1.840   0.600  1.00  0.00           C  
ATOM     96  O   TYR A   8      13.854  -2.886   0.912  1.00  0.00           O  
ATOM     97  CB  TYR A   8      14.135  -0.262  -1.344  1.00  0.00           C  
ATOM     98  CG  TYR A   8      13.381   0.947  -1.846  1.00  0.00           C  
ATOM     99  CD1 TYR A   8      12.008   1.068  -1.597  1.00  0.00           C  
ATOM    100  CD2 TYR A   8      14.054   1.947  -2.556  1.00  0.00           C  
ATOM    101  CE1 TYR A   8      11.308   2.189  -2.059  1.00  0.00           C  
ATOM    102  CE2 TYR A   8      13.355   3.068  -3.020  1.00  0.00           C  
ATOM    103  CZ  TYR A   8      11.982   3.189  -2.771  1.00  0.00           C  
ATOM    104  OH  TYR A   8      11.293   4.294  -3.228  1.00  0.00           O  
ATOM    105  H   TYR A   8      13.866   1.403   0.469  1.00  0.00           H  
ATOM    106  HA  TYR A   8      12.535  -0.963  -0.089  1.00  0.00           H  
ATOM    107  HB2 TYR A   8      15.181  -0.017  -1.239  1.00  0.00           H  
ATOM    108  HB3 TYR A   8      14.022  -1.074  -2.048  1.00  0.00           H  
ATOM    109  HD1 TYR A   8      11.489   0.297  -1.048  1.00  0.00           H  
ATOM    110  HD2 TYR A   8      15.113   1.854  -2.749  1.00  0.00           H  
ATOM    111  HE1 TYR A   8      10.250   2.282  -1.867  1.00  0.00           H  
ATOM    112  HE2 TYR A   8      13.874   3.840  -3.569  1.00  0.00           H  
ATOM    113  HH  TYR A   8      10.659   3.997  -3.885  1.00  0.00           H  
ATOM    114  N   ALA A   9      15.669  -1.659   0.752  1.00  0.00           N  
ATOM    115  CA  ALA A   9      16.512  -2.750   1.319  1.00  0.00           C  
ATOM    116  C   ALA A   9      15.803  -3.394   2.514  1.00  0.00           C  
ATOM    117  O   ALA A   9      16.020  -4.547   2.828  1.00  0.00           O  
ATOM    118  CB  ALA A   9      17.803  -2.063   1.764  1.00  0.00           C  
ATOM    119  H   ALA A   9      16.078  -0.807   0.494  1.00  0.00           H  
ATOM    120  HA  ALA A   9      16.727  -3.490   0.565  1.00  0.00           H  
ATOM    121  HB1 ALA A   9      18.393  -1.811   0.896  1.00  0.00           H  
ATOM    122  HB2 ALA A   9      18.365  -2.730   2.400  1.00  0.00           H  
ATOM    123  HB3 ALA A   9      17.563  -1.162   2.310  1.00  0.00           H  
ATOM    124  N   GLU A  10      14.952  -2.660   3.177  1.00  0.00           N  
ATOM    125  CA  GLU A  10      14.222  -3.231   4.344  1.00  0.00           C  
ATOM    126  C   GLU A  10      12.807  -3.626   3.920  1.00  0.00           C  
ATOM    127  O   GLU A  10      12.256  -4.604   4.385  1.00  0.00           O  
ATOM    128  CB  GLU A  10      14.180  -2.107   5.378  1.00  0.00           C  
ATOM    129  CG  GLU A  10      15.596  -1.823   5.882  1.00  0.00           C  
ATOM    130  CD  GLU A  10      15.525  -0.978   7.156  1.00  0.00           C  
ATOM    131  OE1 GLU A  10      14.448  -0.494   7.461  1.00  0.00           O  
ATOM    132  OE2 GLU A  10      16.549  -0.830   7.802  1.00  0.00           O1-
ATOM    133  H   GLU A  10      14.786  -1.733   2.902  1.00  0.00           H  
ATOM    134  HA  GLU A  10      14.752  -4.084   4.743  1.00  0.00           H  
ATOM    135  HB2 GLU A  10      13.774  -1.215   4.924  1.00  0.00           H  
ATOM    136  HB3 GLU A  10      13.556  -2.403   6.208  1.00  0.00           H  
ATOM    137  HG2 GLU A  10      16.096  -2.756   6.097  1.00  0.00           H  
ATOM    138  HG3 GLU A  10      16.147  -1.286   5.124  1.00  0.00           H  
ATOM    139  N   LEU A  11      12.224  -2.872   3.033  1.00  0.00           N  
ATOM    140  CA  LEU A  11      10.851  -3.196   2.558  1.00  0.00           C  
ATOM    141  C   LEU A  11      10.901  -4.405   1.630  1.00  0.00           C  
ATOM    142  O   LEU A  11      10.293  -5.427   1.883  1.00  0.00           O  
ATOM    143  CB  LEU A  11      10.397  -1.950   1.797  1.00  0.00           C  
ATOM    144  CG  LEU A  11       8.917  -2.082   1.437  1.00  0.00           C  
ATOM    145  CD1 LEU A  11       8.099  -1.112   2.292  1.00  0.00           C  
ATOM    146  CD2 LEU A  11       8.724  -1.746  -0.043  1.00  0.00           C  
ATOM    147  H   LEU A  11      12.695  -2.095   2.669  1.00  0.00           H  
ATOM    148  HA  LEU A  11      10.195  -3.382   3.391  1.00  0.00           H  
ATOM    149  HB2 LEU A  11      10.540  -1.078   2.417  1.00  0.00           H  
ATOM    150  HB3 LEU A  11      10.979  -1.849   0.893  1.00  0.00           H  
ATOM    151  HG  LEU A  11       8.588  -3.093   1.624  1.00  0.00           H  
ATOM    152 HD11 LEU A  11       8.717  -0.727   3.089  1.00  0.00           H  
ATOM    153 HD12 LEU A  11       7.754  -0.294   1.677  1.00  0.00           H  
ATOM    154 HD13 LEU A  11       7.249  -1.630   2.711  1.00  0.00           H  
ATOM    155 HD21 LEU A  11       9.690  -1.657  -0.520  1.00  0.00           H  
ATOM    156 HD22 LEU A  11       8.159  -2.533  -0.520  1.00  0.00           H  
ATOM    157 HD23 LEU A  11       8.190  -0.812  -0.134  1.00  0.00           H  
ATOM    158  N   CYS A  12      11.633  -4.297   0.560  1.00  0.00           N  
ATOM    159  CA  CYS A  12      11.742  -5.439  -0.391  1.00  0.00           C  
ATOM    160  C   CYS A  12      12.441  -6.614   0.296  1.00  0.00           C  
ATOM    161  O   CYS A  12      12.446  -7.724  -0.198  1.00  0.00           O  
ATOM    162  CB  CYS A  12      12.591  -4.910  -1.547  1.00  0.00           C  
ATOM    163  SG  CYS A  12      11.528  -4.036  -2.720  1.00  0.00           S  
ATOM    164  H   CYS A  12      12.118  -3.464   0.385  1.00  0.00           H  
ATOM    165  HA  CYS A  12      10.768  -5.729  -0.747  1.00  0.00           H  
ATOM    166  HB2 CYS A  12      13.339  -4.230  -1.162  1.00  0.00           H  
ATOM    167  HB3 CYS A  12      13.078  -5.735  -2.045  1.00  0.00           H  
ATOM    168  N   ASN A  13      13.028  -6.373   1.436  1.00  0.00           N  
ATOM    169  CA  ASN A  13      13.728  -7.465   2.171  1.00  0.00           C  
ATOM    170  C   ASN A  13      12.907  -8.753   2.113  1.00  0.00           C  
ATOM    171  O   ASN A  13      13.394  -9.799   1.733  1.00  0.00           O  
ATOM    172  CB  ASN A  13      13.821  -6.960   3.609  1.00  0.00           C  
ATOM    173  CG  ASN A  13      14.717  -7.895   4.423  1.00  0.00           C  
ATOM    174  ND2 ASN A  13      14.674  -7.848   5.727  1.00  0.00           N  
ATOM    175  OD1 ASN A  13      15.463  -8.676   3.869  1.00  0.00           O  
ATOM    176  H   ASN A  13      13.008  -5.468   1.813  1.00  0.00           H  
ATOM    177  HA  ASN A  13      14.715  -7.623   1.769  1.00  0.00           H  
ATOM    178  HB2 ASN A  13      14.239  -5.966   3.612  1.00  0.00           H  
ATOM    179  HB3 ASN A  13      12.834  -6.933   4.046  1.00  0.00           H  
ATOM    180 HD21 ASN A  13      14.072  -7.217   6.175  1.00  0.00           H  
ATOM    181 HD22 ASN A  13      15.244  -8.443   6.258  1.00  0.00           H  
ATOM    182  N   GLU A  14      11.665  -8.681   2.494  1.00  0.00           N  
ATOM    183  CA  GLU A  14      10.799  -9.896   2.471  1.00  0.00           C  
ATOM    184  C   GLU A  14      10.885 -10.603   1.113  1.00  0.00           C  
ATOM    185  O   GLU A  14      10.543 -11.763   0.990  1.00  0.00           O  
ATOM    186  CB  GLU A  14       9.382  -9.376   2.713  1.00  0.00           C  
ATOM    187  CG  GLU A  14       8.397 -10.547   2.679  1.00  0.00           C  
ATOM    188  CD  GLU A  14       6.966 -10.010   2.764  1.00  0.00           C  
ATOM    189  OE1 GLU A  14       6.801  -8.805   2.683  1.00  0.00           O  
ATOM    190  OE2 GLU A  14       6.060 -10.815   2.907  1.00  0.00           O1-
ATOM    191  H   GLU A  14      11.300  -7.823   2.801  1.00  0.00           H  
ATOM    192  HA  GLU A  14      11.080 -10.571   3.264  1.00  0.00           H  
ATOM    193  HB2 GLU A  14       9.336  -8.894   3.679  1.00  0.00           H  
ATOM    194  HB3 GLU A  14       9.124  -8.665   1.943  1.00  0.00           H  
ATOM    195  HG2 GLU A  14       8.522 -11.095   1.757  1.00  0.00           H  
ATOM    196  HG3 GLU A  14       8.586 -11.201   3.516  1.00  0.00           H  
ATOM    197  N   TYR A  15      11.329  -9.921   0.091  1.00  0.00           N  
ATOM    198  CA  TYR A  15      11.421 -10.573  -1.247  1.00  0.00           C  
ATOM    199  C   TYR A  15      12.828 -11.125  -1.478  1.00  0.00           C  
ATOM    200  O   TYR A  15      13.104 -11.739  -2.489  1.00  0.00           O  
ATOM    201  CB  TYR A  15      11.100  -9.466  -2.249  1.00  0.00           C  
ATOM    202  CG  TYR A  15       9.619  -9.181  -2.207  1.00  0.00           C  
ATOM    203  CD1 TYR A  15       8.707 -10.171  -2.586  1.00  0.00           C  
ATOM    204  CD2 TYR A  15       9.160  -7.931  -1.779  1.00  0.00           C  
ATOM    205  CE1 TYR A  15       7.334  -9.912  -2.539  1.00  0.00           C  
ATOM    206  CE2 TYR A  15       7.786  -7.671  -1.730  1.00  0.00           C  
ATOM    207  CZ  TYR A  15       6.871  -8.661  -2.109  1.00  0.00           C  
ATOM    208  OH  TYR A  15       5.516  -8.405  -2.061  1.00  0.00           O  
ATOM    209  H   TYR A  15      11.599  -8.985   0.201  1.00  0.00           H  
ATOM    210  HA  TYR A  15      10.691 -11.364  -1.329  1.00  0.00           H  
ATOM    211  HB2 TYR A  15      11.648  -8.573  -1.989  1.00  0.00           H  
ATOM    212  HB3 TYR A  15      11.379  -9.785  -3.243  1.00  0.00           H  
ATOM    213  HD1 TYR A  15       9.063 -11.133  -2.920  1.00  0.00           H  
ATOM    214  HD2 TYR A  15       9.865  -7.169  -1.487  1.00  0.00           H  
ATOM    215  HE1 TYR A  15       6.631 -10.678  -2.830  1.00  0.00           H  
ATOM    216  HE2 TYR A  15       7.432  -6.705  -1.400  1.00  0.00           H  
ATOM    217  HH  TYR A  15       5.058  -9.247  -2.001  1.00  0.00           H  
ATOM    218  N   ARG A  16      13.717 -10.921  -0.547  1.00  0.00           N  
ATOM    219  CA  ARG A  16      15.101 -11.446  -0.719  1.00  0.00           C  
ATOM    220  C   ARG A  16      15.078 -12.973  -0.708  1.00  0.00           C  
ATOM    221  O   ARG A  16      15.906 -13.623  -1.314  1.00  0.00           O  
ATOM    222  CB  ARG A  16      15.880 -10.905   0.477  1.00  0.00           C  
ATOM    223  CG  ARG A  16      16.050  -9.395   0.319  1.00  0.00           C  
ATOM    224  CD  ARG A  16      17.057  -8.881   1.346  1.00  0.00           C  
ATOM    225  NE  ARG A  16      16.952  -7.398   1.266  1.00  0.00           N  
ATOM    226  CZ  ARG A  16      17.890  -6.648   1.778  1.00  0.00           C  
ATOM    227  NH1 ARG A  16      18.450  -6.984   2.908  1.00  0.00           N1+
ATOM    228  NH2 ARG A  16      18.267  -5.563   1.158  1.00  0.00           N  
ATOM    229  H   ARG A  16      13.475 -10.429   0.265  1.00  0.00           H  
ATOM    230  HA  ARG A  16      15.532 -11.081  -1.637  1.00  0.00           H  
ATOM    231  HB2 ARG A  16      15.337 -11.115   1.388  1.00  0.00           H  
ATOM    232  HB3 ARG A  16      16.851 -11.377   0.519  1.00  0.00           H  
ATOM    233  HG2 ARG A  16      16.409  -9.177  -0.675  1.00  0.00           H  
ATOM    234  HG3 ARG A  16      15.099  -8.908   0.472  1.00  0.00           H  
ATOM    235  HD2 ARG A  16      16.794  -9.226   2.335  1.00  0.00           H  
ATOM    236  HD3 ARG A  16      18.055  -9.203   1.087  1.00  0.00           H  
ATOM    237  HE  ARG A  16      16.178  -6.985   0.826  1.00  0.00           H  
ATOM    238 HH11 ARG A  16      18.161  -7.815   3.381  1.00  0.00           H  
ATOM    239 HH12 ARG A  16      19.168  -6.409   3.299  1.00  0.00           H  
ATOM    240 HH21 ARG A  16      17.838  -5.306   0.293  1.00  0.00           H  
ATOM    241 HH22 ARG A  16      18.985  -4.987   1.551  1.00  0.00           H  
ATOM    242  N   LYS A  17      14.125 -13.552  -0.031  1.00  0.00           N  
ATOM    243  CA  LYS A  17      14.039 -15.039   0.007  1.00  0.00           C  
ATOM    244  C   LYS A  17      13.656 -15.562  -1.378  1.00  0.00           C  
ATOM    245  O   LYS A  17      13.837 -16.722  -1.690  1.00  0.00           O  
ATOM    246  CB  LYS A  17      12.940 -15.360   1.026  1.00  0.00           C  
ATOM    247  CG  LYS A  17      13.079 -14.444   2.243  1.00  0.00           C  
ATOM    248  CD  LYS A  17      12.559 -15.164   3.488  1.00  0.00           C  
ATOM    249  CE  LYS A  17      11.083 -14.819   3.699  1.00  0.00           C  
ATOM    250  NZ  LYS A  17      10.512 -15.999   4.405  1.00  0.00           N1+
ATOM    251  H   LYS A  17      13.462 -13.007   0.443  1.00  0.00           H  
ATOM    252  HA  LYS A  17      14.977 -15.464   0.327  1.00  0.00           H  
ATOM    253  HB2 LYS A  17      11.973 -15.208   0.571  1.00  0.00           H  
ATOM    254  HB3 LYS A  17      13.031 -16.389   1.339  1.00  0.00           H  
ATOM    255  HG2 LYS A  17      14.118 -14.185   2.382  1.00  0.00           H  
ATOM    256  HG3 LYS A  17      12.503 -13.544   2.081  1.00  0.00           H  
ATOM    257  HD2 LYS A  17      12.664 -16.231   3.357  1.00  0.00           H  
ATOM    258  HD3 LYS A  17      13.130 -14.850   4.350  1.00  0.00           H  
ATOM    259  HE2 LYS A  17      10.989 -13.933   4.310  1.00  0.00           H  
ATOM    260  HE3 LYS A  17      10.592 -14.675   2.749  1.00  0.00           H  
ATOM    261  HZ1 LYS A  17      11.092 -16.838   4.207  1.00  0.00           H  
ATOM    262  HZ2 LYS A  17      10.502 -15.821   5.430  1.00  0.00           H  
ATOM    263  HZ3 LYS A  17       9.539 -16.164   4.073  1.00  0.00           H  
ATOM    264  N   LEU A  18      13.133 -14.706  -2.215  1.00  0.00           N  
ATOM    265  CA  LEU A  18      12.742 -15.141  -3.587  1.00  0.00           C  
ATOM    266  C   LEU A  18      13.894 -14.872  -4.559  1.00  0.00           C  
ATOM    267  O   LEU A  18      14.127 -15.620  -5.487  1.00  0.00           O  
ATOM    268  CB  LEU A  18      11.528 -14.284  -3.966  1.00  0.00           C  
ATOM    269  CG  LEU A  18      10.665 -13.989  -2.735  1.00  0.00           C  
ATOM    270  CD1 LEU A  18       9.310 -13.442  -3.184  1.00  0.00           C  
ATOM    271  CD2 LEU A  18      10.452 -15.272  -1.933  1.00  0.00           C  
ATOM    272  H   LEU A  18      13.000 -13.774  -1.943  1.00  0.00           H  
ATOM    273  HA  LEU A  18      12.476 -16.186  -3.592  1.00  0.00           H  
ATOM    274  HB2 LEU A  18      11.872 -13.352  -4.388  1.00  0.00           H  
ATOM    275  HB3 LEU A  18      10.935 -14.810  -4.700  1.00  0.00           H  
ATOM    276  HG  LEU A  18      11.162 -13.256  -2.115  1.00  0.00           H  
ATOM    277 HD11 LEU A  18       9.453 -12.753  -4.004  1.00  0.00           H  
ATOM    278 HD12 LEU A  18       8.681 -14.258  -3.506  1.00  0.00           H  
ATOM    279 HD13 LEU A  18       8.838 -12.927  -2.360  1.00  0.00           H  
ATOM    280 HD21 LEU A  18      10.696 -16.126  -2.547  1.00  0.00           H  
ATOM    281 HD22 LEU A  18      11.087 -15.260  -1.061  1.00  0.00           H  
ATOM    282 HD23 LEU A  18       9.418 -15.334  -1.624  1.00  0.00           H  
ATOM    283  N   VAL A  19      14.612 -13.801  -4.351  1.00  0.00           N  
ATOM    284  CA  VAL A  19      15.748 -13.471  -5.261  1.00  0.00           C  
ATOM    285  C   VAL A  19      16.877 -14.490  -5.091  1.00  0.00           C  
ATOM    286  O   VAL A  19      17.513 -14.560  -4.058  1.00  0.00           O  
ATOM    287  CB  VAL A  19      16.219 -12.079  -4.832  1.00  0.00           C  
ATOM    288  CG1 VAL A  19      17.066 -11.464  -5.947  1.00  0.00           C  
ATOM    289  CG2 VAL A  19      15.010 -11.180  -4.563  1.00  0.00           C  
ATOM    290  H   VAL A  19      14.403 -13.212  -3.597  1.00  0.00           H  
ATOM    291  HA  VAL A  19      15.414 -13.446  -6.286  1.00  0.00           H  
ATOM    292  HB  VAL A  19      16.813 -12.161  -3.933  1.00  0.00           H  
ATOM    293 HG11 VAL A  19      17.711 -12.220  -6.368  1.00  0.00           H  
ATOM    294 HG12 VAL A  19      16.418 -11.073  -6.717  1.00  0.00           H  
ATOM    295 HG13 VAL A  19      17.667 -10.662  -5.541  1.00  0.00           H  
ATOM    296 HG21 VAL A  19      14.120 -11.649  -4.955  1.00  0.00           H  
ATOM    297 HG22 VAL A  19      14.901 -11.032  -3.498  1.00  0.00           H  
ATOM    298 HG23 VAL A  19      15.158 -10.225  -5.045  1.00  0.00           H  
ATOM    299  N   ARG A  20      17.136 -15.277  -6.098  1.00  0.00           N  
ATOM    300  CA  ARG A  20      18.227 -16.288  -5.993  1.00  0.00           C  
ATOM    301  C   ARG A  20      19.580 -15.632  -6.279  1.00  0.00           C  
ATOM    302  O   ARG A  20      20.251 -15.154  -5.384  1.00  0.00           O  
ATOM    303  CB  ARG A  20      17.903 -17.335  -7.059  1.00  0.00           C  
ATOM    304  CG  ARG A  20      16.750 -18.215  -6.574  1.00  0.00           C  
ATOM    305  CD  ARG A  20      15.432 -17.690  -7.148  1.00  0.00           C  
ATOM    306  NE  ARG A  20      14.372 -18.426  -6.403  1.00  0.00           N  
ATOM    307  CZ  ARG A  20      14.258 -19.719  -6.538  1.00  0.00           C  
ATOM    308  NH1 ARG A  20      14.778 -20.516  -5.645  1.00  0.00           N1+
ATOM    309  NH2 ARG A  20      13.623 -20.214  -7.565  1.00  0.00           N  
ATOM    310  H   ARG A  20      16.614 -15.204  -6.925  1.00  0.00           H  
ATOM    311  HA  ARG A  20      18.227 -16.744  -5.015  1.00  0.00           H  
ATOM    312  HB2 ARG A  20      17.617 -16.840  -7.975  1.00  0.00           H  
ATOM    313  HB3 ARG A  20      18.774 -17.949  -7.238  1.00  0.00           H  
ATOM    314  HG2 ARG A  20      16.908 -19.231  -6.906  1.00  0.00           H  
ATOM    315  HG3 ARG A  20      16.707 -18.192  -5.495  1.00  0.00           H  
ATOM    316  HD2 ARG A  20      15.345 -16.628  -6.976  1.00  0.00           H  
ATOM    317  HD3 ARG A  20      15.369 -17.907  -8.203  1.00  0.00           H  
ATOM    318  HE  ARG A  20      13.760 -17.939  -5.812  1.00  0.00           H  
ATOM    319 HH11 ARG A  20      15.265 -20.137  -4.859  1.00  0.00           H  
ATOM    320 HH12 ARG A  20      14.691 -21.508  -5.749  1.00  0.00           H  
ATOM    321 HH21 ARG A  20      13.225 -19.603  -8.248  1.00  0.00           H  
ATOM    322 HH22 ARG A  20      13.536 -21.206  -7.668  1.00  0.00           H  
ATOM    323  N   ASN A  21      19.985 -15.604  -7.518  1.00  0.00           N  
ATOM    324  CA  ASN A  21      21.294 -14.977  -7.863  1.00  0.00           C  
ATOM    325  C   ASN A  21      21.068 -13.588  -8.467  1.00  0.00           C  
ATOM    326  O   ASN A  21      21.674 -13.224  -9.456  1.00  0.00           O  
ATOM    327  CB  ASN A  21      21.922 -15.920  -8.891  1.00  0.00           C  
ATOM    328  CG  ASN A  21      21.223 -15.751 -10.240  1.00  0.00           C  
ATOM    329  ND2 ASN A  21      20.197 -16.505 -10.524  1.00  0.00           N  
ATOM    330  OD1 ASN A  21      21.615 -14.930 -11.044  1.00  0.00           O  
ATOM    331  H   ASN A  21      19.427 -15.993  -8.224  1.00  0.00           H  
ATOM    332  HA  ASN A  21      21.922 -14.911  -6.989  1.00  0.00           H  
ATOM    333  HB2 ASN A  21      22.971 -15.691  -8.996  1.00  0.00           H  
ATOM    334  HB3 ASN A  21      21.806 -16.939  -8.557  1.00  0.00           H  
ATOM    335 HD21 ASN A  21      19.883 -17.169  -9.876  1.00  0.00           H  
ATOM    336 HD22 ASN A  21      19.743 -16.408 -11.384  1.00  0.00           H  
ATOM    337  N   GLY A  22      20.197 -12.814  -7.883  1.00  0.00           N  
ATOM    338  CA  GLY A  22      19.928 -11.453  -8.426  1.00  0.00           C  
ATOM    339  C   GLY A  22      18.607 -11.467  -9.199  1.00  0.00           C  
ATOM    340  O   GLY A  22      18.204 -10.477  -9.777  1.00  0.00           O  
ATOM    341  H   GLY A  22      19.716 -13.128  -7.089  1.00  0.00           H  
ATOM    342  HA2 GLY A  22      19.861 -10.747  -7.612  1.00  0.00           H  
ATOM    343  HA3 GLY A  22      20.731 -11.165  -9.088  1.00  0.00           H  
ATOM    344  N   LYS A  23      17.929 -12.584  -9.217  1.00  0.00           N  
ATOM    345  CA  LYS A  23      16.634 -12.657  -9.953  1.00  0.00           C  
ATOM    346  C   LYS A  23      15.476 -12.842  -8.968  1.00  0.00           C  
ATOM    347  O   LYS A  23      15.334 -13.878  -8.348  1.00  0.00           O  
ATOM    348  CB  LYS A  23      16.765 -13.878 -10.863  1.00  0.00           C  
ATOM    349  CG  LYS A  23      15.423 -14.150 -11.547  1.00  0.00           C  
ATOM    350  CD  LYS A  23      15.260 -13.212 -12.744  1.00  0.00           C  
ATOM    351  CE  LYS A  23      14.003 -13.596 -13.526  1.00  0.00           C  
ATOM    352  NZ  LYS A  23      13.885 -12.562 -14.593  1.00  0.00           N1+
ATOM    353  H   LYS A  23      18.269 -13.373  -8.745  1.00  0.00           H  
ATOM    354  HA  LYS A  23      16.487 -11.769 -10.546  1.00  0.00           H  
ATOM    355  HB2 LYS A  23      17.520 -13.690 -11.613  1.00  0.00           H  
ATOM    356  HB3 LYS A  23      17.050 -14.738 -10.275  1.00  0.00           H  
ATOM    357  HG2 LYS A  23      15.393 -15.175 -11.886  1.00  0.00           H  
ATOM    358  HG3 LYS A  23      14.621 -13.980 -10.844  1.00  0.00           H  
ATOM    359  HD2 LYS A  23      15.170 -12.194 -12.394  1.00  0.00           H  
ATOM    360  HD3 LYS A  23      16.124 -13.296 -13.386  1.00  0.00           H  
ATOM    361  HE2 LYS A  23      14.118 -14.576 -13.964  1.00  0.00           H  
ATOM    362  HE3 LYS A  23      13.137 -13.570 -12.882  1.00  0.00           H  
ATOM    363  HZ1 LYS A  23      14.316 -11.675 -14.264  1.00  0.00           H  
ATOM    364  HZ2 LYS A  23      14.379 -12.888 -15.448  1.00  0.00           H  
ATOM    365  HZ3 LYS A  23      12.880 -12.402 -14.810  1.00  0.00           H  
ATOM    366  N   LEU A  24      14.648 -11.844  -8.821  1.00  0.00           N  
ATOM    367  CA  LEU A  24      13.501 -11.961  -7.875  1.00  0.00           C  
ATOM    368  C   LEU A  24      12.247 -12.433  -8.624  1.00  0.00           C  
ATOM    369  O   LEU A  24      12.050 -12.123  -9.781  1.00  0.00           O  
ATOM    370  CB  LEU A  24      13.308 -10.546  -7.318  1.00  0.00           C  
ATOM    371  CG  LEU A  24      11.881 -10.385  -6.786  1.00  0.00           C  
ATOM    372  CD1 LEU A  24      11.604 -11.466  -5.742  1.00  0.00           C  
ATOM    373  CD2 LEU A  24      11.725  -9.006  -6.143  1.00  0.00           C  
ATOM    374  H   LEU A  24      14.781 -11.019  -9.330  1.00  0.00           H  
ATOM    375  HA  LEU A  24      13.740 -12.642  -7.075  1.00  0.00           H  
ATOM    376  HB2 LEU A  24      14.010 -10.378  -6.516  1.00  0.00           H  
ATOM    377  HB3 LEU A  24      13.484  -9.825  -8.103  1.00  0.00           H  
ATOM    378  HG  LEU A  24      11.180 -10.483  -7.601  1.00  0.00           H  
ATOM    379 HD11 LEU A  24      12.432 -12.158  -5.713  1.00  0.00           H  
ATOM    380 HD12 LEU A  24      11.483 -11.007  -4.772  1.00  0.00           H  
ATOM    381 HD13 LEU A  24      10.701 -11.997  -6.005  1.00  0.00           H  
ATOM    382 HD21 LEU A  24      12.222  -8.267  -6.752  1.00  0.00           H  
ATOM    383 HD22 LEU A  24      10.676  -8.763  -6.063  1.00  0.00           H  
ATOM    384 HD23 LEU A  24      12.168  -9.017  -5.157  1.00  0.00           H  
ATOM    385  N   ALA A  25      11.400 -13.180  -7.968  1.00  0.00           N  
ATOM    386  CA  ALA A  25      10.162 -13.671  -8.639  1.00  0.00           C  
ATOM    387  C   ALA A  25       9.215 -14.298  -7.610  1.00  0.00           C  
ATOM    388  O   ALA A  25       9.621 -15.086  -6.779  1.00  0.00           O  
ATOM    389  CB  ALA A  25      10.643 -14.725  -9.636  1.00  0.00           C  
ATOM    390  H   ALA A  25      11.578 -13.418  -7.034  1.00  0.00           H  
ATOM    391  HA  ALA A  25       9.671 -12.865  -9.162  1.00  0.00           H  
ATOM    392  HB1 ALA A  25       9.793 -15.266 -10.026  1.00  0.00           H  
ATOM    393  HB2 ALA A  25      11.165 -14.240 -10.449  1.00  0.00           H  
ATOM    394  HB3 ALA A  25      11.311 -15.412  -9.139  1.00  0.00           H  
ATOM    395  N   CYS A  26       7.955 -13.955  -7.660  1.00  0.00           N  
ATOM    396  CA  CYS A  26       6.987 -14.534  -6.684  1.00  0.00           C  
ATOM    397  C   CYS A  26       5.658 -14.844  -7.379  1.00  0.00           C  
ATOM    398  O   CYS A  26       5.550 -14.792  -8.588  1.00  0.00           O  
ATOM    399  CB  CYS A  26       6.801 -13.451  -5.618  1.00  0.00           C  
ATOM    400  SG  CYS A  26       5.824 -12.085  -6.296  1.00  0.00           S  
ATOM    401  H   CYS A  26       7.647 -13.318  -8.338  1.00  0.00           H  
ATOM    402  HA  CYS A  26       7.392 -15.426  -6.235  1.00  0.00           H  
ATOM    403  HB2 CYS A  26       6.286 -13.871  -4.766  1.00  0.00           H  
ATOM    404  HB3 CYS A  26       7.767 -13.082  -5.308  1.00  0.00           H  
ATOM    405  N   THR A  27       4.645 -15.167  -6.622  1.00  0.00           N  
ATOM    406  CA  THR A  27       3.324 -15.480  -7.238  1.00  0.00           C  
ATOM    407  C   THR A  27       2.827 -14.288  -8.060  1.00  0.00           C  
ATOM    408  O   THR A  27       3.547 -13.338  -8.293  1.00  0.00           O  
ATOM    409  CB  THR A  27       2.388 -15.743  -6.057  1.00  0.00           C  
ATOM    410  CG2 THR A  27       2.562 -14.643  -5.010  1.00  0.00           C  
ATOM    411  OG1 THR A  27       1.043 -15.757  -6.515  1.00  0.00           O  
ATOM    412  H   THR A  27       4.753 -15.203  -5.649  1.00  0.00           H  
ATOM    413  HA  THR A  27       3.394 -16.361  -7.856  1.00  0.00           H  
ATOM    414  HB  THR A  27       2.627 -16.698  -5.614  1.00  0.00           H  
ATOM    415  HG1 THR A  27       0.519 -16.255  -5.883  1.00  0.00           H  
ATOM    416 HG21 THR A  27       3.264 -13.907  -5.374  1.00  0.00           H  
ATOM    417 HG22 THR A  27       1.609 -14.169  -4.823  1.00  0.00           H  
ATOM    418 HG23 THR A  27       2.936 -15.074  -4.093  1.00  0.00           H  
ATOM    419  N   ARG A  28       1.600 -14.332  -8.501  1.00  0.00           N  
ATOM    420  CA  ARG A  28       1.057 -13.202  -9.308  1.00  0.00           C  
ATOM    421  C   ARG A  28       0.122 -12.340  -8.454  1.00  0.00           C  
ATOM    422  O   ARG A  28      -1.058 -12.232  -8.723  1.00  0.00           O  
ATOM    423  CB  ARG A  28       0.281 -13.865 -10.447  1.00  0.00           C  
ATOM    424  CG  ARG A  28      -0.214 -12.792 -11.418  1.00  0.00           C  
ATOM    425  CD  ARG A  28      -1.046 -13.448 -12.522  1.00  0.00           C  
ATOM    426  NE  ARG A  28      -1.240 -12.379 -13.541  1.00  0.00           N  
ATOM    427  CZ  ARG A  28      -0.217 -11.925 -14.213  1.00  0.00           C  
ATOM    428  NH1 ARG A  28       0.106 -10.663 -14.136  1.00  0.00           N1+
ATOM    429  NH2 ARG A  28       0.482 -12.733 -14.962  1.00  0.00           N  
ATOM    430  H   ARG A  28       1.036 -15.107  -8.301  1.00  0.00           H  
ATOM    431  HA  ARG A  28       1.859 -12.603  -9.708  1.00  0.00           H  
ATOM    432  HB2 ARG A  28       0.928 -14.554 -10.969  1.00  0.00           H  
ATOM    433  HB3 ARG A  28      -0.564 -14.401 -10.041  1.00  0.00           H  
ATOM    434  HG2 ARG A  28      -0.823 -12.077 -10.886  1.00  0.00           H  
ATOM    435  HG3 ARG A  28       0.633 -12.286 -11.858  1.00  0.00           H  
ATOM    436  HD2 ARG A  28      -0.510 -14.283 -12.950  1.00  0.00           H  
ATOM    437  HD3 ARG A  28      -1.999 -13.773 -12.131  1.00  0.00           H  
ATOM    438  HE  ARG A  28      -2.135 -12.016 -13.707  1.00  0.00           H  
ATOM    439 HH11 ARG A  28      -0.431 -10.043 -13.562  1.00  0.00           H  
ATOM    440 HH12 ARG A  28       0.889 -10.314 -14.651  1.00  0.00           H  
ATOM    441 HH21 ARG A  28       0.235 -13.700 -15.021  1.00  0.00           H  
ATOM    442 HH22 ARG A  28       1.266 -12.384 -15.477  1.00  0.00           H  
ATOM    443  N   GLU A  29       0.640 -11.725  -7.425  1.00  0.00           N  
ATOM    444  CA  GLU A  29      -0.221 -10.872  -6.557  1.00  0.00           C  
ATOM    445  C   GLU A  29      -1.084  -9.947  -7.419  1.00  0.00           C  
ATOM    446  O   GLU A  29      -0.666  -9.486  -8.462  1.00  0.00           O  
ATOM    447  CB  GLU A  29       0.757 -10.058  -5.708  1.00  0.00           C  
ATOM    448  CG  GLU A  29       1.540 -10.998  -4.790  1.00  0.00           C  
ATOM    449  CD  GLU A  29       0.586 -11.634  -3.777  1.00  0.00           C  
ATOM    450  OE1 GLU A  29      -0.528 -11.152  -3.658  1.00  0.00           O  
ATOM    451  OE2 GLU A  29       0.985 -12.593  -3.138  1.00  0.00           O1-
ATOM    452  H   GLU A  29       1.594 -11.824  -7.225  1.00  0.00           H  
ATOM    453  HA  GLU A  29      -0.840 -11.485  -5.922  1.00  0.00           H  
ATOM    454  HB2 GLU A  29       1.442  -9.531  -6.354  1.00  0.00           H  
ATOM    455  HB3 GLU A  29       0.207  -9.346  -5.110  1.00  0.00           H  
ATOM    456  HG2 GLU A  29       2.006 -11.772  -5.381  1.00  0.00           H  
ATOM    457  HG3 GLU A  29       2.301 -10.438  -4.266  1.00  0.00           H  
ATOM    458  N   ASN A  30      -2.287  -9.675  -6.992  1.00  0.00           N  
ATOM    459  CA  ASN A  30      -3.176  -8.781  -7.789  1.00  0.00           C  
ATOM    460  C   ASN A  30      -3.222  -7.385  -7.162  1.00  0.00           C  
ATOM    461  O   ASN A  30      -4.257  -6.924  -6.725  1.00  0.00           O  
ATOM    462  CB  ASN A  30      -4.555  -9.440  -7.733  1.00  0.00           C  
ATOM    463  CG  ASN A  30      -4.495 -10.808  -8.414  1.00  0.00           C  
ATOM    464  ND2 ASN A  30      -4.995 -11.848  -7.805  1.00  0.00           N  
ATOM    465  OD1 ASN A  30      -3.987 -10.931  -9.511  1.00  0.00           O  
ATOM    466  H   ASN A  30      -2.606 -10.058  -6.149  1.00  0.00           H  
ATOM    467  HA  ASN A  30      -2.836  -8.725  -8.811  1.00  0.00           H  
ATOM    468  HB2 ASN A  30      -4.852  -9.565  -6.702  1.00  0.00           H  
ATOM    469  HB3 ASN A  30      -5.274  -8.815  -8.241  1.00  0.00           H  
ATOM    470 HD21 ASN A  30      -5.404 -11.748  -6.920  1.00  0.00           H  
ATOM    471 HD22 ASN A  30      -4.961 -12.729  -8.233  1.00  0.00           H  
ATOM    472  N   ASP A  31      -2.107  -6.708  -7.116  1.00  0.00           N  
ATOM    473  CA  ASP A  31      -2.088  -5.342  -6.516  1.00  0.00           C  
ATOM    474  C   ASP A  31      -0.968  -4.503  -7.144  1.00  0.00           C  
ATOM    475  O   ASP A  31       0.109  -4.402  -6.591  1.00  0.00           O  
ATOM    476  CB  ASP A  31      -1.821  -5.567  -5.029  1.00  0.00           C  
ATOM    477  CG  ASP A  31      -1.989  -4.245  -4.276  1.00  0.00           C  
ATOM    478  OD1 ASP A  31      -1.463  -3.249  -4.744  1.00  0.00           O  
ATOM    479  OD2 ASP A  31      -2.639  -4.253  -3.243  1.00  0.00           O1-
ATOM    480  H   ASP A  31      -1.282  -7.098  -7.473  1.00  0.00           H  
ATOM    481  HA  ASP A  31      -3.043  -4.859  -6.651  1.00  0.00           H  
ATOM    482  HB2 ASP A  31      -2.521  -6.293  -4.642  1.00  0.00           H  
ATOM    483  HB3 ASP A  31      -0.813  -5.932  -4.894  1.00  0.00           H  
ATOM    484  N   PRO A  32      -1.258  -3.924  -8.283  1.00  0.00           N  
ATOM    485  CA  PRO A  32      -0.262  -3.086  -8.989  1.00  0.00           C  
ATOM    486  C   PRO A  32       0.125  -1.876  -8.134  1.00  0.00           C  
ATOM    487  O   PRO A  32      -0.711  -1.245  -7.519  1.00  0.00           O  
ATOM    488  CB  PRO A  32      -1.016  -2.650 -10.248  1.00  0.00           C  
ATOM    489  CG  PRO A  32      -2.430  -3.262 -10.213  1.00  0.00           C  
ATOM    490  CD  PRO A  32      -2.586  -4.074  -8.921  1.00  0.00           C  
ATOM    491  HA  PRO A  32       0.607  -3.663  -9.257  1.00  0.00           H  
ATOM    492  HB2 PRO A  32      -1.088  -1.573 -10.274  1.00  0.00           H  
ATOM    493  HB3 PRO A  32      -0.491  -3.000 -11.125  1.00  0.00           H  
ATOM    494  HG2 PRO A  32      -3.167  -2.473 -10.236  1.00  0.00           H  
ATOM    495  HG3 PRO A  32      -2.566  -3.910 -11.068  1.00  0.00           H  
ATOM    496  HD2 PRO A  32      -3.359  -3.655  -8.296  1.00  0.00           H  
ATOM    497  HD3 PRO A  32      -2.788  -5.111  -9.142  1.00  0.00           H  
ATOM    498  N   ILE A  33       1.385  -1.550  -8.097  1.00  0.00           N  
ATOM    499  CA  ILE A  33       1.829  -0.378  -7.285  1.00  0.00           C  
ATOM    500  C   ILE A  33       2.890   0.420  -8.048  1.00  0.00           C  
ATOM    501  O   ILE A  33       3.097   0.227  -9.230  1.00  0.00           O  
ATOM    502  CB  ILE A  33       2.407  -0.962  -5.982  1.00  0.00           C  
ATOM    503  CG1 ILE A  33       3.866  -1.384  -6.185  1.00  0.00           C  
ATOM    504  CG2 ILE A  33       1.583  -2.179  -5.548  1.00  0.00           C  
ATOM    505  CD1 ILE A  33       3.959  -2.384  -7.337  1.00  0.00           C  
ATOM    506  H   ILE A  33       2.037  -2.072  -8.604  1.00  0.00           H  
ATOM    507  HA  ILE A  33       0.986   0.256  -7.056  1.00  0.00           H  
ATOM    508  HB  ILE A  33       2.361  -0.210  -5.207  1.00  0.00           H  
ATOM    509 HG12 ILE A  33       4.463  -0.514  -6.415  1.00  0.00           H  
ATOM    510 HG13 ILE A  33       4.236  -1.843  -5.280  1.00  0.00           H  
ATOM    511 HG21 ILE A  33       1.569  -2.907  -6.345  1.00  0.00           H  
ATOM    512 HG22 ILE A  33       2.027  -2.618  -4.666  1.00  0.00           H  
ATOM    513 HG23 ILE A  33       0.573  -1.869  -5.325  1.00  0.00           H  
ATOM    514 HD11 ILE A  33       3.160  -3.107  -7.252  1.00  0.00           H  
ATOM    515 HD12 ILE A  33       3.870  -1.857  -8.276  1.00  0.00           H  
ATOM    516 HD13 ILE A  33       4.911  -2.893  -7.297  1.00  0.00           H  
ATOM    517  N   GLN A  34       3.557   1.318  -7.381  1.00  0.00           N  
ATOM    518  CA  GLN A  34       4.602   2.134  -8.064  1.00  0.00           C  
ATOM    519  C   GLN A  34       5.972   1.882  -7.429  1.00  0.00           C  
ATOM    520  O   GLN A  34       6.075   1.366  -6.334  1.00  0.00           O  
ATOM    521  CB  GLN A  34       4.173   3.584  -7.851  1.00  0.00           C  
ATOM    522  CG  GLN A  34       2.770   3.792  -8.427  1.00  0.00           C  
ATOM    523  CD  GLN A  34       2.294   5.212  -8.110  1.00  0.00           C  
ATOM    524  NE2 GLN A  34       1.249   5.689  -8.728  1.00  0.00           N  
ATOM    525  OE1 GLN A  34       2.880   5.894  -7.292  1.00  0.00           O  
ATOM    526  H   GLN A  34       3.370   1.455  -6.430  1.00  0.00           H  
ATOM    527  HA  GLN A  34       4.627   1.907  -9.118  1.00  0.00           H  
ATOM    528  HB2 GLN A  34       4.164   3.806  -6.794  1.00  0.00           H  
ATOM    529  HB3 GLN A  34       4.868   4.243  -8.350  1.00  0.00           H  
ATOM    530  HG2 GLN A  34       2.796   3.652  -9.498  1.00  0.00           H  
ATOM    531  HG3 GLN A  34       2.091   3.078  -7.987  1.00  0.00           H  
ATOM    532 HE21 GLN A  34       0.776   5.140  -9.388  1.00  0.00           H  
ATOM    533 HE22 GLN A  34       0.936   6.598  -8.532  1.00  0.00           H  
ATOM    534  N   GLY A  35       7.025   2.245  -8.109  1.00  0.00           N  
ATOM    535  CA  GLY A  35       8.385   2.029  -7.545  1.00  0.00           C  
ATOM    536  C   GLY A  35       9.115   3.373  -7.432  1.00  0.00           C  
ATOM    537  O   GLY A  35       8.568   4.401  -7.777  1.00  0.00           O  
ATOM    538  H   GLY A  35       6.919   2.660  -8.991  1.00  0.00           H  
ATOM    539  HA2 GLY A  35       8.301   1.583  -6.565  1.00  0.00           H  
ATOM    540  HA3 GLY A  35       8.944   1.370  -8.194  1.00  0.00           H  
ATOM    541  N   PRO A  36      10.331   3.321  -6.945  1.00  0.00           N  
ATOM    542  CA  PRO A  36      11.143   4.551  -6.782  1.00  0.00           C  
ATOM    543  C   PRO A  36      11.386   5.219  -8.138  1.00  0.00           C  
ATOM    544  O   PRO A  36      11.735   6.380  -8.215  1.00  0.00           O  
ATOM    545  CB  PRO A  36      12.451   4.016  -6.192  1.00  0.00           C  
ATOM    546  CG  PRO A  36      12.339   2.486  -6.045  1.00  0.00           C  
ATOM    547  CD  PRO A  36      10.957   2.040  -6.537  1.00  0.00           C  
ATOM    548  HA  PRO A  36      10.675   5.234  -6.092  1.00  0.00           H  
ATOM    549  HB2 PRO A  36      13.271   4.258  -6.852  1.00  0.00           H  
ATOM    550  HB3 PRO A  36      12.620   4.462  -5.223  1.00  0.00           H  
ATOM    551  HG2 PRO A  36      13.105   2.009  -6.638  1.00  0.00           H  
ATOM    552  HG3 PRO A  36      12.461   2.212  -5.007  1.00  0.00           H  
ATOM    553  HD2 PRO A  36      11.047   1.372  -7.381  1.00  0.00           H  
ATOM    554  HD3 PRO A  36      10.396   1.577  -5.738  1.00  0.00           H  
ATOM    555  N   ASP A  37      11.206   4.495  -9.208  1.00  0.00           N  
ATOM    556  CA  ASP A  37      11.428   5.092 -10.557  1.00  0.00           C  
ATOM    557  C   ASP A  37      10.148   5.764 -11.051  1.00  0.00           C  
ATOM    558  O   ASP A  37       9.984   6.027 -12.225  1.00  0.00           O  
ATOM    559  CB  ASP A  37      11.801   3.914 -11.458  1.00  0.00           C  
ATOM    560  CG  ASP A  37      10.640   2.919 -11.504  1.00  0.00           C  
ATOM    561  OD1 ASP A  37       9.579   3.251 -11.001  1.00  0.00           O  
ATOM    562  OD2 ASP A  37      10.832   1.840 -12.040  1.00  0.00           O1-
ATOM    563  H   ASP A  37      10.924   3.561  -9.125  1.00  0.00           H  
ATOM    564  HA  ASP A  37      12.234   5.803 -10.524  1.00  0.00           H  
ATOM    565  HB2 ASP A  37      12.004   4.275 -12.456  1.00  0.00           H  
ATOM    566  HB3 ASP A  37      12.680   3.425 -11.067  1.00  0.00           H  
ATOM    567  N   GLY A  38       9.242   6.044 -10.160  1.00  0.00           N  
ATOM    568  CA  GLY A  38       7.973   6.701 -10.571  1.00  0.00           C  
ATOM    569  C   GLY A  38       7.274   5.840 -11.625  1.00  0.00           C  
ATOM    570  O   GLY A  38       6.425   6.307 -12.359  1.00  0.00           O  
ATOM    571  H   GLY A  38       9.397   5.822  -9.218  1.00  0.00           H  
ATOM    572  HA2 GLY A  38       7.333   6.810  -9.711  1.00  0.00           H  
ATOM    573  HA3 GLY A  38       8.189   7.674 -10.986  1.00  0.00           H  
ATOM    574  N   LYS A  39       7.625   4.586 -11.706  1.00  0.00           N  
ATOM    575  CA  LYS A  39       6.983   3.694 -12.713  1.00  0.00           C  
ATOM    576  C   LYS A  39       6.103   2.654 -12.013  1.00  0.00           C  
ATOM    577  O   LYS A  39       6.347   2.279 -10.884  1.00  0.00           O  
ATOM    578  CB  LYS A  39       8.146   3.015 -13.436  1.00  0.00           C  
ATOM    579  CG  LYS A  39       7.646   2.395 -14.742  1.00  0.00           C  
ATOM    580  CD  LYS A  39       8.771   1.581 -15.383  1.00  0.00           C  
ATOM    581  CE  LYS A  39       8.332   1.107 -16.770  1.00  0.00           C  
ATOM    582  NZ  LYS A  39       9.587   0.661 -17.436  1.00  0.00           N1+
ATOM    583  H   LYS A  39       8.312   4.231 -11.105  1.00  0.00           H  
ATOM    584  HA  LYS A  39       6.402   4.273 -13.413  1.00  0.00           H  
ATOM    585  HB2 LYS A  39       8.911   3.746 -13.653  1.00  0.00           H  
ATOM    586  HB3 LYS A  39       8.559   2.240 -12.805  1.00  0.00           H  
ATOM    587  HG2 LYS A  39       6.806   1.749 -14.536  1.00  0.00           H  
ATOM    588  HG3 LYS A  39       7.338   3.180 -15.418  1.00  0.00           H  
ATOM    589  HD2 LYS A  39       9.653   2.197 -15.477  1.00  0.00           H  
ATOM    590  HD3 LYS A  39       8.994   0.725 -14.763  1.00  0.00           H  
ATOM    591  HE2 LYS A  39       7.639   0.284 -16.683  1.00  0.00           H  
ATOM    592  HE3 LYS A  39       7.883   1.921 -17.320  1.00  0.00           H  
ATOM    593  HZ1 LYS A  39      10.237   0.270 -16.725  1.00  0.00           H  
ATOM    594  HZ2 LYS A  39       9.366  -0.071 -18.139  1.00  0.00           H  
ATOM    595  HZ3 LYS A  39      10.036   1.472 -17.909  1.00  0.00           H  
ATOM    596  N   VAL A  40       5.082   2.186 -12.677  1.00  0.00           N  
ATOM    597  CA  VAL A  40       4.188   1.171 -12.050  1.00  0.00           C  
ATOM    598  C   VAL A  40       4.696  -0.242 -12.353  1.00  0.00           C  
ATOM    599  O   VAL A  40       5.426  -0.460 -13.300  1.00  0.00           O  
ATOM    600  CB  VAL A  40       2.819   1.399 -12.691  1.00  0.00           C  
ATOM    601  CG1 VAL A  40       1.795   0.457 -12.055  1.00  0.00           C  
ATOM    602  CG2 VAL A  40       2.389   2.850 -12.466  1.00  0.00           C  
ATOM    603  H   VAL A  40       4.902   2.501 -13.587  1.00  0.00           H  
ATOM    604  HA  VAL A  40       4.127   1.329 -10.984  1.00  0.00           H  
ATOM    605  HB  VAL A  40       2.881   1.202 -13.751  1.00  0.00           H  
ATOM    606 HG11 VAL A  40       1.779   0.611 -10.987  1.00  0.00           H  
ATOM    607 HG12 VAL A  40       0.816   0.664 -12.463  1.00  0.00           H  
ATOM    608 HG13 VAL A  40       2.065  -0.566 -12.268  1.00  0.00           H  
ATOM    609 HG21 VAL A  40       3.151   3.369 -11.904  1.00  0.00           H  
ATOM    610 HG22 VAL A  40       2.250   3.337 -13.419  1.00  0.00           H  
ATOM    611 HG23 VAL A  40       1.460   2.868 -11.914  1.00  0.00           H  
ATOM    612  N   HIS A  41       4.316  -1.203 -11.557  1.00  0.00           N  
ATOM    613  CA  HIS A  41       4.778  -2.599 -11.801  1.00  0.00           C  
ATOM    614  C   HIS A  41       3.594  -3.568 -11.728  1.00  0.00           C  
ATOM    615  O   HIS A  41       2.482  -3.182 -11.427  1.00  0.00           O  
ATOM    616  CB  HIS A  41       5.778  -2.888 -10.682  1.00  0.00           C  
ATOM    617  CG  HIS A  41       6.815  -1.799 -10.645  1.00  0.00           C  
ATOM    618  CD2 HIS A  41       6.841  -0.578 -10.018  1.00  0.00           C  
ATOM    619  ND1 HIS A  41       8.020  -1.903 -11.321  1.00  0.00           N  
ATOM    620  CE1 HIS A  41       8.715  -0.774 -11.089  1.00  0.00           C  
ATOM    621  NE2 HIS A  41       8.041   0.068 -10.300  1.00  0.00           N  
ATOM    622  H   HIS A  41       3.727  -1.008 -10.799  1.00  0.00           H  
ATOM    623  HA  HIS A  41       5.267  -2.673 -12.759  1.00  0.00           H  
ATOM    624  HB2 HIS A  41       5.259  -2.923  -9.735  1.00  0.00           H  
ATOM    625  HB3 HIS A  41       6.259  -3.838 -10.864  1.00  0.00           H  
ATOM    626  HD1 HIS A  41       8.314  -2.661 -11.870  1.00  0.00           H  
ATOM    627  HD2 HIS A  41       6.050  -0.179  -9.402  1.00  0.00           H  
ATOM    628  HE1 HIS A  41       9.697  -0.572 -11.491  1.00  0.00           H  
ATOM    629  N   GLY A  42       3.824  -4.823 -12.002  1.00  0.00           N  
ATOM    630  CA  GLY A  42       2.712  -5.812 -11.949  1.00  0.00           C  
ATOM    631  C   GLY A  42       2.345  -6.091 -10.489  1.00  0.00           C  
ATOM    632  O   GLY A  42       1.225  -5.873 -10.068  1.00  0.00           O  
ATOM    633  H   GLY A  42       4.727  -5.113 -12.243  1.00  0.00           H  
ATOM    634  HA2 GLY A  42       1.851  -5.415 -12.467  1.00  0.00           H  
ATOM    635  HA3 GLY A  42       3.024  -6.731 -12.422  1.00  0.00           H  
ATOM    636  N   ASN A  43       3.278  -6.571  -9.714  1.00  0.00           N  
ATOM    637  CA  ASN A  43       2.978  -6.864  -8.283  1.00  0.00           C  
ATOM    638  C   ASN A  43       4.003  -6.184  -7.374  1.00  0.00           C  
ATOM    639  O   ASN A  43       4.767  -5.341  -7.801  1.00  0.00           O  
ATOM    640  CB  ASN A  43       3.082  -8.385  -8.158  1.00  0.00           C  
ATOM    641  CG  ASN A  43       4.426  -8.854  -8.719  1.00  0.00           C  
ATOM    642  ND2 ASN A  43       4.782 -10.100  -8.571  1.00  0.00           N  
ATOM    643  OD1 ASN A  43       5.160  -8.077  -9.298  1.00  0.00           O  
ATOM    644  H   ASN A  43       4.174  -6.741 -10.073  1.00  0.00           H  
ATOM    645  HA  ASN A  43       1.981  -6.541  -8.030  1.00  0.00           H  
ATOM    646  HB2 ASN A  43       3.007  -8.667  -7.119  1.00  0.00           H  
ATOM    647  HB3 ASN A  43       2.280  -8.846  -8.715  1.00  0.00           H  
ATOM    648 HD21 ASN A  43       4.190 -10.727  -8.104  1.00  0.00           H  
ATOM    649 HD22 ASN A  43       5.640 -10.410  -8.926  1.00  0.00           H  
ATOM    650  N   THR A  44       4.021  -6.546  -6.122  1.00  0.00           N  
ATOM    651  CA  THR A  44       4.992  -5.927  -5.178  1.00  0.00           C  
ATOM    652  C   THR A  44       6.401  -6.449  -5.459  1.00  0.00           C  
ATOM    653  O   THR A  44       7.379  -5.754  -5.275  1.00  0.00           O  
ATOM    654  CB  THR A  44       4.526  -6.358  -3.786  1.00  0.00           C  
ATOM    655  CG2 THR A  44       5.535  -5.886  -2.739  1.00  0.00           C  
ATOM    656  OG1 THR A  44       3.255  -5.783  -3.516  1.00  0.00           O  
ATOM    657  H   THR A  44       3.396  -7.228  -5.805  1.00  0.00           H  
ATOM    658  HA  THR A  44       4.966  -4.853  -5.260  1.00  0.00           H  
ATOM    659  HB  THR A  44       4.451  -7.433  -3.749  1.00  0.00           H  
ATOM    660  HG1 THR A  44       3.261  -4.882  -3.848  1.00  0.00           H  
ATOM    661 HG21 THR A  44       6.529  -6.187  -3.035  1.00  0.00           H  
ATOM    662 HG22 THR A  44       5.494  -4.809  -2.660  1.00  0.00           H  
ATOM    663 HG23 THR A  44       5.295  -6.327  -1.783  1.00  0.00           H  
ATOM    664  N   CYS A  45       6.513  -7.667  -5.914  1.00  0.00           N  
ATOM    665  CA  CYS A  45       7.864  -8.217  -6.217  1.00  0.00           C  
ATOM    666  C   CYS A  45       8.451  -7.480  -7.418  1.00  0.00           C  
ATOM    667  O   CYS A  45       9.559  -6.986  -7.373  1.00  0.00           O  
ATOM    668  CB  CYS A  45       7.657  -9.696  -6.547  1.00  0.00           C  
ATOM    669  SG  CYS A  45       6.529 -10.449  -5.347  1.00  0.00           S  
ATOM    670  H   CYS A  45       5.712  -8.208  -6.066  1.00  0.00           H  
ATOM    671  HA  CYS A  45       8.512  -8.116  -5.359  1.00  0.00           H  
ATOM    672  HB2 CYS A  45       7.238  -9.787  -7.538  1.00  0.00           H  
ATOM    673  HB3 CYS A  45       8.609 -10.205  -6.511  1.00  0.00           H  
ATOM    674  N   SER A  46       7.712  -7.390  -8.490  1.00  0.00           N  
ATOM    675  CA  SER A  46       8.229  -6.668  -9.686  1.00  0.00           C  
ATOM    676  C   SER A  46       8.865  -5.354  -9.237  1.00  0.00           C  
ATOM    677  O   SER A  46       9.930  -4.980  -9.688  1.00  0.00           O  
ATOM    678  CB  SER A  46       7.001  -6.407 -10.559  1.00  0.00           C  
ATOM    679  OG  SER A  46       7.398  -5.730 -11.744  1.00  0.00           O  
ATOM    680  H   SER A  46       6.816  -7.786  -8.505  1.00  0.00           H  
ATOM    681  HA  SER A  46       8.945  -7.277 -10.216  1.00  0.00           H  
ATOM    682  HB2 SER A  46       6.539  -7.346 -10.820  1.00  0.00           H  
ATOM    683  HB3 SER A  46       6.296  -5.797 -10.015  1.00  0.00           H  
ATOM    684  HG  SER A  46       8.166  -5.191 -11.535  1.00  0.00           H  
ATOM    685  N   MET A  47       8.227  -4.661  -8.333  1.00  0.00           N  
ATOM    686  CA  MET A  47       8.803  -3.381  -7.833  1.00  0.00           C  
ATOM    687  C   MET A  47      10.090  -3.681  -7.069  1.00  0.00           C  
ATOM    688  O   MET A  47      11.010  -2.889  -7.033  1.00  0.00           O  
ATOM    689  CB  MET A  47       7.744  -2.812  -6.892  1.00  0.00           C  
ATOM    690  CG  MET A  47       7.785  -1.283  -6.944  1.00  0.00           C  
ATOM    691  SD  MET A  47       9.150  -0.684  -5.918  1.00  0.00           S  
ATOM    692  CE  MET A  47       8.479  -1.205  -4.321  1.00  0.00           C  
ATOM    693  H   MET A  47       7.375  -4.991  -7.971  1.00  0.00           H  
ATOM    694  HA  MET A  47       8.988  -2.700  -8.648  1.00  0.00           H  
ATOM    695  HB2 MET A  47       6.769  -3.160  -7.197  1.00  0.00           H  
ATOM    696  HB3 MET A  47       7.945  -3.142  -5.884  1.00  0.00           H  
ATOM    697  HG2 MET A  47       7.933  -0.963  -7.965  1.00  0.00           H  
ATOM    698  HG3 MET A  47       6.853  -0.885  -6.573  1.00  0.00           H  
ATOM    699  HE1 MET A  47       7.504  -1.651  -4.469  1.00  0.00           H  
ATOM    700  HE2 MET A  47       9.138  -1.928  -3.870  1.00  0.00           H  
ATOM    701  HE3 MET A  47       8.391  -0.345  -3.671  1.00  0.00           H  
ATOM    702  N   CYS A  48      10.151  -4.831  -6.460  1.00  0.00           N  
ATOM    703  CA  CYS A  48      11.370  -5.215  -5.693  1.00  0.00           C  
ATOM    704  C   CYS A  48      12.410  -5.826  -6.637  1.00  0.00           C  
ATOM    705  O   CYS A  48      13.590  -5.843  -6.349  1.00  0.00           O  
ATOM    706  CB  CYS A  48      10.879  -6.253  -4.681  1.00  0.00           C  
ATOM    707  SG  CYS A  48      10.147  -5.409  -3.256  1.00  0.00           S  
ATOM    708  H   CYS A  48       9.391  -5.447  -6.511  1.00  0.00           H  
ATOM    709  HA  CYS A  48      11.778  -4.360  -5.182  1.00  0.00           H  
ATOM    710  HB2 CYS A  48      10.135  -6.883  -5.146  1.00  0.00           H  
ATOM    711  HB3 CYS A  48      11.708  -6.863  -4.352  1.00  0.00           H  
ATOM    712  N   GLU A  49      11.981  -6.326  -7.766  1.00  0.00           N  
ATOM    713  CA  GLU A  49      12.947  -6.933  -8.729  1.00  0.00           C  
ATOM    714  C   GLU A  49      13.878  -5.856  -9.292  1.00  0.00           C  
ATOM    715  O   GLU A  49      15.073  -6.051  -9.403  1.00  0.00           O  
ATOM    716  CB  GLU A  49      12.084  -7.521  -9.847  1.00  0.00           C  
ATOM    717  CG  GLU A  49      11.259  -8.691  -9.307  1.00  0.00           C  
ATOM    718  CD  GLU A  49      10.298  -9.179 -10.392  1.00  0.00           C  
ATOM    719  OE1 GLU A  49      10.228  -8.536 -11.427  1.00  0.00           O  
ATOM    720  OE2 GLU A  49       9.648 -10.188 -10.171  1.00  0.00           O1-
ATOM    721  H   GLU A  49      11.026  -6.301  -7.981  1.00  0.00           H  
ATOM    722  HA  GLU A  49      13.519  -7.715  -8.249  1.00  0.00           H  
ATOM    723  HB2 GLU A  49      11.420  -6.759 -10.226  1.00  0.00           H  
ATOM    724  HB3 GLU A  49      12.721  -7.870 -10.646  1.00  0.00           H  
ATOM    725  HG2 GLU A  49      11.918  -9.496  -9.024  1.00  0.00           H  
ATOM    726  HG3 GLU A  49      10.694  -8.367  -8.447  1.00  0.00           H  
ATOM    727  N   VAL A  50      13.343  -4.718  -9.650  1.00  0.00           N  
ATOM    728  CA  VAL A  50      14.205  -3.636 -10.205  1.00  0.00           C  
ATOM    729  C   VAL A  50      15.230  -3.212  -9.156  1.00  0.00           C  
ATOM    730  O   VAL A  50      16.399  -3.046  -9.445  1.00  0.00           O  
ATOM    731  CB  VAL A  50      13.253  -2.484 -10.535  1.00  0.00           C  
ATOM    732  CG1 VAL A  50      12.024  -3.038 -11.255  1.00  0.00           C  
ATOM    733  CG2 VAL A  50      12.816  -1.788  -9.245  1.00  0.00           C  
ATOM    734  H   VAL A  50      12.379  -4.578  -9.550  1.00  0.00           H  
ATOM    735  HA  VAL A  50      14.701  -3.973 -11.102  1.00  0.00           H  
ATOM    736  HB  VAL A  50      13.754  -1.774 -11.175  1.00  0.00           H  
ATOM    737 HG11 VAL A  50      12.234  -4.038 -11.605  1.00  0.00           H  
ATOM    738 HG12 VAL A  50      11.189  -3.064 -10.570  1.00  0.00           H  
ATOM    739 HG13 VAL A  50      11.782  -2.405 -12.096  1.00  0.00           H  
ATOM    740 HG21 VAL A  50      12.357  -2.509  -8.586  1.00  0.00           H  
ATOM    741 HG22 VAL A  50      13.678  -1.355  -8.761  1.00  0.00           H  
ATOM    742 HG23 VAL A  50      12.104  -1.011  -9.479  1.00  0.00           H  
ATOM    743  N   PHE A  51      14.805  -3.055  -7.934  1.00  0.00           N  
ATOM    744  CA  PHE A  51      15.763  -2.665  -6.864  1.00  0.00           C  
ATOM    745  C   PHE A  51      16.757  -3.804  -6.656  1.00  0.00           C  
ATOM    746  O   PHE A  51      17.948  -3.596  -6.529  1.00  0.00           O  
ATOM    747  CB  PHE A  51      14.907  -2.453  -5.615  1.00  0.00           C  
ATOM    748  CG  PHE A  51      15.790  -2.459  -4.391  1.00  0.00           C  
ATOM    749  CD1 PHE A  51      16.889  -1.594  -4.317  1.00  0.00           C  
ATOM    750  CD2 PHE A  51      15.509  -3.327  -3.330  1.00  0.00           C  
ATOM    751  CE1 PHE A  51      17.707  -1.600  -3.180  1.00  0.00           C  
ATOM    752  CE2 PHE A  51      16.327  -3.332  -2.194  1.00  0.00           C  
ATOM    753  CZ  PHE A  51      17.426  -2.468  -2.119  1.00  0.00           C  
ATOM    754  H   PHE A  51      13.860  -3.210  -7.719  1.00  0.00           H  
ATOM    755  HA  PHE A  51      16.276  -1.755  -7.126  1.00  0.00           H  
ATOM    756  HB2 PHE A  51      14.395  -1.505  -5.687  1.00  0.00           H  
ATOM    757  HB3 PHE A  51      14.180  -3.248  -5.539  1.00  0.00           H  
ATOM    758  HD1 PHE A  51      17.106  -0.924  -5.136  1.00  0.00           H  
ATOM    759  HD2 PHE A  51      14.661  -3.995  -3.390  1.00  0.00           H  
ATOM    760  HE1 PHE A  51      18.555  -0.933  -3.123  1.00  0.00           H  
ATOM    761  HE2 PHE A  51      16.109  -4.002  -1.376  1.00  0.00           H  
ATOM    762  HZ  PHE A  51      18.056  -2.471  -1.242  1.00  0.00           H  
ATOM    763  N   PHE A  52      16.269  -5.012  -6.638  1.00  0.00           N  
ATOM    764  CA  PHE A  52      17.168  -6.184  -6.459  1.00  0.00           C  
ATOM    765  C   PHE A  52      18.144  -6.263  -7.634  1.00  0.00           C  
ATOM    766  O   PHE A  52      19.307  -6.573  -7.470  1.00  0.00           O  
ATOM    767  CB  PHE A  52      16.233  -7.393  -6.454  1.00  0.00           C  
ATOM    768  CG  PHE A  52      15.818  -7.702  -5.035  1.00  0.00           C  
ATOM    769  CD1 PHE A  52      16.767  -7.686  -4.006  1.00  0.00           C  
ATOM    770  CD2 PHE A  52      14.481  -8.002  -4.751  1.00  0.00           C  
ATOM    771  CE1 PHE A  52      16.377  -7.971  -2.693  1.00  0.00           C  
ATOM    772  CE2 PHE A  52      14.092  -8.287  -3.438  1.00  0.00           C  
ATOM    773  CZ  PHE A  52      15.040  -8.272  -2.408  1.00  0.00           C  
ATOM    774  H   PHE A  52      15.306  -5.148  -6.753  1.00  0.00           H  
ATOM    775  HA  PHE A  52      17.701  -6.117  -5.524  1.00  0.00           H  
ATOM    776  HB2 PHE A  52      15.356  -7.170  -7.043  1.00  0.00           H  
ATOM    777  HB3 PHE A  52      16.741  -8.246  -6.876  1.00  0.00           H  
ATOM    778  HD1 PHE A  52      17.798  -7.456  -4.225  1.00  0.00           H  
ATOM    779  HD2 PHE A  52      13.750  -8.014  -5.546  1.00  0.00           H  
ATOM    780  HE1 PHE A  52      17.109  -7.958  -1.899  1.00  0.00           H  
ATOM    781  HE2 PHE A  52      13.060  -8.519  -3.220  1.00  0.00           H  
ATOM    782  HZ  PHE A  52      14.739  -8.491  -1.395  1.00  0.00           H  
ATOM    783  N   GLN A  53      17.677  -5.976  -8.820  1.00  0.00           N  
ATOM    784  CA  GLN A  53      18.576  -6.026 -10.006  1.00  0.00           C  
ATOM    785  C   GLN A  53      19.756  -5.075  -9.802  1.00  0.00           C  
ATOM    786  O   GLN A  53      20.903  -5.460  -9.903  1.00  0.00           O  
ATOM    787  CB  GLN A  53      17.708  -5.562 -11.176  1.00  0.00           C  
ATOM    788  CG  GLN A  53      18.390  -5.926 -12.496  1.00  0.00           C  
ATOM    789  CD  GLN A  53      17.715  -5.173 -13.643  1.00  0.00           C  
ATOM    790  NE2 GLN A  53      16.489  -4.751 -13.497  1.00  0.00           N  
ATOM    791  OE1 GLN A  53      18.309  -4.965 -14.682  1.00  0.00           O  
ATOM    792  H   GLN A  53      16.735  -5.723  -8.928  1.00  0.00           H  
ATOM    793  HA  GLN A  53      18.923  -7.032 -10.178  1.00  0.00           H  
ATOM    794  HB2 GLN A  53      16.744  -6.047 -11.123  1.00  0.00           H  
ATOM    795  HB3 GLN A  53      17.576  -4.492 -11.122  1.00  0.00           H  
ATOM    796  HG2 GLN A  53      19.433  -5.650 -12.449  1.00  0.00           H  
ATOM    797  HG3 GLN A  53      18.305  -6.989 -12.664  1.00  0.00           H  
ATOM    798 HE21 GLN A  53      16.009  -4.919 -12.658  1.00  0.00           H  
ATOM    799 HE22 GLN A  53      16.046  -4.267 -14.226  1.00  0.00           H  
ATOM    800  N   ALA A  54      19.480  -3.833  -9.512  1.00  0.00           N  
ATOM    801  CA  ALA A  54      20.583  -2.855  -9.295  1.00  0.00           C  
ATOM    802  C   ALA A  54      21.607  -3.433  -8.316  1.00  0.00           C  
ATOM    803  O   ALA A  54      22.796  -3.214  -8.443  1.00  0.00           O  
ATOM    804  CB  ALA A  54      19.906  -1.619  -8.698  1.00  0.00           C  
ATOM    805  H   ALA A  54      18.546  -3.545  -9.433  1.00  0.00           H  
ATOM    806  HA  ALA A  54      21.054  -2.603 -10.231  1.00  0.00           H  
ATOM    807  HB1 ALA A  54      20.459  -1.289  -7.831  1.00  0.00           H  
ATOM    808  HB2 ALA A  54      19.887  -0.830  -9.435  1.00  0.00           H  
ATOM    809  HB3 ALA A  54      18.896  -1.866  -8.409  1.00  0.00           H  
ATOM    810  N   GLU A  55      21.156  -4.172  -7.338  1.00  0.00           N  
ATOM    811  CA  GLU A  55      22.105  -4.765  -6.354  1.00  0.00           C  
ATOM    812  C   GLU A  55      22.943  -5.857  -7.024  1.00  0.00           C  
ATOM    813  O   GLU A  55      23.987  -6.241  -6.536  1.00  0.00           O  
ATOM    814  CB  GLU A  55      21.219  -5.363  -5.260  1.00  0.00           C  
ATOM    815  CG  GLU A  55      20.630  -4.237  -4.408  1.00  0.00           C  
ATOM    816  CD  GLU A  55      19.817  -4.837  -3.260  1.00  0.00           C  
ATOM    817  OE1 GLU A  55      19.534  -6.022  -3.316  1.00  0.00           O  
ATOM    818  OE2 GLU A  55      19.489  -4.101  -2.344  1.00  0.00           O1-
ATOM    819  H   GLU A  55      20.193  -4.339  -7.252  1.00  0.00           H  
ATOM    820  HA  GLU A  55      22.743  -4.002  -5.936  1.00  0.00           H  
ATOM    821  HB2 GLU A  55      20.418  -5.927  -5.714  1.00  0.00           H  
ATOM    822  HB3 GLU A  55      21.809  -6.017  -4.635  1.00  0.00           H  
ATOM    823  HG2 GLU A  55      21.431  -3.634  -4.006  1.00  0.00           H  
ATOM    824  HG3 GLU A  55      19.988  -3.620  -5.021  1.00  0.00           H  
ATOM    825  N   GLU A  56      22.493  -6.357  -8.143  1.00  0.00           N  
ATOM    826  CA  GLU A  56      23.264  -7.421  -8.847  1.00  0.00           C  
ATOM    827  C   GLU A  56      24.575  -6.847  -9.391  1.00  0.00           C  
ATOM    828  O   GLU A  56      25.573  -7.534  -9.486  1.00  0.00           O  
ATOM    829  CB  GLU A  56      22.360  -7.874  -9.994  1.00  0.00           C  
ATOM    830  CG  GLU A  56      22.992  -9.077 -10.697  1.00  0.00           C  
ATOM    831  CD  GLU A  56      22.102  -9.512 -11.863  1.00  0.00           C  
ATOM    832  OE1 GLU A  56      21.075  -8.885 -12.065  1.00  0.00           O  
ATOM    833  OE2 GLU A  56      22.463 -10.464 -12.535  1.00  0.00           O1-
ATOM    834  H   GLU A  56      21.650  -6.032  -8.520  1.00  0.00           H  
ATOM    835  HA  GLU A  56      23.459  -8.248  -8.183  1.00  0.00           H  
ATOM    836  HB2 GLU A  56      21.393  -8.153  -9.601  1.00  0.00           H  
ATOM    837  HB3 GLU A  56      22.242  -7.066 -10.699  1.00  0.00           H  
ATOM    838  HG2 GLU A  56      23.968  -8.804 -11.070  1.00  0.00           H  
ATOM    839  HG3 GLU A  56      23.089  -9.893  -9.995  1.00  0.00           H  
ATOM    840  N   GLU A  57      24.581  -5.591  -9.746  1.00  0.00           N  
ATOM    841  CA  GLU A  57      25.827  -4.974 -10.281  1.00  0.00           C  
ATOM    842  C   GLU A  57      26.914  -4.960  -9.203  1.00  0.00           C  
ATOM    843  O   GLU A  57      28.040  -5.349  -9.438  1.00  0.00           O  
ATOM    844  CB  GLU A  57      25.431  -3.547 -10.663  1.00  0.00           C  
ATOM    845  CG  GLU A  57      24.348  -3.590 -11.743  1.00  0.00           C  
ATOM    846  CD  GLU A  57      24.901  -4.280 -12.993  1.00  0.00           C  
ATOM    847  OE1 GLU A  57      25.997  -3.934 -13.400  1.00  0.00           O  
ATOM    848  OE2 GLU A  57      24.218  -5.142 -13.519  1.00  0.00           O1-
ATOM    849  H   GLU A  57      23.765  -5.055  -9.661  1.00  0.00           H  
ATOM    850  HA  GLU A  57      26.168  -5.508 -11.155  1.00  0.00           H  
ATOM    851  HB2 GLU A  57      25.049  -3.034  -9.792  1.00  0.00           H  
ATOM    852  HB3 GLU A  57      26.295  -3.022 -11.041  1.00  0.00           H  
ATOM    853  HG2 GLU A  57      23.495  -4.140 -11.376  1.00  0.00           H  
ATOM    854  HG3 GLU A  57      24.047  -2.583 -11.992  1.00  0.00           H  
ATOM    855  N   GLU A  58      26.583  -4.515  -8.021  1.00  0.00           N  
ATOM    856  CA  GLU A  58      27.598  -4.478  -6.929  1.00  0.00           C  
ATOM    857  C   GLU A  58      28.307  -5.830  -6.825  1.00  0.00           C  
ATOM    858  O   GLU A  58      29.486  -5.905  -6.539  1.00  0.00           O  
ATOM    859  CB  GLU A  58      26.801  -4.190  -5.657  1.00  0.00           C  
ATOM    860  CG  GLU A  58      26.151  -2.809  -5.763  1.00  0.00           C  
ATOM    861  CD  GLU A  58      27.239  -1.734  -5.787  1.00  0.00           C  
ATOM    862  OE1 GLU A  58      28.370  -2.057  -5.468  1.00  0.00           O  
ATOM    863  OE2 GLU A  58      26.921  -0.605  -6.125  1.00  0.00           O1-
ATOM    864  H   GLU A  58      25.669  -4.206  -7.851  1.00  0.00           H  
ATOM    865  HA  GLU A  58      28.312  -3.689  -7.103  1.00  0.00           H  
ATOM    866  HB2 GLU A  58      26.034  -4.941  -5.534  1.00  0.00           H  
ATOM    867  HB3 GLU A  58      27.465  -4.211  -4.804  1.00  0.00           H  
ATOM    868  HG2 GLU A  58      25.569  -2.754  -6.671  1.00  0.00           H  
ATOM    869  HG3 GLU A  58      25.505  -2.649  -4.912  1.00  0.00           H  
ATOM    870  N   LYS A  59      27.598  -6.901  -7.057  1.00  0.00           N  
ATOM    871  CA  LYS A  59      28.230  -8.248  -6.974  1.00  0.00           C  
ATOM    872  C   LYS A  59      29.110  -8.492  -8.202  1.00  0.00           C  
ATOM    873  O   LYS A  59      29.855  -9.451  -8.264  1.00  0.00           O  
ATOM    874  CB  LYS A  59      27.063  -9.234  -6.947  1.00  0.00           C  
ATOM    875  CG  LYS A  59      26.297  -9.082  -5.630  1.00  0.00           C  
ATOM    876  CD  LYS A  59      25.189 -10.135  -5.561  1.00  0.00           C  
ATOM    877  CE  LYS A  59      24.335  -9.894  -4.313  1.00  0.00           C  
ATOM    878  NZ  LYS A  59      25.148 -10.430  -3.186  1.00  0.00           N1+
ATOM    879  H   LYS A  59      26.648  -6.820  -7.288  1.00  0.00           H  
ATOM    880  HA  LYS A  59      28.811  -8.337  -6.069  1.00  0.00           H  
ATOM    881  HB2 LYS A  59      26.400  -9.029  -7.774  1.00  0.00           H  
ATOM    882  HB3 LYS A  59      27.441 -10.242  -7.029  1.00  0.00           H  
ATOM    883  HG2 LYS A  59      26.976  -9.218  -4.802  1.00  0.00           H  
ATOM    884  HG3 LYS A  59      25.860  -8.095  -5.579  1.00  0.00           H  
ATOM    885  HD2 LYS A  59      24.568 -10.063  -6.441  1.00  0.00           H  
ATOM    886  HD3 LYS A  59      25.630 -11.119  -5.511  1.00  0.00           H  
ATOM    887  HE2 LYS A  59      24.156  -8.837  -4.179  1.00  0.00           H  
ATOM    888  HE3 LYS A  59      23.399 -10.428  -4.390  1.00  0.00           H  
ATOM    889  HZ1 LYS A  59      25.799 -11.158  -3.542  1.00  0.00           H  
ATOM    890  HZ2 LYS A  59      25.693  -9.657  -2.754  1.00  0.00           H  
ATOM    891  HZ3 LYS A  59      24.518 -10.851  -2.473  1.00  0.00           H  
ATOM    892  N   LYS A  60      29.030  -7.632  -9.181  1.00  0.00           N  
ATOM    893  CA  LYS A  60      29.862  -7.814 -10.404  1.00  0.00           C  
ATOM    894  C   LYS A  60      31.312  -8.121 -10.019  1.00  0.00           C  
ATOM    895  O   LYS A  60      31.978  -8.915 -10.652  1.00  0.00           O  
ATOM    896  CB  LYS A  60      29.776  -6.478 -11.143  1.00  0.00           C  
ATOM    897  CG  LYS A  60      30.489  -5.398 -10.329  1.00  0.00           C  
ATOM    898  CD  LYS A  60      30.189  -4.023 -10.929  1.00  0.00           C  
ATOM    899  CE  LYS A  60      31.170  -2.994 -10.366  1.00  0.00           C  
ATOM    900  NZ  LYS A  60      30.448  -2.362  -9.225  1.00  0.00           N1+
ATOM    901  H   LYS A  60      28.423  -6.867  -9.110  1.00  0.00           H  
ATOM    902  HA  LYS A  60      29.460  -8.603 -11.021  1.00  0.00           H  
ATOM    903  HB2 LYS A  60      30.247  -6.571 -12.110  1.00  0.00           H  
ATOM    904  HB3 LYS A  60      28.738  -6.205 -11.274  1.00  0.00           H  
ATOM    905  HG2 LYS A  60      30.141  -5.429  -9.307  1.00  0.00           H  
ATOM    906  HG3 LYS A  60      31.554  -5.575 -10.351  1.00  0.00           H  
ATOM    907  HD2 LYS A  60      30.291  -4.069 -12.003  1.00  0.00           H  
ATOM    908  HD3 LYS A  60      29.179  -3.733 -10.677  1.00  0.00           H  
ATOM    909  HE2 LYS A  60      32.067  -3.483 -10.017  1.00  0.00           H  
ATOM    910  HE3 LYS A  60      31.410  -2.254 -11.115  1.00  0.00           H  
ATOM    911  HZ1 LYS A  60      29.867  -3.075  -8.743  1.00  0.00           H  
ATOM    912  HZ2 LYS A  60      31.136  -1.967  -8.554  1.00  0.00           H  
ATOM    913  HZ3 LYS A  60      29.836  -1.599  -9.583  1.00  0.00           H  
ATOM    914  N   LYS A  61      31.803  -7.499  -8.983  1.00  0.00           N  
ATOM    915  CA  LYS A  61      33.209  -7.756  -8.558  1.00  0.00           C  
ATOM    916  C   LYS A  61      33.346  -9.181  -8.016  1.00  0.00           C  
ATOM    917  O   LYS A  61      32.554  -9.629  -7.212  1.00  0.00           O  
ATOM    918  CB  LYS A  61      33.481  -6.734  -7.453  1.00  0.00           C  
ATOM    919  CG  LYS A  61      33.351  -5.320  -8.022  1.00  0.00           C  
ATOM    920  CD  LYS A  61      33.777  -4.302  -6.962  1.00  0.00           C  
ATOM    921  CE  LYS A  61      33.561  -2.886  -7.500  1.00  0.00           C  
ATOM    922  NZ  LYS A  61      34.436  -2.021  -6.658  1.00  0.00           N1+
ATOM    923  H   LYS A  61      31.249  -6.862  -8.484  1.00  0.00           H  
ATOM    924  HA  LYS A  61      33.888  -7.597  -9.381  1.00  0.00           H  
ATOM    925  HB2 LYS A  61      32.766  -6.869  -6.654  1.00  0.00           H  
ATOM    926  HB3 LYS A  61      34.480  -6.877  -7.068  1.00  0.00           H  
ATOM    927  HG2 LYS A  61      33.985  -5.221  -8.891  1.00  0.00           H  
ATOM    928  HG3 LYS A  61      32.324  -5.138  -8.303  1.00  0.00           H  
ATOM    929  HD2 LYS A  61      33.185  -4.443  -6.069  1.00  0.00           H  
ATOM    930  HD3 LYS A  61      34.822  -4.443  -6.727  1.00  0.00           H  
ATOM    931  HE2 LYS A  61      33.860  -2.828  -8.536  1.00  0.00           H  
ATOM    932  HE3 LYS A  61      32.527  -2.595  -7.388  1.00  0.00           H  
ATOM    933  HZ1 LYS A  61      34.239  -2.201  -5.653  1.00  0.00           H  
ATOM    934  HZ2 LYS A  61      35.434  -2.237  -6.861  1.00  0.00           H  
ATOM    935  HZ3 LYS A  61      34.246  -1.022  -6.872  1.00  0.00           H  
ATOM    936  N   LYS A  62      34.345  -9.898  -8.453  1.00  0.00           N  
ATOM    937  CA  LYS A  62      34.532 -11.294  -7.964  1.00  0.00           C  
ATOM    938  C   LYS A  62      35.565 -11.326  -6.836  1.00  0.00           C  
ATOM    939  O   LYS A  62      36.489 -10.537  -6.804  1.00  0.00           O  
ATOM    940  CB  LYS A  62      35.038 -12.074  -9.178  1.00  0.00           C  
ATOM    941  CG  LYS A  62      33.950 -12.107 -10.253  1.00  0.00           C  
ATOM    942  CD  LYS A  62      34.408 -12.991 -11.415  1.00  0.00           C  
ATOM    943  CE  LYS A  62      33.408 -12.878 -12.567  1.00  0.00           C  
ATOM    944  NZ  LYS A  62      33.281 -14.264 -13.099  1.00  0.00           N1+
ATOM    945  H   LYS A  62      34.974  -9.519  -9.103  1.00  0.00           H  
ATOM    946  HA  LYS A  62      33.593 -11.704  -7.628  1.00  0.00           H  
ATOM    947  HB2 LYS A  62      35.921 -11.593  -9.572  1.00  0.00           H  
ATOM    948  HB3 LYS A  62      35.281 -13.083  -8.881  1.00  0.00           H  
ATOM    949  HG2 LYS A  62      33.040 -12.508  -9.833  1.00  0.00           H  
ATOM    950  HG3 LYS A  62      33.771 -11.104 -10.613  1.00  0.00           H  
ATOM    951  HD2 LYS A  62      35.383 -12.668 -11.751  1.00  0.00           H  
ATOM    952  HD3 LYS A  62      34.464 -14.018 -11.085  1.00  0.00           H  
ATOM    953  HE2 LYS A  62      32.455 -12.525 -12.203  1.00  0.00           H  
ATOM    954  HE3 LYS A  62      33.789 -12.216 -13.330  1.00  0.00           H  
ATOM    955  HZ1 LYS A  62      34.215 -14.720 -13.105  1.00  0.00           H  
ATOM    956  HZ2 LYS A  62      32.635 -14.810 -12.493  1.00  0.00           H  
ATOM    957  HZ3 LYS A  62      32.903 -14.229 -14.068  1.00  0.00           H  
ATOM    958  N   GLU A  63      35.418 -12.232  -5.908  1.00  0.00           N  
ATOM    959  CA  GLU A  63      36.393 -12.313  -4.783  1.00  0.00           C  
ATOM    960  C   GLU A  63      37.777 -12.699  -5.310  1.00  0.00           C  
ATOM    961  O   GLU A  63      38.775 -12.539  -4.636  1.00  0.00           O  
ATOM    962  CB  GLU A  63      35.845 -13.404  -3.863  1.00  0.00           C  
ATOM    963  CG  GLU A  63      34.472 -12.984  -3.335  1.00  0.00           C  
ATOM    964  CD  GLU A  63      33.942 -14.058  -2.382  1.00  0.00           C  
ATOM    965  OE1 GLU A  63      34.545 -15.116  -2.321  1.00  0.00           O  
ATOM    966  OE2 GLU A  63      32.943 -13.802  -1.731  1.00  0.00           O1-
ATOM    967  H   GLU A  63      34.667 -12.859  -5.952  1.00  0.00           H  
ATOM    968  HA  GLU A  63      36.438 -11.373  -4.255  1.00  0.00           H  
ATOM    969  HB2 GLU A  63      35.751 -14.327  -4.415  1.00  0.00           H  
ATOM    970  HB3 GLU A  63      36.522 -13.548  -3.033  1.00  0.00           H  
ATOM    971  HG2 GLU A  63      34.562 -12.047  -2.806  1.00  0.00           H  
ATOM    972  HG3 GLU A  63      33.789 -12.867  -4.162  1.00  0.00           H  
ATOM    973  N   GLY A  64      37.846 -13.207  -6.510  1.00  0.00           N  
ATOM    974  CA  GLY A  64      39.165 -13.602  -7.078  1.00  0.00           C  
ATOM    975  C   GLY A  64      38.996 -13.963  -8.556  1.00  0.00           C  
ATOM    976  O   GLY A  64      37.943 -13.778  -9.133  1.00  0.00           O  
ATOM    977  H   GLY A  64      37.028 -13.327  -7.038  1.00  0.00           H  
ATOM    978  HA2 GLY A  64      39.858 -12.780  -6.986  1.00  0.00           H  
ATOM    979  HA3 GLY A  64      39.546 -14.457  -6.541  1.00  0.00           H  
ATOM    980  N   GLU A  65      40.025 -14.477  -9.172  1.00  0.00           N  
ATOM    981  CA  GLU A  65      39.923 -14.849 -10.613  1.00  0.00           C  
ATOM    982  C   GLU A  65      39.392 -16.279 -10.753  1.00  0.00           C  
ATOM    983  O   GLU A  65      39.750 -17.161  -9.997  1.00  0.00           O  
ATOM    984  CB  GLU A  65      41.351 -14.752 -11.150  1.00  0.00           C  
ATOM    985  CG  GLU A  65      41.317 -14.681 -12.678  1.00  0.00           C  
ATOM    986  CD  GLU A  65      42.748 -14.667 -13.219  1.00  0.00           C  
ATOM    987  OE1 GLU A  65      43.665 -14.640 -12.415  1.00  0.00           O  
ATOM    988  OE2 GLU A  65      42.902 -14.684 -14.429  1.00  0.00           O1-
ATOM    989  H   GLU A  65      40.865 -14.618  -8.689  1.00  0.00           H  
ATOM    990  HA  GLU A  65      39.283 -14.156 -11.136  1.00  0.00           H  
ATOM    991  HB2 GLU A  65      41.822 -13.864 -10.758  1.00  0.00           H  
ATOM    992  HB3 GLU A  65      41.911 -15.623 -10.842  1.00  0.00           H  
ATOM    993  HG2 GLU A  65      40.794 -15.542 -13.067  1.00  0.00           H  
ATOM    994  HG3 GLU A  65      40.806 -13.781 -12.985  1.00  0.00           H  
ATOM    995  N   SER A  66      38.541 -16.515 -11.714  1.00  0.00           N  
ATOM    996  CA  SER A  66      37.989 -17.886 -11.902  1.00  0.00           C  
ATOM    997  C   SER A  66      39.114 -18.868 -12.237  1.00  0.00           C  
ATOM    998  O   SER A  66      38.959 -20.068 -12.124  1.00  0.00           O  
ATOM    999  CB  SER A  66      37.016 -17.765 -13.073  1.00  0.00           C  
ATOM   1000  OG  SER A  66      36.066 -16.746 -12.797  1.00  0.00           O  
ATOM   1001  H   SER A  66      38.266 -15.789 -12.313  1.00  0.00           H  
ATOM   1002  HA  SER A  66      37.462 -18.205 -11.016  1.00  0.00           H  
ATOM   1003  HB2 SER A  66      37.562 -17.514 -13.971  1.00  0.00           H  
ATOM   1004  HB3 SER A  66      36.504 -18.705 -13.215  1.00  0.00           H  
ATOM   1005  HG  SER A  66      35.519 -16.629 -13.577  1.00  0.00           H  
ATOM   1006  N   ARG A  67      40.247 -18.369 -12.650  1.00  0.00           N  
ATOM   1007  CA  ARG A  67      41.381 -19.274 -12.993  1.00  0.00           C  
ATOM   1008  C   ARG A  67      42.110 -19.715 -11.721  1.00  0.00           C  
ATOM   1009  O   ARG A  67      42.657 -20.797 -11.650  1.00  0.00           O  
ATOM   1010  CB  ARG A  67      42.304 -18.436 -13.877  1.00  0.00           C  
ATOM   1011  CG  ARG A  67      41.599 -18.121 -15.198  1.00  0.00           C  
ATOM   1012  CD  ARG A  67      42.549 -17.343 -16.110  1.00  0.00           C  
ATOM   1013  NE  ARG A  67      41.691 -16.849 -17.223  1.00  0.00           N  
ATOM   1014  CZ  ARG A  67      42.177 -16.016 -18.102  1.00  0.00           C  
ATOM   1015  NH1 ARG A  67      41.819 -14.761 -18.081  1.00  0.00           N1+
ATOM   1016  NH2 ARG A  67      43.023 -16.437 -19.002  1.00  0.00           N  
ATOM   1017  H   ARG A  67      40.352 -17.398 -12.735  1.00  0.00           H  
ATOM   1018  HA  ARG A  67      41.026 -20.133 -13.542  1.00  0.00           H  
ATOM   1019  HB2 ARG A  67      42.548 -17.514 -13.370  1.00  0.00           H  
ATOM   1020  HB3 ARG A  67      43.211 -18.988 -14.076  1.00  0.00           H  
ATOM   1021  HG2 ARG A  67      41.310 -19.042 -15.681  1.00  0.00           H  
ATOM   1022  HG3 ARG A  67      40.720 -17.525 -15.002  1.00  0.00           H  
ATOM   1023  HD2 ARG A  67      42.988 -16.513 -15.577  1.00  0.00           H  
ATOM   1024  HD3 ARG A  67      43.321 -17.995 -16.492  1.00  0.00           H  
ATOM   1025  HE  ARG A  67      40.761 -17.150 -17.295  1.00  0.00           H  
ATOM   1026 HH11 ARG A  67      41.170 -14.439 -17.391  1.00  0.00           H  
ATOM   1027 HH12 ARG A  67      42.192 -14.123 -18.754  1.00  0.00           H  
ATOM   1028 HH21 ARG A  67      43.299 -17.398 -19.019  1.00  0.00           H  
ATOM   1029 HH22 ARG A  67      43.396 -15.799 -19.676  1.00  0.00           H  
ATOM   1030  N   ASN A  68      42.120 -18.883 -10.715  1.00  0.00           N  
ATOM   1031  CA  ASN A  68      42.815 -19.255  -9.449  1.00  0.00           C  
ATOM   1032  C   ASN A  68      44.174 -19.890  -9.756  1.00  0.00           C  
ATOM   1033  O   ASN A  68      45.130 -19.148  -9.912  1.00  0.00           O  
ATOM   1034  CB  ASN A  68      41.890 -20.268  -8.772  1.00  0.00           C  
ATOM   1035  CG  ASN A  68      42.186 -20.305  -7.271  1.00  0.00           C  
ATOM   1036  ND2 ASN A  68      41.602 -21.204  -6.526  1.00  0.00           N  
ATOM   1037  OD1 ASN A  68      42.954 -19.509  -6.772  1.00  0.00           O  
ATOM   1038  OXT ASN A  68      44.235 -21.105  -9.828  1.00  0.00           O1-
ATOM   1039  H   ASN A  68      41.673 -18.015 -10.791  1.00  0.00           H  
ATOM   1040  HA  ASN A  68      42.936 -18.389  -8.817  1.00  0.00           H  
ATOM   1041  HB2 ASN A  68      40.862 -19.978  -8.930  1.00  0.00           H  
ATOM   1042  HB3 ASN A  68      42.057 -21.246  -9.197  1.00  0.00           H  
ATOM   1043 HD21 ASN A  68      40.982 -21.848  -6.930  1.00  0.00           H  
ATOM   1044 HD22 ASN A  68      41.785 -21.237  -5.564  1.00  0.00           H  
ATOM   1045  N   GLY I   1      13.792 -13.623  -6.363  1.00 35.55      A    N  
ATOM   1046  CA  GLY I   1      13.094 -12.728  -7.276  1.00 34.19      A    C  
ATOM   1047  C   GLY I   1      11.835 -13.334  -7.891  1.00 31.71      A    C  
ATOM   1048  O   GLY I   1      11.207 -12.685  -8.732  1.00 32.55      A    O  
ATOM   1049  N   ARG I   2      11.480 -14.597  -7.530  1.00  0.00      A    N  
ATOM   1050  CA  ARG I   2      10.194 -15.112  -7.993  1.00  0.00      A    C  
ATOM   1051  C   ARG I   2       9.050 -14.413  -7.299  1.00  0.00      A    C  
ATOM   1052  O   ARG I   2       9.206 -14.199  -6.102  1.00  0.00      A    O  
ATOM   1053  CB  ARG I   2      10.153 -16.647  -7.748  1.00  0.00      A    C  
ATOM   1054  CG  ARG I   2      11.213 -17.478  -8.525  1.00  0.00      A    C  
ATOM   1055  CD  ARG I   2      10.786 -17.746  -9.977  1.00  0.00      A    C  
ATOM   1056  NE  ARG I   2      11.754 -18.682 -10.620  1.00  0.00      A    N  
ATOM   1057  CZ  ARG I   2      12.856 -18.321 -11.271  1.00  0.00      A    C  
ATOM   1058  NH1 ARG I   2      13.231 -17.082 -11.423  1.00  0.00      A    N1+
ATOM   1059  NH2 ARG I   2      13.600 -19.249 -11.785  1.00  0.00      A    N  
ATOM   1060  N   CYS I   3       7.980 -14.218  -8.023  1.00 24.66      A    N  
ATOM   1061  CA  CYS I   3       6.786 -13.665  -7.382  1.00 23.70      A    C  
ATOM   1062  C   CYS I   3       5.556 -14.318  -8.038  1.00 22.75      A    C  
ATOM   1063  O   CYS I   3       5.546 -14.567  -9.250  1.00 20.87      A    O  
ATOM   1064  CB  CYS I   3       6.616 -12.157  -7.495  1.00 24.07      A    C  
ATOM   1065  SG  CYS I   3       7.773 -11.027  -6.707  1.00 24.28      A    S  
ATOM   1066  N   THR I   4       4.533 -14.551  -7.194  1.00 21.86      A    N  
ATOM   1067  CA  THR I   4       3.228 -15.011  -7.693  1.00 21.70      A    C  
ATOM   1068  C   THR I   4       2.595 -13.783  -8.349  1.00 20.27      A    C  
ATOM   1069  O   THR I   4       2.996 -12.643  -8.077  1.00 22.31      A    O  
ATOM   1070  CB  THR I   4       2.274 -15.455  -6.557  1.00 21.41      A    C  
ATOM   1071  CG2 THR I   4       2.849 -16.500  -5.623  1.00 21.93      A    C  
ATOM   1072  OG1 THR I   4       1.918 -14.248  -5.834  1.00 22.42      A    O  
ATOM   1073  N   ARG I   5       1.510 -13.931  -9.159  1.00  0.00      A    N  
ATOM   1074  CA  ARG I   5       1.018 -12.744  -9.853  1.00  0.00      A    C  
ATOM   1075  C   ARG I   5      -0.285 -12.269  -9.254  1.00  0.00      A    C  
ATOM   1076  O   ARG I   5      -1.263 -11.991  -9.948  1.00  0.00      A    O  
ATOM   1077  CB  ARG I   5       0.858 -13.077 -11.364  1.00  0.00      A    C  
ATOM   1078  CG  ARG I   5       2.183 -13.338 -12.135  1.00  0.00      A    C  
ATOM   1079  CD  ARG I   5       1.936 -13.641 -13.622  1.00  0.00      A    C  
ATOM   1080  NE  ARG I   5       3.228 -13.987 -14.285  1.00  0.00      A    N  
ATOM   1081  CZ  ARG I   5       4.117 -13.111 -14.742  1.00  0.00      A    C  
ATOM   1082  NH1 ARG I   5       3.964 -11.819 -14.661  1.00  0.00      A    N1+
ATOM   1083  NH2 ARG I   5       5.194 -13.563 -15.304  1.00  0.00      A    N  
ATOM   1084  N   SER I   6      -0.452 -12.359  -7.948  1.00  0.00      A    N  
ATOM   1085  CA  SER I   6      -1.642 -11.935  -7.215  1.00  0.00      A    C  
ATOM   1086  C   SER I   6      -1.571 -10.466  -6.872  1.00  0.00      A    C  
ATOM   1087  O   SER I   6      -0.443  -9.942  -6.952  1.00  0.00      A    O  
ATOM   1088  CB  SER I   6      -1.848 -12.806  -5.950  1.00  0.00      A    C  
ATOM   1089  OG  SER I   6      -2.123 -14.178  -6.256  1.00  0.00      A    O  
ATOM   1090  N   ILE I   7      -2.606  -9.840  -6.373  1.00  0.00      A    N  
ATOM   1091  CA  ILE I   7      -2.474  -8.546  -5.711  1.00  0.00      A    C  
ATOM   1092  C   ILE I   7      -2.656  -8.680  -4.219  1.00  0.00      A    C  
ATOM   1093  O   ILE I   7      -3.813  -9.067  -3.892  1.00  0.00      A    O  
ATOM   1094  CB  ILE I   7      -3.466  -7.478  -6.331  1.00  0.00      A    C  
ATOM   1095  CG1 ILE I   7      -3.240  -7.183  -7.849  1.00  0.00      A    C  
ATOM   1096  CG2 ILE I   7      -3.450  -6.119  -5.565  1.00  0.00      A    C  
ATOM   1097  CD1 ILE I   7      -4.046  -8.057  -8.832  1.00  0.00      A    C  
ATOM   1098  N   PRO I   8      -1.737  -8.443  -3.330  1.00 19.53      A    N  
ATOM   1099  CA  PRO I   8      -0.355  -8.147  -3.676  1.00 20.73      A    C  
ATOM   1100  C   PRO I   8       0.438  -9.415  -3.944  1.00 21.75      A    C  
ATOM   1101  O   PRO I   8      -0.040 -10.532  -3.697  1.00 23.04      A    O  
ATOM   1102  CB  PRO I   8       0.170  -7.524  -2.386  1.00 22.50      A    C  
ATOM   1103  CG  PRO I   8      -0.604  -8.198  -1.287  1.00 21.64      A    C  
ATOM   1104  CD  PRO I   8      -1.928  -8.635  -1.866  1.00 20.62      A    C  
ATOM   1105  N   PRO I   9       1.598  -9.325  -4.657  1.00  0.00      A    N  
ATOM   1106  CA  PRO I   9       2.390 -10.502  -4.984  1.00  0.00      A    C  
ATOM   1107  C   PRO I   9       2.926 -11.194  -3.719  1.00  0.00      A    C  
ATOM   1108  O   PRO I   9       3.311 -10.520  -2.771  1.00  0.00      A    O  
ATOM   1109  CB  PRO I   9       3.504  -9.901  -5.856  1.00  0.00      A    C  
ATOM   1110  CG  PRO I   9       3.559  -8.432  -5.412  1.00  0.00      A    C  
ATOM   1111  CD  PRO I   9       2.101  -8.108  -5.080  1.00  0.00      A    C  
ATOM   1112  N   HIS I  10       3.082 -12.499  -3.848  1.00  0.00      A    N  
ATOM   1113  CA  HIS I  10       3.911 -13.214  -2.881  1.00  0.00      A    C  
ATOM   1114  C   HIS I  10       5.268 -13.531  -3.462  1.00  0.00      A    C  
ATOM   1115  O   HIS I  10       5.298 -14.118  -4.556  1.00  0.00      A    O  
ATOM   1116  CB  HIS I  10       3.157 -14.510  -2.541  1.00  0.00      A    C  
ATOM   1117  CG  HIS I  10       3.890 -15.347  -1.533  1.00  0.00      A    C  
ATOM   1118  CD2 HIS I  10       4.564 -16.512  -1.872  1.00  0.00      A    C  
ATOM   1119  ND1 HIS I  10       3.990 -15.080  -0.169  1.00  0.00      A    N  
ATOM   1120  CE1 HIS I  10       4.731 -16.133   0.219  1.00  0.00      A    C  
ATOM   1121  NE2 HIS I  10       5.117 -17.029  -0.729  1.00  0.00      A    N  
ATOM   1122  N   CYS I  11       6.302 -12.956  -2.867  1.00 23.35      A    N  
ATOM   1123  CA  CYS I  11       7.625 -13.062  -3.487  1.00 24.97      A    C  
ATOM   1124  C   CYS I  11       8.690 -13.632  -2.593  1.00 25.45      A    C  
ATOM   1125  O   CYS I  11       8.436 -14.095  -1.470  1.00 25.60      A    O  
ATOM   1126  CB  CYS I  11       8.134 -11.711  -3.842  1.00 24.70      A    C  
ATOM   1127  SG  CYS I  11       7.097 -10.646  -4.810  1.00 23.27      A    S  
ATOM   1128  N   TRP I  12       9.762 -14.190  -3.211  1.00  0.00      A    N  
ATOM   1129  CA  TRP I  12      10.810 -15.022  -2.627  1.00  0.00      A    C  
ATOM   1130  C   TRP I  12      12.174 -14.411  -2.850  1.00  0.00      A    C  
ATOM   1131  O   TRP I  12      12.238 -13.517  -3.650  1.00  0.00      A    O  
ATOM   1132  CB  TRP I  12      10.755 -16.436  -3.271  1.00  0.00      A    C  
ATOM   1133  CG  TRP I  12       9.511 -17.254  -2.915  1.00  0.00      A    C  
ATOM   1134  CD1 TRP I  12       9.409 -18.176  -1.853  1.00  0.00      A    C  
ATOM   1135  CD2 TRP I  12       8.311 -17.324  -3.592  1.00  0.00      A    C  
ATOM   1136  CE2 TRP I  12       7.496 -18.279  -2.935  1.00  0.00      A    C  
ATOM   1137  CE3 TRP I  12       7.846 -16.656  -4.755  1.00  0.00      A    C  
ATOM   1138  NE1 TRP I  12       8.158 -18.824  -1.846  1.00  0.00      A    N  
ATOM   1139  CZ2 TRP I  12       6.205 -18.565  -3.430  1.00  0.00      A    C  
ATOM   1140  CZ3 TRP I  12       6.565 -16.951  -5.220  1.00  0.00      A    C  
ATOM   1141  CH2 TRP I  12       5.754 -17.889  -4.567  1.00  0.00      A    C  
ATOM   1142  N   PRO I  13      13.256 -14.841  -2.135  1.00  0.00      A    N  
ATOM   1143  CA  PRO I  13      14.562 -14.201  -2.171  1.00  0.00      A    C  
ATOM   1144  C   PRO I  13      15.216 -14.326  -3.558  1.00  0.00      A    C  
ATOM   1145  O   PRO I  13      16.138 -13.479  -3.768  1.00  0.00      A    O  
ATOM   1146  CB  PRO I  13      15.321 -14.968  -1.079  1.00  0.00      A    C  
ATOM   1147  CG  PRO I  13      14.576 -16.309  -0.993  1.00  0.00      A    C  
ATOM   1148  CD  PRO I  13      13.120 -15.921  -1.264  1.00  0.00      A    C  
ATOM   1149  N   ASP I  14      14.836 -15.172  -4.456  1.00  0.00      A    N  
ATOM   1150  CA  ASP I  14      15.478 -15.270  -5.765  1.00  0.00      A    C  
ATOM   1151  C   ASP I  14      14.826 -14.341  -6.759  1.00  0.00      A    C  
ATOM   1152  O   ASP I  14      15.217 -14.350  -7.958  1.00  0.00      A    O  
ATOM   1153  CB  ASP I  14      15.454 -16.738  -6.275  1.00  0.00      A    C  
ATOM   1154  CG  ASP I  14      16.382 -17.712  -5.533  1.00  0.00      A    C  
ATOM   1155  OD1 ASP I  14      16.236 -17.874  -4.304  1.00  0.00      A    O  
ATOM   1156  OD2 ASP I  14      17.288 -18.280  -6.177  1.00  0.00      A    O1-
END
