# Supplementary material for: LEKTI-Grafted Sunflower Trypsin Inhibitor: A Potential Therapeutic for Skin Diseases
Source: J Med Chem. 2025 Nov 11;68(22):24127–35. doi: 10.1021/acs.jmedchem.5c01912 (PMC12670400; doi:10.1021/acs.jmedchem.5c01912)
Supplement: Supplementary file 3 [file jm5c01912_si_003.pdb]

REMARK FILENAME="complex_64w.pdb0"
REMARK ===============================================================
REMARK HADDOCK run for complex
REMARK initial structure: complex_64.pdb
REMARK ===============================================================
REMARK            total,bonds,angles,improper,dihe,vdw,elec,air,cdih,coup,rdcs,vean,dani,xpcs,rg
REMARK energies: -251.785, 0, 0, 0, 0, -55.8506, -196.186, 0.251336, 0, 0, 0, 0, 0, 0, 0
REMARK ===============================================================
REMARK            bonds,angles,impropers,dihe,air,cdih,coup,rdcs,vean,dani,xpcs
REMARK rms-dev.: 0,0,0,0,4.093374E-02,0,0, 0, 0, 0, 0
REMARK ===============================================================
REMARK               air,cdih,coup,rdcs,vean,dani,xpcs
REMARK               >0.3,>5,>1,>0,>5,>0.2,>0.2
REMARK violations.: 0, 0, 0, 0, 0, 0, 0
REMARK ===============================================================
REMARK                        CVpartition#,violations,rms
REMARK AIRs cross-validation: 1, 1, 0.257961
REMARK ===============================================================
REMARK NCS energy: 0
REMARK ===============================================================
REMARK Symmetry energy: 0
REMARK ===============================================================
REMARK Membrane restraining energy: 0
REMARK ===============================================================
REMARK Local cross-correlation:  0.0000
REMARK ===============================================================
REMARK Desolvation energy: -7.38683
REMARK Internal energy free molecules: -8543.18
REMARK Internal energy complex: -8498.84
REMARK Binding energy: -215.09
REMARK ===============================================================
REMARK buried surface area: 1321.98
REMARK ===============================================================
REMARK water - chain_1: 0 0 0
REMARK water - chain_2: 0 0 0
REMARK ===============================================================
REMARK water - water: 0 0 0
REMARK ===============================================================
REMARK DATE:23-Sep-2022  15:45:39       created by user: enmr022
REMARK VERSION:1.3U
ATOM      1  N   ILE A  16       3.179  11.186  -0.440  1.00 15.00      A    N  
ATOM      2  HN  ILE A  16       3.585  11.235   0.451  1.00 15.00      A    H  
ATOM      3  CA  ILE A  16       4.027  10.916  -1.593  1.00 15.00      A    C  
ATOM      4  CB  ILE A  16       3.185  10.618  -2.855  1.00 15.00      A    C  
ATOM      5  CG1 ILE A  16       2.411   9.302  -2.695  1.00 15.00      A    C  
ATOM      6  CG2 ILE A  16       4.056  10.582  -4.104  1.00 15.00      A    C  
ATOM      7  CD1 ILE A  16       3.287   8.066  -2.660  1.00 15.00      A    C  
ATOM      8  C   ILE A  16       4.959  12.097  -1.858  1.00 15.00      A    C  
ATOM      9  O   ILE A  16       4.520  13.177  -2.258  1.00 15.00      A    O  
ATOM     10  N   ILE A  17       6.247  11.891  -1.626  1.00 15.00      A    N  
ATOM     11  HN  ILE A  17       6.545  11.010  -1.315  1.00 15.00      A    H  
ATOM     12  CA  ILE A  17       7.228  12.943  -1.837  1.00 15.00      A    C  
ATOM     13  CB  ILE A  17       8.554  12.662  -1.097  1.00 15.00      A    C  
ATOM     14  CG1 ILE A  17       8.324  12.644   0.418  1.00 15.00      A    C  
ATOM     15  CG2 ILE A  17       9.612  13.697  -1.469  1.00 15.00      A    C  
ATOM     16  CD1 ILE A  17       9.596  12.668   1.236  1.00 15.00      A    C  
ATOM     17  C   ILE A  17       7.505  13.148  -3.320  1.00 15.00      A    C  
ATOM     18  O   ILE A  17       7.835  12.198  -4.034  1.00 15.00      A    O  
ATOM     19  N   ASN A  18       7.346  14.392  -3.767  1.00 15.00      A    N  
ATOM     20  HN  ASN A  18       7.037  15.079  -3.143  1.00 15.00      A    H  
ATOM     21  CA  ASN A  18       7.595  14.768  -5.157  1.00 15.00      A    C  
ATOM     22  CB  ASN A  18       9.032  14.428  -5.559  1.00 15.00      A    C  
ATOM     23  CG  ASN A  18       9.671  15.468  -6.459  1.00 15.00      A    C  
ATOM     24  OD1 ASN A  18       9.006  16.111  -7.270  1.00 15.00      A    O  
ATOM     25  ND2 ASN A  18      10.977  15.633  -6.321  1.00 15.00      A    N  
ATOM     26 HD21 ASN A  18      11.445  15.081  -5.655  1.00 15.00      A    H  
ATOM     27 HD22 ASN A  18      11.420  16.302  -6.880  1.00 15.00      A    H  
ATOM     28  C   ASN A  18       6.595  14.108  -6.099  1.00 15.00      A    C  
ATOM     29  O   ASN A  18       6.949  13.646  -7.185  1.00 15.00      A    O  
ATOM     30  N   GLY A  19       5.346  14.057  -5.670  1.00 15.00      A    N  
ATOM     31  HN  GLY A  19       5.123  14.430  -4.792  1.00 15.00      A    H  
ATOM     32  CA  GLY A  19       4.308  13.470  -6.482  1.00 15.00      A    C  
ATOM     33  C   GLY A  19       3.332  14.521  -6.958  1.00 15.00      A    C  
ATOM     34  O   GLY A  19       3.462  15.693  -6.608  1.00 15.00      A    O  
ATOM     35  N   SER A  20       2.369  14.112  -7.760  1.00 15.00      A    N  
ATOM     36  HN  SER A  20       2.327  13.166  -8.017  1.00 15.00      A    H  
ATOM     37  CA  SER A  20       1.368  15.028  -8.272  1.00 15.00      A    C  
ATOM     38  CB  SER A  20       1.577  15.244  -9.772  1.00 15.00      A    C  
ATOM     39  OG  SER A  20       1.939  14.030 -10.414  1.00 15.00      A    O  
ATOM     40  HG  SER A  20       1.147  13.507 -10.572  1.00 15.00      A    H  
ATOM     41  C   SER A  20      -0.022  14.475  -8.004  1.00 15.00      A    C  
ATOM     42  O   SER A  20      -0.184  13.264  -7.828  1.00 15.00      A    O  
ATOM     43  N   ASP A  21      -1.012  15.356  -7.960  1.00 15.00      A    N  
ATOM     44  HN  ASP A  21      -0.814  16.308  -8.085  1.00 15.00      A    H  
ATOM     45  CA  ASP A  21      -2.389  14.949  -7.719  1.00 15.00      A    C  
ATOM     46  CB  ASP A  21      -3.309  16.173  -7.660  1.00 15.00      A    C  
ATOM     47  CG  ASP A  21      -2.757  17.284  -6.788  1.00 15.00      A    C  
ATOM     48  OD1 ASP A  21      -2.599  17.063  -5.566  1.00 15.00      A    O  
ATOM     49  OD2 ASP A  21      -2.469  18.372  -7.327  1.00 15.00      A    O  
ATOM     50  C   ASP A  21      -2.849  14.006  -8.820  1.00 15.00      A    C  
ATOM     51  O   ASP A  21      -2.702  14.305 -10.005  1.00 15.00      A    O  
ATOM     52  N   CYS A  22      -3.374  12.855  -8.426  1.00 15.00      A    N  
ATOM     53  HN  CYS A  22      -3.445  12.666  -7.465  1.00 15.00      A    H  
ATOM     54  CA  CYS A  22      -3.848  11.864  -9.384  1.00 15.00      A    C  
ATOM     55  C   CYS A  22      -5.072  12.373 -10.129  1.00 15.00      A    C  
ATOM     56  O   CYS A  22      -5.821  13.204  -9.616  1.00 15.00      A    O  
ATOM     57  CB  CYS A  22      -4.186  10.556  -8.670  1.00 15.00      A    C  
ATOM     58  SG  CYS A  22      -2.894   9.979  -7.525  1.00 15.00      A    S  
ATOM     59  N   ASP A  23      -5.269  11.881 -11.341  1.00 15.00      A    N  
ATOM     60  HN  ASP A  23      -4.624  11.241 -11.713  1.00 15.00      A    H  
ATOM     61  CA  ASP A  23      -6.410  12.281 -12.147  1.00 15.00      A    C  
ATOM     62  CB  ASP A  23      -6.288  11.733 -13.569  1.00 15.00      A    C  
ATOM     63  CG  ASP A  23      -5.061  12.247 -14.291  1.00 15.00      A    C  
ATOM     64  OD1 ASP A  23      -5.194  13.205 -15.080  1.00 15.00      A    O  
ATOM     65  OD2 ASP A  23      -3.964  11.690 -14.063  1.00 15.00      A    O  
ATOM     66  C   ASP A  23      -7.699  11.785 -11.509  1.00 15.00      A    C  
ATOM     67  O   ASP A  23      -7.727  10.727 -10.878  1.00 15.00      A    O  
ATOM     68  N   MET A  24      -8.765  12.548 -11.663  1.00 15.00      A    N  
ATOM     69  HN  MET A  24      -8.691  13.376 -12.180  1.00 15.00      A    H  
ATOM     70  CA  MET A  24     -10.045  12.169 -11.089  1.00 15.00      A    C  
ATOM     71  CB  MET A  24     -11.053  13.317 -11.166  1.00 15.00      A    C  
ATOM     72  CG  MET A  24     -10.733  14.488 -10.252  1.00 15.00      A    C  
ATOM     73  SD  MET A  24     -12.135  15.596 -10.016  1.00 15.00      A    S  
ATOM     74  CE  MET A  24     -13.165  14.619  -8.924  1.00 15.00      A    C  
ATOM     75  C   MET A  24     -10.601  10.930 -11.775  1.00 15.00      A    C  
ATOM     76  O   MET A  24     -10.464  10.773 -12.988  1.00 15.00      A    O  
ATOM     77  N   HIS A  25     -11.195  10.047 -10.976  1.00 15.00      A    N  
ATOM     78  HN  HIS A  25     -11.225  10.230 -10.016  1.00 15.00      A    H  
ATOM     79  CA  HIS A  25     -11.801   8.804 -11.464  1.00 15.00      A    C  
ATOM     80  CB  HIS A  25     -12.776   9.032 -12.633  1.00 15.00      A    C  
ATOM     81  CG  HIS A  25     -13.807  10.098 -12.380  1.00 15.00      A    C  
ATOM     82  ND1 HIS A  25     -14.493  10.248 -11.194  1.00 15.00      A    N  
ATOM     83  HD1 HIS A  25     -14.421   9.658 -10.393  1.00 15.00      A    H  
ATOM     84  CD2 HIS A  25     -14.254  11.089 -13.192  1.00 15.00      A    C  
ATOM     85  CE1 HIS A  25     -15.306  11.302 -11.313  1.00 15.00      A    C  
ATOM     86  NE2 HIS A  25     -15.204  11.848 -12.511  1.00 15.00      A    N  
ATOM     87  C   HIS A  25     -10.770   7.718 -11.780  1.00 15.00      A    C  
ATOM     88  O   HIS A  25     -11.126   6.629 -12.231  1.00 15.00      A    O  
ATOM     89  N   THR A  26      -9.491   8.009 -11.555  1.00 15.00      A    N  
ATOM     90  HN  THR A  26      -9.247   8.895 -11.221  1.00 15.00      A    H  
ATOM     91  CA  THR A  26      -8.452   7.018 -11.794  1.00 15.00      A    C  
ATOM     92  CB  THR A  26      -7.156   7.611 -12.393  1.00 15.00      A    C  
ATOM     93  OG1 THR A  26      -6.516   8.483 -11.458  1.00 15.00      A    O  
ATOM     94  HG1 THR A  26      -7.084   9.242 -11.274  1.00 15.00      A    H  
ATOM     95  CG2 THR A  26      -7.449   8.364 -13.681  1.00 15.00      A    C  
ATOM     96  C   THR A  26      -8.153   6.270 -10.499  1.00 15.00      A    C  
ATOM     97  O   THR A  26      -8.452   6.769  -9.414  1.00 15.00      A    O  
ATOM     98  N   GLN A  27      -7.573   5.078 -10.622  1.00 15.00      A    N  
ATOM     99  HN  GLN A  27      -7.353   4.753 -11.515  1.00 15.00      A    H  
ATOM    100  CA  GLN A  27      -7.257   4.238  -9.464  1.00 15.00      A    C  
ATOM    101  CB  GLN A  27      -6.136   4.841  -8.607  1.00 15.00      A    C  
ATOM    102  CG  GLN A  27      -4.792   4.957  -9.309  1.00 15.00      A    C  
ATOM    103  CD  GLN A  27      -4.467   6.385  -9.701  1.00 15.00      A    C  
ATOM    104  OE1 GLN A  27      -4.910   7.333  -9.060  1.00 15.00      A    O  
ATOM    105  NE2 GLN A  27      -3.682   6.546 -10.753  1.00 15.00      A    N  
ATOM    106 HE21 GLN A  27      -3.355   5.748 -11.214  1.00 15.00      A    H  
ATOM    107 HE22 GLN A  27      -3.462   7.461 -11.025  1.00 15.00      A    H  
ATOM    108  C   GLN A  27      -8.501   3.973  -8.606  1.00 15.00      A    C  
ATOM    109  O   GLN A  27      -8.520   4.284  -7.416  1.00 15.00      A    O  
ATOM    110  N   PRO A  28      -9.549   3.359  -9.190  1.00 15.00      A    N  
ATOM    111  CA  PRO A  28     -10.798   3.069  -8.468  1.00 15.00      A    C  
ATOM    112  CB  PRO A  28     -11.755   2.652  -9.587  1.00 15.00      A    C  
ATOM    113  CG  PRO A  28     -10.870   2.088 -10.641  1.00 15.00      A    C  
ATOM    114  CD  PRO A  28      -9.606   2.896 -10.591  1.00 15.00      A    C  
ATOM    115  C   PRO A  28     -10.634   1.930  -7.462  1.00 15.00      A    C  
ATOM    116  O   PRO A  28     -11.597   1.491  -6.832  1.00 15.00      A    O  
ATOM    117  N   TRP A  29      -9.407   1.461  -7.323  1.00 15.00      A    N  
ATOM    118  HN  TRP A  29      -8.689   1.860  -7.856  1.00 15.00      A    H  
ATOM    119  CA  TRP A  29      -9.083   0.378  -6.409  1.00 15.00      A    C  
ATOM    120  CB  TRP A  29      -8.174  -0.632  -7.120  1.00 15.00      A    C  
ATOM    121  CG  TRP A  29      -7.115   0.013  -7.971  1.00 15.00      A    C  
ATOM    122  CD1 TRP A  29      -5.977   0.628  -7.536  1.00 15.00      A    C  
ATOM    123  CD2 TRP A  29      -7.098   0.109  -9.402  1.00 15.00      A    C  
ATOM    124  NE1 TRP A  29      -5.258   1.105  -8.603  1.00 15.00      A    N  
ATOM    125  HE1 TRP A  29      -4.404   1.586  -8.544  1.00 15.00      A    H  
ATOM    126  CE2 TRP A  29      -5.922   0.797  -9.760  1.00 15.00      A    C  
ATOM    127  CE3 TRP A  29      -7.961  -0.321 -10.416  1.00 15.00      A    C  
ATOM    128  CZ2 TRP A  29      -5.588   1.066 -11.085  1.00 15.00      A    C  
ATOM    129  CZ3 TRP A  29      -7.627  -0.053 -11.730  1.00 15.00      A    C  
ATOM    130  CH2 TRP A  29      -6.451   0.633 -12.054  1.00 15.00      A    C  
ATOM    131  C   TRP A  29      -8.384   0.921  -5.166  1.00 15.00      A    C  
ATOM    132  O   TRP A  29      -7.910   0.158  -4.323  1.00 15.00      A    O  
ATOM    133  N   GLN A  30      -8.328   2.243  -5.065  1.00 15.00      A    N  
ATOM    134  HN  GLN A  30      -8.748   2.791  -5.762  1.00 15.00      A    H  
ATOM    135  CA  GLN A  30      -7.674   2.909  -3.945  1.00 15.00      A    C  
ATOM    136  CB  GLN A  30      -7.230   4.313  -4.362  1.00 15.00      A    C  
ATOM    137  CG  GLN A  30      -6.476   5.074  -3.287  1.00 15.00      A    C  
ATOM    138  CD  GLN A  30      -5.020   4.669  -3.197  1.00 15.00      A    C  
ATOM    139  OE1 GLN A  30      -4.394   4.333  -4.198  1.00 15.00      A    O  
ATOM    140  NE2 GLN A  30      -4.474   4.690  -1.991  1.00 15.00      A    N  
ATOM    141 HE21 GLN A  30      -5.035   4.960  -1.234  1.00 15.00      A    H  
ATOM    142 HE22 GLN A  30      -3.530   4.439  -1.907  1.00 15.00      A    H  
ATOM    143  C   GLN A  30      -8.592   2.998  -2.728  1.00 15.00      A    C  
ATOM    144  O   GLN A  30      -9.623   3.671  -2.762  1.00 15.00      A    O  
ATOM    145  N   ALA A  31      -8.210   2.324  -1.654  1.00 15.00      A    N  
ATOM    146  HN  ALA A  31      -7.376   1.800  -1.682  1.00 15.00      A    H  
ATOM    147  CA  ALA A  31      -8.991   2.340  -0.430  1.00 15.00      A    C  
ATOM    148  CB  ALA A  31      -9.426   0.934  -0.049  1.00 15.00      A    C  
ATOM    149  C   ALA A  31      -8.194   2.975   0.701  1.00 15.00      A    C  
ATOM    150  O   ALA A  31      -6.962   2.923   0.715  1.00 15.00      A    O  
ATOM    151  N   ALA A  32      -8.897   3.581   1.637  1.00 15.00      A    N  
ATOM    152  HN  ALA A  32      -9.877   3.601   1.564  1.00 15.00      A    H  
ATOM    153  CA  ALA A  32      -8.259   4.221   2.769  1.00 15.00      A    C  
ATOM    154  CB  ALA A  32      -8.597   5.704   2.790  1.00 15.00      A    C  
ATOM    155  C   ALA A  32      -8.703   3.572   4.069  1.00 15.00      A    C  
ATOM    156  O   ALA A  32      -9.870   3.200   4.220  1.00 15.00      A    O  
ATOM    157  N   LEU A  33      -7.767   3.417   4.990  1.00 15.00      A    N  
ATOM    158  HN  LEU A  33      -6.849   3.708   4.799  1.00 15.00      A    H  
ATOM    159  CA  LEU A  33      -8.067   2.847   6.290  1.00 15.00      A    C  
ATOM    160  CB  LEU A  33      -6.985   1.853   6.720  1.00 15.00      A    C  
ATOM    161  CG  LEU A  33      -7.350   0.367   6.601  1.00 15.00      A    C  
ATOM    162  CD1 LEU A  33      -7.816   0.032   5.192  1.00 15.00      A    C  
ATOM    163  CD2 LEU A  33      -6.173  -0.511   7.001  1.00 15.00      A    C  
ATOM    164  C   LEU A  33      -8.206   3.991   7.282  1.00 15.00      A    C  
ATOM    165  O   LEU A  33      -7.251   4.728   7.535  1.00 15.00      A    O  
ATOM    166  N   LEU A  34      -9.400   4.155   7.819  1.00 15.00      A    N  
ATOM    167  HN  LEU A  34     -10.116   3.514   7.608  1.00 15.00      A    H  
ATOM    168  CA  LEU A  34      -9.669   5.248   8.731  1.00 15.00      A    C  
ATOM    169  CB  LEU A  34     -10.901   6.025   8.274  1.00 15.00      A    C  
ATOM    170  CG  LEU A  34     -10.838   6.649   6.885  1.00 15.00      A    C  
ATOM    171  CD1 LEU A  34     -12.219   7.137   6.479  1.00 15.00      A    C  
ATOM    172  CD2 LEU A  34      -9.837   7.794   6.860  1.00 15.00      A    C  
ATOM    173  C   LEU A  34      -9.885   4.792  10.156  1.00 15.00      A    C  
ATOM    174  O   LEU A  34     -10.499   3.757  10.415  1.00 15.00      A    O  
ATOM    175  N   LEU A  35      -9.375   5.589  11.070  1.00 15.00      A    N  
ATOM    176  HN  LEU A  35      -8.869   6.379  10.774  1.00 15.00      A    H  
ATOM    177  CA  LEU A  35      -9.518   5.343  12.492  1.00 15.00      A    C  
ATOM    178  CB  LEU A  35      -8.143   5.411  13.162  1.00 15.00      A    C  
ATOM    179  CG  LEU A  35      -7.876   4.393  14.270  1.00 15.00      A    C  
ATOM    180  CD1 LEU A  35      -7.844   2.983  13.700  1.00 15.00      A    C  
ATOM    181  CD2 LEU A  35      -6.573   4.711  14.988  1.00 15.00      A    C  
ATOM    182  C   LEU A  35     -10.421   6.430  13.065  1.00 15.00      A    C  
ATOM    183  O   LEU A  35     -10.443   7.540  12.537  1.00 15.00      A    O  
ATOM    184  N   ARG A  36     -11.175   6.118  14.118  1.00 15.00      A    N  
ATOM    185  HN  ARG A  36     -11.121   5.217  14.497  1.00 15.00      A    H  
ATOM    186  CA  ARG A  36     -12.062   7.102  14.735  1.00 15.00      A    C  
ATOM    187  CB  ARG A  36     -12.803   6.464  15.916  1.00 15.00      A    C  
ATOM    188  CG  ARG A  36     -13.966   7.280  16.471  1.00 15.00      A    C  
ATOM    189  CD  ARG A  36     -15.088   7.434  15.446  1.00 15.00      A    C  
ATOM    190  NE  ARG A  36     -15.335   6.194  14.706  1.00 15.00      A    N  
ATOM    191  HE  ARG A  36     -14.856   5.396  15.011  1.00 15.00      A    H  
ATOM    192  CZ  ARG A  36     -16.161   6.081  13.664  1.00 15.00      A    C  
ATOM    193  NH1 ARG A  36     -16.843   7.140  13.229  1.00 15.00      A    N  
ATOM    194 HH11 ARG A  36     -16.733   8.058  13.709  1.00 15.00      A    H  
ATOM    195 HH12 ARG A  36     -17.491   7.061  12.414  1.00 15.00      A    H  
ATOM    196  NH2 ARG A  36     -16.276   4.905  13.051  1.00 15.00      A    N  
ATOM    197 HH21 ARG A  36     -15.730   4.074  13.386  1.00 15.00      A    H  
ATOM    198 HH22 ARG A  36     -16.914   4.801  12.238  1.00 15.00      A    H  
ATOM    199  C   ARG A  36     -11.231   8.281  15.226  1.00 15.00      A    C  
ATOM    200  O   ARG A  36     -10.212   8.079  15.880  1.00 15.00      A    O  
ATOM    201  N   PRO A  37     -11.647   9.529  14.940  1.00 15.00      A    N  
ATOM    202  CA  PRO A  37     -12.871   9.854  14.188  1.00 15.00      A    C  
ATOM    203  CB  PRO A  37     -13.102  11.344  14.499  1.00 15.00      A    C  
ATOM    204  CG  PRO A  37     -12.061  11.719  15.507  1.00 15.00      A    C  
ATOM    205  CD  PRO A  37     -10.939  10.742  15.343  1.00 15.00      A    C  
ATOM    206  C   PRO A  37     -12.726   9.660  12.677  1.00 15.00      A    C  
ATOM    207  O   PRO A  37     -13.527   8.963  12.056  1.00 15.00      A    O  
ATOM    208  N   ASN A  38     -11.713  10.292  12.097  1.00 15.00      A    N  
ATOM    209  HN  ASN A  38     -11.102  10.822  12.652  1.00 15.00      A    H  
ATOM    210  CA  ASN A  38     -11.456  10.199  10.661  1.00 15.00      A    C  
ATOM    211  CB  ASN A  38     -12.160  11.328   9.901  1.00 15.00      A    C  
ATOM    212  CG  ASN A  38     -13.173  10.815   8.892  1.00 15.00      A    C  
ATOM    213  OD1 ASN A  38     -12.837  10.505   7.745  1.00 15.00      A    O  
ATOM    214  ND2 ASN A  38     -14.427  10.725   9.311  1.00 15.00      A    N  
ATOM    215 HD21 ASN A  38     -14.627  10.989  10.233  1.00 15.00      A    H  
ATOM    216 HD22 ASN A  38     -15.102  10.405   8.680  1.00 15.00      A    H  
ATOM    217  C   ASN A  38      -9.959  10.261  10.417  1.00 15.00      A    C  
ATOM    218  O   ASN A  38      -9.485  10.913   9.488  1.00 15.00      A    O  
ATOM    219  N   GLN A  39      -9.226   9.574  11.278  1.00 15.00      A    N  
ATOM    220  HN  GLN A  39      -9.682   9.052  11.976  1.00 15.00      A    H  
ATOM    221  CA  GLN A  39      -7.778   9.531  11.206  1.00 15.00      A    C  
ATOM    222  CB  GLN A  39      -7.204   9.041  12.540  1.00 15.00      A    C  
ATOM    223  CG  GLN A  39      -5.685   8.998  12.591  1.00 15.00      A    C  
ATOM    224  CD  GLN A  39      -5.055  10.378  12.583  1.00 15.00      A    C  
ATOM    225  OE1 GLN A  39      -5.606  11.328  12.030  1.00 15.00      A    O  
ATOM    226  NE2 GLN A  39      -3.890  10.498  13.196  1.00 15.00      A    N  
ATOM    227 HE21 GLN A  39      -3.503   9.702  13.614  1.00 15.00      A    H  
ATOM    228 HE22 GLN A  39      -3.463  11.378  13.205  1.00 15.00      A    H  
ATOM    229  C   GLN A  39      -7.325   8.622  10.074  1.00 15.00      A    C  
ATOM    230  O   GLN A  39      -7.648   7.436  10.052  1.00 15.00      A    O  
ATOM    231  N   LEU A  40      -6.584   9.187   9.137  1.00 15.00      A    N  
ATOM    232  HN  LEU A  40      -6.364  10.137   9.214  1.00 15.00      A    H  
ATOM    233  CA  LEU A  40      -6.082   8.434   7.999  1.00 15.00      A    C  
ATOM    234  CB  LEU A  40      -5.807   9.389   6.824  1.00 15.00      A    C  
ATOM    235  CG  LEU A  40      -5.600   8.768   5.432  1.00 15.00      A    C  
ATOM    236  CD1 LEU A  40      -4.154   8.342   5.221  1.00 15.00      A    C  
ATOM    237  CD2 LEU A  40      -6.552   7.605   5.198  1.00 15.00      A    C  
ATOM    238  C   LEU A  40      -4.813   7.679   8.379  1.00 15.00      A    C  
ATOM    239  O   LEU A  40      -3.811   8.286   8.758  1.00 15.00      A    O  
ATOM    240  N   TYR A  41      -4.867   6.358   8.301  1.00 15.00      A    N  
ATOM    241  HN  TYR A  41      -5.706   5.923   8.023  1.00 15.00      A    H  
ATOM    242  CA  TYR A  41      -3.713   5.536   8.614  1.00 15.00      A    C  
ATOM    243  CB  TYR A  41      -3.785   4.965  10.048  1.00 15.00      A    C  
ATOM    244  CG  TYR A  41      -4.320   3.552  10.166  1.00 15.00      A    C  
ATOM    245  CD1 TYR A  41      -3.457   2.463  10.164  1.00 15.00      A    C  
ATOM    246  CD2 TYR A  41      -5.685   3.306  10.265  1.00 15.00      A    C  
ATOM    247  CE1 TYR A  41      -3.935   1.174  10.254  1.00 15.00      A    C  
ATOM    248  CE2 TYR A  41      -6.172   2.016  10.359  1.00 15.00      A    C  
ATOM    249  CZ  TYR A  41      -5.292   0.954  10.350  1.00 15.00      A    C  
ATOM    250  OH  TYR A  41      -5.767  -0.334  10.441  1.00 15.00      A    O  
ATOM    251  HH  TYR A  41      -5.110  -0.945  10.083  1.00 15.00      A    H  
ATOM    252  C   TYR A  41      -3.529   4.451   7.553  1.00 15.00      A    C  
ATOM    253  O   TYR A  41      -4.389   3.591   7.368  1.00 15.00      A    O  
ATOM    254  N   CYS A  42      -2.421   4.533   6.826  1.00 15.00      A    N  
ATOM    255  HN  CYS A  42      -1.804   5.274   6.986  1.00 15.00      A    H  
ATOM    256  CA  CYS A  42      -2.105   3.565   5.777  1.00 15.00      A    C  
ATOM    257  C   CYS A  42      -3.123   3.612   4.630  1.00 15.00      A    C  
ATOM    258  O   CYS A  42      -4.025   4.456   4.602  1.00 15.00      A    O  
ATOM    259  CB  CYS A  42      -2.022   2.138   6.351  1.00 15.00      A    C  
ATOM    260  SG  CYS A  42      -0.851   1.926   7.738  1.00 15.00      A    S  
ATOM    261  N   GLY A  43      -2.952   2.713   3.675  1.00 15.00      A    N  
ATOM    262  HN  GLY A  43      -2.189   2.094   3.732  1.00 15.00      A    H  
ATOM    263  CA  GLY A  43      -3.851   2.624   2.548  1.00 15.00      A    C  
ATOM    264  C   GLY A  43      -4.156   1.176   2.238  1.00 15.00      A    C  
ATOM    265  O   GLY A  43      -3.538   0.282   2.814  1.00 15.00      A    O  
ATOM    266  N   ALA A  44      -5.105   0.934   1.351  1.00 15.00      A    N  
ATOM    267  HN  ALA A  44      -5.574   1.688   0.927  1.00 15.00      A    H  
ATOM    268  CA  ALA A  44      -5.471  -0.426   0.983  1.00 15.00      A    C  
ATOM    269  CB  ALA A  44      -6.625  -0.921   1.842  1.00 15.00      A    C  
ATOM    270  C   ALA A  44      -5.836  -0.496  -0.491  1.00 15.00      A    C  
ATOM    271  O   ALA A  44      -6.194   0.514  -1.097  1.00 15.00      A    O  
ATOM    272  N   VAL A  45      -5.735  -1.683  -1.065  1.00 15.00      A    N  
ATOM    273  HN  VAL A  45      -5.423  -2.451  -0.534  1.00 15.00      A    H  
ATOM    274  CA  VAL A  45      -6.053  -1.876  -2.471  1.00 15.00      A    C  
ATOM    275  CB  VAL A  45      -4.833  -2.383  -3.263  1.00 15.00      A    C  
ATOM    276  CG1 VAL A  45      -4.987  -2.063  -4.742  1.00 15.00      A    C  
ATOM    277  CG2 VAL A  45      -3.544  -1.797  -2.710  1.00 15.00      A    C  
ATOM    278  C   VAL A  45      -7.188  -2.876  -2.639  1.00 15.00      A    C  
ATOM    279  O   VAL A  45      -7.204  -3.926  -1.997  1.00 15.00      A    O  
ATOM    280  N   LEU A  46      -8.137  -2.539  -3.495  1.00 15.00      A    N  
ATOM    281  HN  LEU A  46      -8.075  -1.674  -3.960  1.00 15.00      A    H  
ATOM    282  CA  LEU A  46      -9.271  -3.408  -3.765  1.00 15.00      A    C  
ATOM    283  CB  LEU A  46     -10.463  -2.581  -4.257  1.00 15.00      A    C  
ATOM    284  CG  LEU A  46     -11.822  -3.285  -4.280  1.00 15.00      A    C  
ATOM    285  CD1 LEU A  46     -12.276  -3.624  -2.870  1.00 15.00      A    C  
ATOM    286  CD2 LEU A  46     -12.857  -2.420  -4.982  1.00 15.00      A    C  
ATOM    287  C   LEU A  46      -8.888  -4.458  -4.805  1.00 15.00      A    C  
ATOM    288  O   LEU A  46      -8.769  -4.154  -5.992  1.00 15.00      A    O  
ATOM    289  N   VAL A  47      -8.679  -5.687  -4.352  1.00 15.00      A    N  
ATOM    290  HN  VAL A  47      -8.780  -5.867  -3.392  1.00 15.00      A    H  
ATOM    291  CA  VAL A  47      -8.296  -6.778  -5.246  1.00 15.00      A    C  
ATOM    292  CB  VAL A  47      -7.103  -7.581  -4.686  1.00 15.00      A    C  
ATOM    293  CG1 VAL A  47      -5.847  -6.727  -4.672  1.00 15.00      A    C  
ATOM    294  CG2 VAL A  47      -7.410  -8.107  -3.289  1.00 15.00      A    C  
ATOM    295  C   VAL A  47      -9.464  -7.724  -5.497  1.00 15.00      A    C  
ATOM    296  O   VAL A  47      -9.384  -8.626  -6.328  1.00 15.00      A    O  
ATOM    297  N   HIS A  48     -10.545  -7.509  -4.771  1.00 15.00      A    N  
ATOM    298  HN  HIS A  48     -10.549  -6.768  -4.128  1.00 15.00      A    H  
ATOM    299  CA  HIS A  48     -11.732  -8.335  -4.893  1.00 15.00      A    C  
ATOM    300  CB  HIS A  48     -11.569  -9.581  -4.008  1.00 15.00      A    C  
ATOM    301  CG  HIS A  48     -12.609 -10.645  -4.193  1.00 15.00      A    C  
ATOM    302  ND1 HIS A  48     -13.827 -10.578  -3.555  1.00 15.00      A    N  
ATOM    303  CD2 HIS A  48     -12.554 -11.782  -4.929  1.00 15.00      A    C  
ATOM    304  CE1 HIS A  48     -14.481 -11.668  -3.909  1.00 15.00      A    C  
ATOM    305  NE2 HIS A  48     -13.752 -12.425  -4.738  1.00 15.00      A    N  
ATOM    306  HE2 HIS A  48     -14.016 -13.285  -5.126  1.00 15.00      A    H  
ATOM    307  C   HIS A  48     -12.934  -7.521  -4.438  1.00 15.00      A    C  
ATOM    308  O   HIS A  48     -12.803  -6.692  -3.541  1.00 15.00      A    O  
ATOM    309  N   PRO A  49     -14.107  -7.718  -5.069  1.00 15.00      A    N  
ATOM    310  CA  PRO A  49     -15.345  -7.003  -4.718  1.00 15.00      A    C  
ATOM    311  CB  PRO A  49     -16.422  -7.794  -5.460  1.00 15.00      A    C  
ATOM    312  CG  PRO A  49     -15.718  -8.323  -6.659  1.00 15.00      A    C  
ATOM    313  CD  PRO A  49     -14.311  -8.624  -6.217  1.00 15.00      A    C  
ATOM    314  C   PRO A  49     -15.653  -6.968  -3.215  1.00 15.00      A    C  
ATOM    315  O   PRO A  49     -16.444  -6.142  -2.766  1.00 15.00      A    O  
ATOM    316  N   GLN A  50     -15.053  -7.867  -2.442  1.00 15.00      A    N  
ATOM    317  HN  GLN A  50     -14.446  -8.524  -2.847  1.00 15.00      A    H  
ATOM    318  CA  GLN A  50     -15.281  -7.892  -1.004  1.00 15.00      A    C  
ATOM    319  CB  GLN A  50     -16.331  -8.944  -0.641  1.00 15.00      A    C  
ATOM    320  CG  GLN A  50     -17.138  -8.595   0.600  1.00 15.00      A    C  
ATOM    321  CD  GLN A  50     -18.175  -9.641   0.949  1.00 15.00      A    C  
ATOM    322  OE1 GLN A  50     -18.665 -10.368   0.085  1.00 15.00      A    O  
ATOM    323  NE2 GLN A  50     -18.528  -9.717   2.223  1.00 15.00      A    N  
ATOM    324 HE21 GLN A  50     -18.100  -9.098   2.859  1.00 15.00      A    H  
ATOM    325 HE22 GLN A  50     -19.208 -10.373   2.475  1.00 15.00      A    H  
ATOM    326  C   GLN A  50     -13.985  -8.150  -0.234  1.00 15.00      A    C  
ATOM    327  O   GLN A  50     -14.016  -8.541   0.935  1.00 15.00      A    O  
ATOM    328  N   TRP A  51     -12.848  -7.909  -0.880  1.00 15.00      A    N  
ATOM    329  HN  TRP A  51     -12.878  -7.549  -1.794  1.00 15.00      A    H  
ATOM    330  CA  TRP A  51     -11.554  -8.137  -0.246  1.00 15.00      A    C  
ATOM    331  CB  TRP A  51     -10.951  -9.469  -0.697  1.00 15.00      A    C  
ATOM    332  CG  TRP A  51     -11.555 -10.672  -0.044  1.00 15.00      A    C  
ATOM    333  CD1 TRP A  51     -12.613 -11.407  -0.493  1.00 15.00      A    C  
ATOM    334  CD2 TRP A  51     -11.131 -11.285   1.177  1.00 15.00      A    C  
ATOM    335  NE1 TRP A  51     -12.874 -12.440   0.372  1.00 15.00      A    N  
ATOM    336  HE1 TRP A  51     -13.583 -13.106   0.264  1.00 15.00      A    H  
ATOM    337  CE2 TRP A  51     -11.978 -12.385   1.407  1.00 15.00      A    C  
ATOM    338  CE3 TRP A  51     -10.118 -11.008   2.100  1.00 15.00      A    C  
ATOM    339  CZ2 TRP A  51     -11.839 -13.211   2.518  1.00 15.00      A    C  
ATOM    340  CZ3 TRP A  51      -9.983 -11.829   3.203  1.00 15.00      A    C  
ATOM    341  CH2 TRP A  51     -10.840 -12.916   3.404  1.00 15.00      A    C  
ATOM    342  C   TRP A  51     -10.565  -7.012  -0.529  1.00 15.00      A    C  
ATOM    343  O   TRP A  51     -10.431  -6.548  -1.665  1.00 15.00      A    O  
ATOM    344  N   LEU A  52      -9.875  -6.588   0.517  1.00 15.00      A    N  
ATOM    345  HN  LEU A  52     -10.047  -6.997   1.396  1.00 15.00      A    H  
ATOM    346  CA  LEU A  52      -8.877  -5.537   0.417  1.00 15.00      A    C  
ATOM    347  CB  LEU A  52      -9.174  -4.424   1.420  1.00 15.00      A    C  
ATOM    348  CG  LEU A  52     -10.314  -3.471   1.077  1.00 15.00      A    C  
ATOM    349  CD1 LEU A  52     -10.510  -2.482   2.210  1.00 15.00      A    C  
ATOM    350  CD2 LEU A  52     -10.024  -2.735  -0.220  1.00 15.00      A    C  
ATOM    351  C   LEU A  52      -7.499  -6.100   0.719  1.00 15.00      A    C  
ATOM    352  O   LEU A  52      -7.356  -7.002   1.543  1.00 15.00      A    O  
ATOM    353  N   LEU A  53      -6.493  -5.567   0.054  1.00 15.00      A    N  
ATOM    354  HN  LEU A  53      -6.676  -4.858  -0.605  1.00 15.00      A    H  
ATOM    355  CA  LEU A  53      -5.123  -5.997   0.262  1.00 15.00      A    C  
ATOM    356  CB  LEU A  53      -4.536  -6.548  -1.040  1.00 15.00      A    C  
ATOM    357  CG  LEU A  53      -3.159  -7.209  -0.947  1.00 15.00      A    C  
ATOM    358  CD1 LEU A  53      -3.158  -8.319   0.092  1.00 15.00      A    C  
ATOM    359  CD2 LEU A  53      -2.743  -7.751  -2.304  1.00 15.00      A    C  
ATOM    360  C   LEU A  53      -4.296  -4.822   0.768  1.00 15.00      A    C  
ATOM    361  O   LEU A  53      -4.313  -3.744   0.175  1.00 15.00      A    O  
ATOM    362  N   THR A  54      -3.604  -5.022   1.875  1.00 15.00      A    N  
ATOM    363  HN  THR A  54      -3.643  -5.901   2.315  1.00 15.00      A    H  
ATOM    364  CA  THR A  54      -2.783  -3.975   2.460  1.00 15.00      A    C  
ATOM    365  CB  THR A  54      -3.614  -3.096   3.429  1.00 15.00      A    C  
ATOM    366  OG1 THR A  54      -2.838  -1.983   3.895  1.00 15.00      A    O  
ATOM    367  HG1 THR A  54      -3.169  -1.166   3.487  1.00 15.00      A    H  
ATOM    368  CG2 THR A  54      -4.108  -3.907   4.619  1.00 15.00      A    C  
ATOM    369  C   THR A  54      -1.591  -4.591   3.190  1.00 15.00      A    C  
ATOM    370  O   THR A  54      -1.366  -5.798   3.103  1.00 15.00      A    O  
ATOM    371  N   ALA A  55      -0.834  -3.762   3.893  1.00 15.00      A    N  
ATOM    372  HN  ALA A  55      -1.078  -2.811   3.925  1.00 15.00      A    H  
ATOM    373  CA  ALA A  55       0.329  -4.219   4.639  1.00 15.00      A    C  
ATOM    374  CB  ALA A  55       1.209  -3.034   5.002  1.00 15.00      A    C  
ATOM    375  C   ALA A  55      -0.113  -4.957   5.898  1.00 15.00      A    C  
ATOM    376  O   ALA A  55      -1.222  -4.746   6.395  1.00 15.00      A    O  
ATOM    377  N   ALA A  56       0.757  -5.803   6.427  1.00 15.00      A    N  
ATOM    378  HN  ALA A  56       1.653  -5.893   6.021  1.00 15.00      A    H  
ATOM    379  CA  ALA A  56       0.437  -6.574   7.618  1.00 15.00      A    C  
ATOM    380  CB  ALA A  56       1.246  -7.860   7.658  1.00 15.00      A    C  
ATOM    381  C   ALA A  56       0.673  -5.750   8.875  1.00 15.00      A    C  
ATOM    382  O   ALA A  56      -0.008  -5.930   9.885  1.00 15.00      A    O  
ATOM    383  N   HIS A  57       1.629  -4.832   8.802  1.00 15.00      A    N  
ATOM    384  HN  HIS A  57       2.143  -4.740   7.967  1.00 15.00      A    H  
ATOM    385  CA  HIS A  57       1.955  -3.978   9.941  1.00 15.00      A    C  
ATOM    386  CB  HIS A  57       3.368  -3.390   9.830  1.00 15.00      A    C  
ATOM    387  CG  HIS A  57       3.612  -2.536   8.623  1.00 15.00      A    C  
ATOM    388  ND1 HIS A  57       4.049  -3.018   7.410  1.00 15.00      A    N  
ATOM    389  HD1 HIS A  57       4.207  -3.968   7.180  1.00 15.00      A    H  
ATOM    390  CD2 HIS A  57       3.506  -1.196   8.471  1.00 15.00      A    C  
ATOM    391  CE1 HIS A  57       4.194  -1.978   6.580  1.00 15.00      A    C  
ATOM    392  NE2 HIS A  57       3.876  -0.844   7.178  1.00 15.00      A    N  
ATOM    393  C   HIS A  57       0.903  -2.891  10.173  1.00 15.00      A    C  
ATOM    394  O   HIS A  57       0.919  -2.205  11.195  1.00 15.00      A    O  
ATOM    395  N   CYS A  58      -0.017  -2.741   9.229  1.00 15.00      A    N  
ATOM    396  HN  CYS A  58       0.019  -3.310   8.431  1.00 15.00      A    H  
ATOM    397  CA  CYS A  58      -1.082  -1.751   9.355  1.00 15.00      A    C  
ATOM    398  C   CYS A  58      -2.342  -2.401   9.926  1.00 15.00      A    C  
ATOM    399  O   CYS A  58      -3.456  -1.904   9.750  1.00 15.00      A    O  
ATOM    400  CB  CYS A  58      -1.374  -1.075   8.009  1.00 15.00      A    C  
ATOM    401  SG  CYS A  58      -0.067   0.071   7.446  1.00 15.00      A    S  
ATOM    402  N   ARG A  59      -2.142  -3.511  10.625  1.00 15.00      A    N  
ATOM    403  HN  ARG A  59      -1.224  -3.840  10.736  1.00 15.00      A    H  
ATOM    404  CA  ARG A  59      -3.232  -4.261  11.233  1.00 15.00      A    C  
ATOM    405  CB  ARG A  59      -2.741  -5.660  11.614  1.00 15.00      A    C  
ATOM    406  CG  ARG A  59      -3.844  -6.655  11.923  1.00 15.00      A    C  
ATOM    407  CD  ARG A  59      -3.269  -8.030  12.219  1.00 15.00      A    C  
ATOM    408  NE  ARG A  59      -4.269  -9.087  12.067  1.00 15.00      A    N  
ATOM    409  HE  ARG A  59      -4.924  -8.981  11.340  1.00 15.00      A    H  
ATOM    410  CZ  ARG A  59      -4.338 -10.170  12.841  1.00 15.00      A    C  
ATOM    411  NH1 ARG A  59      -3.462 -10.345  13.829  1.00 15.00      A    N  
ATOM    412 HH11 ARG A  59      -2.719  -9.634  14.000  1.00 15.00      A    H  
ATOM    413 HH12 ARG A  59      -3.513 -11.191  14.435  1.00 15.00      A    H  
ATOM    414  NH2 ARG A  59      -5.280 -11.082  12.620  1.00 15.00      A    N  
ATOM    415 HH21 ARG A  59      -5.341 -11.931  13.221  1.00 15.00      A    H  
ATOM    416 HH22 ARG A  59      -5.964 -10.951  11.838  1.00 15.00      A    H  
ATOM    417  C   ARG A  59      -3.775  -3.553  12.471  1.00 15.00      A    C  
ATOM    418  O   ARG A  59      -3.011  -3.053  13.298  1.00 15.00      A    O  
ATOM    419  N   LYS A  60      -5.095  -3.509  12.583  1.00 15.00      A    N  
ATOM    420  HN  LYS A  60      -5.645  -3.922  11.885  1.00 15.00      A    H  
ATOM    421  CA  LYS A  60      -5.760  -2.882  13.717  1.00 15.00      A    C  
ATOM    422  CB  LYS A  60      -6.226  -1.463  13.370  1.00 15.00      A    C  
ATOM    423  CG  LYS A  60      -5.475  -0.352  14.096  1.00 15.00      A    C  
ATOM    424  CD  LYS A  60      -4.077  -0.156  13.528  1.00 15.00      A    C  
ATOM    425  CE  LYS A  60      -3.393   1.064  14.124  1.00 15.00      A    C  
ATOM    426  NZ  LYS A  60      -2.060   1.309  13.504  1.00 15.00      A    N  
ATOM    427  HZ1 LYS A  60      -1.449   0.476  13.628  1.00 15.00      A    H  
ATOM    428  HZ2 LYS A  60      -1.602   2.130  13.949  1.00 15.00      A    H  
ATOM    429  HZ3 LYS A  60      -2.168   1.498  12.487  1.00 15.00      A    H  
ATOM    430  C   LYS A  60      -6.949  -3.736  14.146  1.00 15.00      A    C  
ATOM    431  O   LYS A  60      -7.184  -4.806  13.582  1.00 15.00      A    O  
ATOM    432  N   LYS A  61      -7.693  -3.268  15.139  1.00 15.00      A    N  
ATOM    433  HN  LYS A  61      -7.461  -2.409  15.546  1.00 15.00      A    H  
ATOM    434  CA  LYS A  61      -8.850  -4.004  15.629  1.00 15.00      A    C  
ATOM    435  CB  LYS A  61      -8.770  -4.187  17.150  1.00 15.00      A    C  
ATOM    436  CG  LYS A  61      -9.840  -5.102  17.733  1.00 15.00      A    C  
ATOM    437  CD  LYS A  61      -9.780  -6.500  17.131  1.00 15.00      A    C  
ATOM    438  CE  LYS A  61      -8.540  -7.258  17.584  1.00 15.00      A    C  
ATOM    439  NZ  LYS A  61      -8.595  -7.606  19.031  1.00 15.00      A    N  
ATOM    440  HZ1 LYS A  61      -9.437  -8.185  19.228  1.00 15.00      A    H  
ATOM    441  HZ2 LYS A  61      -8.640  -6.742  19.606  1.00 15.00      A    H  
ATOM    442  HZ3 LYS A  61      -7.747  -8.144  19.302  1.00 15.00      A    H  
ATOM    443  C   LYS A  61     -10.153  -3.315  15.236  1.00 15.00      A    C  
ATOM    444  O   LYS A  61     -11.104  -3.967  14.816  1.00 15.00      A    O  
ATOM    445  N   VAL A  62     -10.193  -1.998  15.380  1.00 15.00      A    N  
ATOM    446  HN  VAL A  62      -9.404  -1.527  15.710  1.00 15.00      A    H  
ATOM    447  CA  VAL A  62     -11.381  -1.230  15.036  1.00 15.00      A    C  
ATOM    448  CB  VAL A  62     -12.030  -0.582  16.281  1.00 15.00      A    C  
ATOM    449  CG1 VAL A  62     -13.308   0.154  15.902  1.00 15.00      A    C  
ATOM    450  CG2 VAL A  62     -12.315  -1.630  17.347  1.00 15.00      A    C  
ATOM    451  C   VAL A  62     -11.019  -0.144  14.034  1.00 15.00      A    C  
ATOM    452  O   VAL A  62     -10.392   0.852  14.388  1.00 15.00      A    O  
ATOM    453  N   PHE A  63     -11.396  -0.350  12.783  1.00 15.00      A    N  
ATOM    454  HN  PHE A  63     -11.883  -1.169  12.558  1.00 15.00      A    H  
ATOM    455  CA  PHE A  63     -11.101   0.615  11.736  1.00 15.00      A    C  
ATOM    456  CB  PHE A  63      -9.791   0.266  11.018  1.00 15.00      A    C  
ATOM    457  CG  PHE A  63      -9.779  -1.095  10.386  1.00 15.00      A    C  
ATOM    458  CD1 PHE A  63     -10.178  -1.263   9.071  1.00 15.00      A    C  
ATOM    459  CD2 PHE A  63      -9.371  -2.208  11.106  1.00 15.00      A    C  
ATOM    460  CE1 PHE A  63     -10.171  -2.512   8.484  1.00 15.00      A    C  
ATOM    461  CE2 PHE A  63      -9.362  -3.461  10.524  1.00 15.00      A    C  
ATOM    462  CZ  PHE A  63      -9.763  -3.614   9.211  1.00 15.00      A    C  
ATOM    463  C   PHE A  63     -12.258   0.738  10.752  1.00 15.00      A    C  
ATOM    464  O   PHE A  63     -13.225  -0.026  10.814  1.00 15.00      A    O  
ATOM    465  N   ARG A  64     -12.144   1.689   9.840  1.00 15.00      A    N  
ATOM    466  HN  ARG A  64     -11.323   2.237   9.822  1.00 15.00      A    H  
ATOM    467  CA  ARG A  64     -13.174   1.940   8.850  1.00 15.00      A    C  
ATOM    468  CB  ARG A  64     -13.840   3.287   9.126  1.00 15.00      A    C  
ATOM    469  CG  ARG A  64     -15.312   3.181   9.490  1.00 15.00      A    C  
ATOM    470  CD  ARG A  64     -16.219   3.556   8.325  1.00 15.00      A    C  
ATOM    471  NE  ARG A  64     -17.157   2.478   7.995  1.00 15.00      A    N  
ATOM    472  HE  ARG A  64     -16.766   1.616   7.687  1.00 15.00      A    H  
ATOM    473  CZ  ARG A  64     -18.486   2.594   8.050  1.00 15.00      A    C  
ATOM    474  NH1 ARG A  64     -19.040   3.746   8.408  1.00 15.00      A    N  
ATOM    475 HH11 ARG A  64     -20.079   3.839   8.452  1.00 15.00      A    H  
ATOM    476 HH12 ARG A  64     -18.437   4.558   8.643  1.00 15.00      A    H  
ATOM    477  NH2 ARG A  64     -19.262   1.548   7.782  1.00 15.00      A    N  
ATOM    478 HH21 ARG A  64     -18.835   0.623   7.530  1.00 15.00      A    H  
ATOM    479 HH22 ARG A  64     -20.296   1.636   7.830  1.00 15.00      A    H  
ATOM    480  C   ARG A  64     -12.566   1.950   7.460  1.00 15.00      A    C  
ATOM    481  O   ARG A  64     -11.470   2.466   7.262  1.00 15.00      A    O  
ATOM    482  N   VAL A  65     -13.272   1.368   6.508  1.00 15.00      A    N  
ATOM    483  HN  VAL A  65     -14.139   0.969   6.729  1.00 15.00      A    H  
ATOM    484  CA  VAL A  65     -12.801   1.314   5.136  1.00 15.00      A    C  
ATOM    485  CB  VAL A  65     -13.098  -0.060   4.500  1.00 15.00      A    C  
ATOM    486  CG1 VAL A  65     -12.714  -0.075   3.028  1.00 15.00      A    C  
ATOM    487  CG2 VAL A  65     -12.387  -1.170   5.258  1.00 15.00      A    C  
ATOM    488  C   VAL A  65     -13.471   2.404   4.304  1.00 15.00      A    C  
ATOM    489  O   VAL A  65     -14.696   2.544   4.316  1.00 15.00      A    O  
ATOM    490  N   ARG A  66     -12.666   3.184   3.603  1.00 15.00      A    N  
ATOM    491  HN  ARG A  66     -11.694   3.042   3.655  1.00 15.00      A    H  
ATOM    492  CA  ARG A  66     -13.180   4.246   2.759  1.00 15.00      A    C  
ATOM    493  CB  ARG A  66     -12.626   5.594   3.213  1.00 15.00      A    C  
ATOM    494  CG  ARG A  66     -12.991   6.746   2.294  1.00 15.00      A    C  
ATOM    495  CD  ARG A  66     -12.008   7.897   2.430  1.00 15.00      A    C  
ATOM    496  NE  ARG A  66     -12.179   8.657   3.671  1.00 15.00      A    N  
ATOM    497  HE  ARG A  66     -12.858   8.341   4.312  1.00 15.00      A    H  
ATOM    498  CZ  ARG A  66     -11.457   9.736   3.972  1.00 15.00      A    C  
ATOM    499  NH1 ARG A  66     -10.538  10.163   3.122  1.00 15.00      A    N  
ATOM    500 HH11 ARG A  66      -9.968  11.011   3.353  1.00 15.00      A    H  
ATOM    501 HH12 ARG A  66     -10.381   9.661   2.229  1.00 15.00      A    H  
ATOM    502  NH2 ARG A  66     -11.626  10.372   5.127  1.00 15.00      A    N  
ATOM    503 HH21 ARG A  66     -12.328  10.032   5.829  1.00 15.00      A    H  
ATOM    504 HH22 ARG A  66     -11.056  11.220   5.340  1.00 15.00      A    H  
ATOM    505  C   ARG A  66     -12.801   3.994   1.304  1.00 15.00      A    C  
ATOM    506  O   ARG A  66     -11.618   3.996   0.956  1.00 15.00      A    O  
ATOM    507  N   LEU A  67     -13.800   3.774   0.461  1.00 15.00      A    N  
ATOM    508  HN  LEU A  67     -14.725   3.784   0.795  1.00 15.00      A    H  
ATOM    509  CA  LEU A  67     -13.566   3.520  -0.952  1.00 15.00      A    C  
ATOM    510  CB  LEU A  67     -14.076   2.131  -1.339  1.00 15.00      A    C  
ATOM    511  CG  LEU A  67     -13.030   1.014  -1.353  1.00 15.00      A    C  
ATOM    512  CD1 LEU A  67     -13.701  -0.346  -1.248  1.00 15.00      A    C  
ATOM    513  CD2 LEU A  67     -12.184   1.094  -2.614  1.00 15.00      A    C  
ATOM    514  C   LEU A  67     -14.226   4.586  -1.812  1.00 15.00      A    C  
ATOM    515  O   LEU A  67     -15.290   5.101  -1.467  1.00 15.00      A    O  
ATOM    516  N   GLY A  69     -13.591   4.907  -2.931  1.00 15.00      A    N  
ATOM    517  HN  GLY A  69     -12.750   4.454  -3.154  1.00 15.00      A    H  
ATOM    518  CA  GLY A  69     -14.126   5.913  -3.825  1.00 15.00      A    C  
ATOM    519  C   GLY A  69     -14.016   7.303  -3.236  1.00 15.00      A    C  
ATOM    520  O   GLY A  69     -15.022   7.951  -2.967  1.00 15.00      A    O  
ATOM    521  N   HIS A  70     -12.790   7.753  -3.012  1.00 15.00      A    N  
ATOM    522  HN  HIS A  70     -12.019   7.191  -3.243  1.00 15.00      A    H  
ATOM    523  CA  HIS A  70     -12.561   9.072  -2.451  1.00 15.00      A    C  
ATOM    524  CB  HIS A  70     -12.573   9.039  -0.924  1.00 15.00      A    C  
ATOM    525  CG  HIS A  70     -13.111  10.295  -0.309  1.00 15.00      A    C  
ATOM    526  ND1 HIS A  70     -12.329  11.387  -0.013  1.00 15.00      A    N  
ATOM    527  HD1 HIS A  70     -11.361  11.472  -0.195  1.00 15.00      A    H  
ATOM    528  CD2 HIS A  70     -14.367  10.622   0.080  1.00 15.00      A    C  
ATOM    529  CE1 HIS A  70     -13.075  12.331   0.522  1.00 15.00      A    C  
ATOM    530  NE2 HIS A  70     -14.313  11.889   0.592  1.00 15.00      A    N  
ATOM    531  HE2 HIS A  70     -15.071  12.399   0.957  1.00 15.00      A    H  
ATOM    532  C   HIS A  70     -11.255   9.656  -2.963  1.00 15.00      A    C  
ATOM    533  O   HIS A  70     -10.213   9.005  -2.918  1.00 15.00      A    O  
ATOM    534  N   TYR A  71     -11.326  10.886  -3.432  1.00 15.00      A    N  
ATOM    535  HN  TYR A  71     -12.201  11.354  -3.407  1.00 15.00      A    H  
ATOM    536  CA  TYR A  71     -10.175  11.577  -3.983  1.00 15.00      A    C  
ATOM    537  CB  TYR A  71     -10.646  12.484  -5.122  1.00 15.00      A    C  
ATOM    538  CG  TYR A  71      -9.551  13.190  -5.886  1.00 15.00      A    C  
ATOM    539  CD1 TYR A  71      -8.349  12.557  -6.179  1.00 15.00      A    C  
ATOM    540  CD2 TYR A  71      -9.728  14.495  -6.322  1.00 15.00      A    C  
ATOM    541  CE1 TYR A  71      -7.358  13.207  -6.891  1.00 15.00      A    C  
ATOM    542  CE2 TYR A  71      -8.745  15.152  -7.031  1.00 15.00      A    C  
ATOM    543  CZ  TYR A  71      -7.561  14.506  -7.311  1.00 15.00      A    C  
ATOM    544  OH  TYR A  71      -6.584  15.158  -8.019  1.00 15.00      A    O  
ATOM    545  HH  TYR A  71      -6.220  14.563  -8.690  1.00 15.00      A    H  
ATOM    546  C   TYR A  71      -9.454  12.392  -2.913  1.00 15.00      A    C  
ATOM    547  O   TYR A  71      -8.236  12.281  -2.747  1.00 15.00      A    O  
ATOM    548  N   SER A  72     -10.202  13.205  -2.182  1.00 15.00      A    N  
ATOM    549  HN  SER A  72     -11.176  13.251  -2.347  1.00 15.00      A    H  
ATOM    550  CA  SER A  72      -9.615  14.042  -1.145  1.00 15.00      A    C  
ATOM    551  CB  SER A  72     -10.469  15.292  -0.923  1.00 15.00      A    C  
ATOM    552  OG  SER A  72     -11.818  14.946  -0.681  1.00 15.00      A    O  
ATOM    553  HG  SER A  72     -12.239  14.657  -1.513  1.00 15.00      A    H  
ATOM    554  C   SER A  72      -9.405  13.277   0.165  1.00 15.00      A    C  
ATOM    555  O   SER A  72      -9.806  12.114   0.290  1.00 15.00      A    O  
ATOM    556  N   LEU A  73      -8.761  13.925   1.128  1.00 15.00      A    N  
ATOM    557  HN  LEU A  73      -8.434  14.832   0.956  1.00 15.00      A    H  
ATOM    558  CA  LEU A  73      -8.505  13.315   2.424  1.00 15.00      A    C  
ATOM    559  CB  LEU A  73      -7.266  13.945   3.072  1.00 15.00      A    C  
ATOM    560  CG  LEU A  73      -6.362  12.996   3.869  1.00 15.00      A    C  
ATOM    561  CD1 LEU A  73      -4.943  13.534   3.933  1.00 15.00      A    C  
ATOM    562  CD2 LEU A  73      -6.911  12.769   5.270  1.00 15.00      A    C  
ATOM    563  C   LEU A  73      -9.720  13.462   3.338  1.00 15.00      A    C  
ATOM    564  O   LEU A  73      -9.984  12.607   4.183  1.00 15.00      A    O  
ATOM    565  N   SER A  74     -10.474  14.532   3.148  1.00 15.00      A    N  
ATOM    566  HN  SER A  74     -10.239  15.163   2.435  1.00 15.00      A    H  
ATOM    567  CA  SER A  74     -11.658  14.788   3.961  1.00 15.00      A    C  
ATOM    568  CB  SER A  74     -11.367  15.933   4.926  1.00 15.00      A    C  
ATOM    569  OG  SER A  74     -10.165  16.603   4.573  1.00 15.00      A    O  
ATOM    570  HG  SER A  74      -9.456  16.328   5.163  1.00 15.00      A    H  
ATOM    571  C   SER A  74     -12.853  15.143   3.068  1.00 15.00      A    C  
ATOM    572  O   SER A  74     -12.774  15.004   1.859  1.00 15.00      A    O  
ATOM    573  N   VAL A  75     -13.958  15.594   3.688  1.00 15.00      A    N  
ATOM    574  HN  VAL A  75     -13.961  15.634   4.665  1.00 15.00      A    H  
ATOM    575  CA  VAL A  75     -15.182  16.004   2.969  1.00 15.00      A    C  
ATOM    576  CB  VAL A  75     -14.944  17.100   1.897  1.00 15.00      A    C  
ATOM    577  CG1 VAL A  75     -16.214  17.909   1.658  1.00 15.00      A    C  
ATOM    578  CG2 VAL A  75     -13.806  18.035   2.291  1.00 15.00      A    C  
ATOM    579  C   VAL A  75     -15.940  14.815   2.359  1.00 15.00      A    C  
ATOM    580  O   VAL A  75     -15.428  13.696   2.287  1.00 15.00      A    O  
ATOM    581  N   TYR A  76     -17.180  15.068   1.940  1.00 15.00      A    N  
ATOM    582  HN  TYR A  76     -17.531  15.974   2.033  1.00 15.00      A    H  
ATOM    583  CA  TYR A  76     -18.024  14.052   1.325  1.00 15.00      A    C  
ATOM    584  CB  TYR A  76     -19.482  14.240   1.785  1.00 15.00      A    C  
ATOM    585  CG  TYR A  76     -20.509  13.471   0.978  1.00 15.00      A    C  
ATOM    586  CD1 TYR A  76     -21.350  14.124   0.082  1.00 15.00      A    C  
ATOM    587  CD2 TYR A  76     -20.637  12.096   1.112  1.00 15.00      A    C  
ATOM    588  CE1 TYR A  76     -22.284  13.425  -0.661  1.00 15.00      A    C  
ATOM    589  CE2 TYR A  76     -21.568  11.390   0.376  1.00 15.00      A    C  
ATOM    590  CZ  TYR A  76     -22.388  12.058  -0.509  1.00 15.00      A    C  
ATOM    591  OH  TYR A  76     -23.318  11.356  -1.239  1.00 15.00      A    O  
ATOM    592  HH  TYR A  76     -23.823  10.791  -0.650  1.00 15.00      A    H  
ATOM    593  C   TYR A  76     -17.937  14.165  -0.193  1.00 15.00      A    C  
ATOM    594  O   TYR A  76     -17.981  15.265  -0.740  1.00 15.00      A    O  
ATOM    595  N   GLU A  77     -17.801  13.029  -0.863  1.00 15.00      A    N  
ATOM    596  HN  GLU A  77     -17.776  12.180  -0.369  1.00 15.00      A    H  
ATOM    597  CA  GLU A  77     -17.707  13.004  -2.317  1.00 15.00      A    C  
ATOM    598  CB  GLU A  77     -16.314  12.554  -2.757  1.00 15.00      A    C  
ATOM    599  CG  GLU A  77     -15.235  13.616  -2.600  1.00 15.00      A    C  
ATOM    600  CD  GLU A  77     -13.841  13.060  -2.799  1.00 15.00      A    C  
ATOM    601  OE1 GLU A  77     -13.708  11.836  -2.981  1.00 15.00      A    O  
ATOM    602  OE2 GLU A  77     -12.867  13.838  -2.753  1.00 15.00      A    O  
ATOM    603  C   GLU A  77     -18.766  12.080  -2.899  1.00 15.00      A    C  
ATOM    604  O   GLU A  77     -19.180  11.112  -2.256  1.00 15.00      A    O  
ATOM    605  N   SER A  78     -19.207  12.382  -4.109  1.00 15.00      A    N  
ATOM    606  HN  SER A  78     -18.849  13.170  -4.566  1.00 15.00      A    H  
ATOM    607  CA  SER A  78     -20.222  11.581  -4.778  1.00 15.00      A    C  
ATOM    608  CB  SER A  78     -20.808  12.373  -5.946  1.00 15.00      A    C  
ATOM    609  OG  SER A  78     -20.306  13.699  -5.953  1.00 15.00      A    O  
ATOM    610  HG  SER A  78     -19.915  13.885  -6.810  1.00 15.00      A    H  
ATOM    611  C   SER A  78     -19.644  10.259  -5.279  1.00 15.00      A    C  
ATOM    612  O   SER A  78     -18.715  10.244  -6.086  1.00 15.00      A    O  
ATOM    613  N   GLY A  79     -20.200   9.156  -4.794  1.00 15.00      A    N  
ATOM    614  HN  GLY A  79     -20.931   9.233  -4.149  1.00 15.00      A    H  
ATOM    615  CA  GLY A  79     -19.731   7.843  -5.202  1.00 15.00      A    C  
ATOM    616  C   GLY A  79     -19.026   7.121  -4.075  1.00 15.00      A    C  
ATOM    617  O   GLY A  79     -18.864   5.900  -4.113  1.00 15.00      A    O  
ATOM    618  N   GLN A  80     -18.632   7.892  -3.070  1.00 15.00      A    N  
ATOM    619  HN  GLN A  80     -18.814   8.854  -3.122  1.00 15.00      A    H  
ATOM    620  CA  GLN A  80     -17.932   7.382  -1.897  1.00 15.00      A    C  
ATOM    621  CB  GLN A  80     -17.668   8.551  -0.940  1.00 15.00      A    C  
ATOM    622  CG  GLN A  80     -17.473   8.186   0.521  1.00 15.00      A    C  
ATOM    623  CD  GLN A  80     -17.681   9.383   1.427  1.00 15.00      A    C  
ATOM    624  OE1 GLN A  80     -17.428  10.526   1.038  1.00 15.00      A    O  
ATOM    625  NE2 GLN A  80     -18.140   9.137   2.642  1.00 15.00      A    N  
ATOM    626 HE21 GLN A  80     -18.315   8.207   2.889  1.00 15.00      A    H  
ATOM    627 HE22 GLN A  80     -18.294   9.898   3.239  1.00 15.00      A    H  
ATOM    628  C   GLN A  80     -18.708   6.262  -1.201  1.00 15.00      A    C  
ATOM    629  O   GLN A  80     -19.901   6.394  -0.917  1.00 15.00      A    O  
ATOM    630  N   GLN A  81     -18.021   5.157  -0.935  1.00 15.00      A    N  
ATOM    631  HN  GLN A  81     -17.070   5.114  -1.188  1.00 15.00      A    H  
ATOM    632  CA  GLN A  81     -18.627   4.013  -0.272  1.00 15.00      A    C  
ATOM    633  CB  GLN A  81     -18.677   2.798  -1.205  1.00 15.00      A    C  
ATOM    634  CG  GLN A  81     -19.300   3.071  -2.564  1.00 15.00      A    C  
ATOM    635  CD  GLN A  81     -19.420   1.825  -3.419  1.00 15.00      A    C  
ATOM    636  OE1 GLN A  81     -19.728   0.739  -2.924  1.00 15.00      A    O  
ATOM    637  NE2 GLN A  81     -19.161   1.970  -4.708  1.00 15.00      A    N  
ATOM    638 HE21 GLN A  81     -18.910   2.861  -5.032  1.00 15.00      A    H  
ATOM    639 HE22 GLN A  81     -19.219   1.178  -5.288  1.00 15.00      A    H  
ATOM    640  C   GLN A  81     -17.844   3.664   0.987  1.00 15.00      A    C  
ATOM    641  O   GLN A  81     -16.638   3.420   0.935  1.00 15.00      A    O  
ATOM    642  N   MET A  82     -18.533   3.652   2.118  1.00 15.00      A    N  
ATOM    643  HN  MET A  82     -19.487   3.862   2.096  1.00 15.00      A    H  
ATOM    644  CA  MET A  82     -17.902   3.335   3.390  1.00 15.00      A    C  
ATOM    645  CB  MET A  82     -18.432   4.250   4.500  1.00 15.00      A    C  
ATOM    646  CG  MET A  82     -18.370   5.737   4.182  1.00 15.00      A    C  
ATOM    647  SD  MET A  82     -16.690   6.345   3.932  1.00 15.00      A    S  
ATOM    648  CE  MET A  82     -15.965   6.039   5.541  1.00 15.00      A    C  
ATOM    649  C   MET A  82     -18.140   1.876   3.766  1.00 15.00      A    C  
ATOM    650  O   MET A  82     -19.262   1.367   3.652  1.00 15.00      A    O  
ATOM    651  N   PHE A  83     -17.082   1.210   4.207  1.00 15.00      A    N  
ATOM    652  HN  PHE A  83     -16.214   1.677   4.267  1.00 15.00      A    H  
ATOM    653  CA  PHE A  83     -17.156  -0.188   4.612  1.00 15.00      A    C  
ATOM    654  CB  PHE A  83     -16.483  -1.098   3.577  1.00 15.00      A    C  
ATOM    655  CG  PHE A  83     -17.112  -1.088   2.215  1.00 15.00      A    C  
ATOM    656  CD1 PHE A  83     -16.749  -0.136   1.279  1.00 15.00      A    C  
ATOM    657  CD2 PHE A  83     -18.057  -2.038   1.866  1.00 15.00      A    C  
ATOM    658  CE1 PHE A  83     -17.317  -0.127   0.022  1.00 15.00      A    C  
ATOM    659  CE2 PHE A  83     -18.631  -2.034   0.609  1.00 15.00      A    C  
ATOM    660  CZ  PHE A  83     -18.260  -1.077  -0.314  1.00 15.00      A    C  
ATOM    661  C   PHE A  83     -16.466  -0.375   5.957  1.00 15.00      A    C  
ATOM    662  O   PHE A  83     -15.945   0.577   6.538  1.00 15.00      A    O  
ATOM    663  N   GLN A  84     -16.473  -1.595   6.449  1.00 15.00      A    N  
ATOM    664  HN  GLN A  84     -16.928  -2.308   5.952  1.00 15.00      A    H  
ATOM    665  CA  GLN A  84     -15.843  -1.922   7.713  1.00 15.00      A    C  
ATOM    666  CB  GLN A  84     -16.892  -1.992   8.825  1.00 15.00      A    C  
ATOM    667  CG  GLN A  84     -16.725  -0.936   9.906  1.00 15.00      A    C  
ATOM    668  CD  GLN A  84     -17.991  -0.718  10.713  1.00 15.00      A    C  
ATOM    669  OE1 GLN A  84     -19.099  -0.721  10.175  1.00 15.00      A    O  
ATOM    670  NE2 GLN A  84     -17.835  -0.531  12.015  1.00 15.00      A    N  
ATOM    671 HE21 GLN A  84     -16.924  -0.542  12.381  1.00 15.00      A    H  
ATOM    672 HE22 GLN A  84     -18.639  -0.409  12.563  1.00 15.00      A    H  
ATOM    673  C   GLN A  84     -15.108  -3.249   7.582  1.00 15.00      A    C  
ATOM    674  O   GLN A  84     -15.440  -4.061   6.715  1.00 15.00      A    O  
ATOM    675  N   GLY A  85     -14.105  -3.453   8.421  1.00 15.00      A    N  
ATOM    676  HN  GLY A  85     -13.890  -2.770   9.090  1.00 15.00      A    H  
ATOM    677  CA  GLY A  85     -13.338  -4.682   8.374  1.00 15.00      A    C  
ATOM    678  C   GLY A  85     -13.943  -5.760   9.245  1.00 15.00      A    C  
ATOM    679  O   GLY A  85     -13.993  -5.620  10.465  1.00 15.00      A    O  
ATOM    680  N   VAL A  86     -14.412  -6.831   8.621  1.00 15.00      A    N  
ATOM    681  HN  VAL A  86     -14.356  -6.880   7.640  1.00 15.00      A    H  
ATOM    682  CA  VAL A  86     -15.020  -7.930   9.358  1.00 15.00      A    C  
ATOM    683  CB  VAL A  86     -16.268  -8.487   8.629  1.00 15.00      A    C  
ATOM    684  CG1 VAL A  86     -15.884  -9.308   7.405  1.00 15.00      A    C  
ATOM    685  CG2 VAL A  86     -17.150  -9.290   9.576  1.00 15.00      A    C  
ATOM    686  C   VAL A  86     -14.010  -9.050   9.624  1.00 15.00      A    C  
ATOM    687  O   VAL A  86     -14.235  -9.918  10.469  1.00 15.00      A    O  
ATOM    688  N   LYS A  87     -12.887  -9.023   8.911  1.00 15.00      A    N  
ATOM    689  HN  LYS A  87     -12.744  -8.299   8.266  1.00 15.00      A    H  
ATOM    690  CA  LYS A  87     -11.864 -10.045   9.080  1.00 15.00      A    C  
ATOM    691  CB  LYS A  87     -12.354 -11.381   8.510  1.00 15.00      A    C  
ATOM    692  CG  LYS A  87     -11.562 -12.591   8.975  1.00 15.00      A    C  
ATOM    693  CD  LYS A  87     -12.156 -13.877   8.424  1.00 15.00      A    C  
ATOM    694  CE  LYS A  87     -11.369 -15.095   8.880  1.00 15.00      A    C  
ATOM    695  NZ  LYS A  87     -11.517 -15.345  10.338  1.00 15.00      A    N  
ATOM    696  HZ1 LYS A  87     -10.939 -16.162  10.620  1.00 15.00      A    H  
ATOM    697  HZ2 LYS A  87     -12.512 -15.543  10.567  1.00 15.00      A    H  
ATOM    698  HZ3 LYS A  87     -11.209 -14.512  10.878  1.00 15.00      A    H  
ATOM    699  C   LYS A  87     -10.555  -9.644   8.410  1.00 15.00      A    C  
ATOM    700  O   LYS A  87     -10.496  -9.481   7.193  1.00 15.00      A    O  
ATOM    701  N   SER A  88      -9.513  -9.482   9.214  1.00 15.00      A    N  
ATOM    702  HN  SER A  88      -9.634  -9.594  10.178  1.00 15.00      A    H  
ATOM    703  CA  SER A  88      -8.197  -9.118   8.708  1.00 15.00      A    C  
ATOM    704  CB  SER A  88      -7.672  -7.892   9.456  1.00 15.00      A    C  
ATOM    705  OG  SER A  88      -8.707  -6.945   9.657  1.00 15.00      A    O  
ATOM    706  HG  SER A  88      -8.578  -6.500  10.499  1.00 15.00      A    H  
ATOM    707  C   SER A  88      -7.230 -10.292   8.867  1.00 15.00      A    C  
ATOM    708  O   SER A  88      -6.799 -10.613   9.983  1.00 15.00      A    O  
ATOM    709  N   ILE A  89      -6.903 -10.936   7.754  1.00 15.00      A    N  
ATOM    710  HN  ILE A  89      -7.266 -10.620   6.892  1.00 15.00      A    H  
ATOM    711  CA  ILE A  89      -6.007 -12.086   7.762  1.00 15.00      A    C  
ATOM    712  CB  ILE A  89      -6.613 -13.278   6.989  1.00 15.00      A    C  
ATOM    713  CG1 ILE A  89      -8.095 -13.449   7.329  1.00 15.00      A    C  
ATOM    714  CG2 ILE A  89      -5.843 -14.557   7.293  1.00 15.00      A    C  
ATOM    715  CD1 ILE A  89      -8.837 -14.357   6.373  1.00 15.00      A    C  
ATOM    716  C   ILE A  89      -4.660 -11.743   7.134  1.00 15.00      A    C  
ATOM    717  O   ILE A  89      -4.567 -11.532   5.924  1.00 15.00      A    O  
ATOM    718  N   PRO A  90      -3.603 -11.656   7.950  1.00 15.00      A    N  
ATOM    719  CA  PRO A  90      -2.260 -11.362   7.467  1.00 15.00      A    C  
ATOM    720  CB  PRO A  90      -1.599 -10.745   8.699  1.00 15.00      A    C  
ATOM    721  CG  PRO A  90      -2.246 -11.436   9.855  1.00 15.00      A    C  
ATOM    722  CD  PRO A  90      -3.634 -11.833   9.412  1.00 15.00      A    C  
ATOM    723  C   PRO A  90      -1.538 -12.646   7.071  1.00 15.00      A    C  
ATOM    724  O   PRO A  90      -2.010 -13.746   7.365  1.00 15.00      A    O  
ATOM    725  N   HIS A  91      -0.405 -12.510   6.399  1.00 15.00      A    N  
ATOM    726  HN  HIS A  91      -0.080 -11.611   6.176  1.00 15.00      A    H  
ATOM    727  CA  HIS A  91       0.363 -13.673   5.985  1.00 15.00      A    C  
ATOM    728  CB  HIS A  91       1.422 -13.292   4.948  1.00 15.00      A    C  
ATOM    729  CG  HIS A  91       1.879 -14.448   4.111  1.00 15.00      A    C  
ATOM    730  ND1 HIS A  91       2.946 -15.229   4.485  1.00 15.00      A    N  
ATOM    731  CD2 HIS A  91       1.369 -14.921   2.948  1.00 15.00      A    C  
ATOM    732  CE1 HIS A  91       3.063 -16.155   3.552  1.00 15.00      A    C  
ATOM    733  NE2 HIS A  91       2.131 -16.008   2.603  1.00 15.00      A    N  
ATOM    734  HE2 HIS A  91       2.006 -16.576   1.814  1.00 15.00      A    H  
ATOM    735  C   HIS A  91       1.015 -14.332   7.197  1.00 15.00      A    C  
ATOM    736  O   HIS A  91       1.646 -13.658   8.011  1.00 15.00      A    O  
ATOM    737  N   PRO A  92       0.865 -15.661   7.332  1.00 15.00      A    N  
ATOM    738  CA  PRO A  92       1.431 -16.426   8.456  1.00 15.00      A    C  
ATOM    739  CB  PRO A  92       0.911 -17.853   8.226  1.00 15.00      A    C  
ATOM    740  CG  PRO A  92      -0.229 -17.704   7.276  1.00 15.00      A    C  
ATOM    741  CD  PRO A  92       0.109 -16.525   6.414  1.00 15.00      A    C  
ATOM    742  C   PRO A  92       2.960 -16.425   8.476  1.00 15.00      A    C  
ATOM    743  O   PRO A  92       3.574 -16.944   9.406  1.00 15.00      A    O  
ATOM    744  N   GLY A  93       3.568 -15.853   7.446  1.00 15.00      A    N  
ATOM    745  HN  GLY A  93       3.030 -15.460   6.727  1.00 15.00      A    H  
ATOM    746  CA  GLY A  93       5.014 -15.799   7.377  1.00 15.00      A    C  
ATOM    747  C   GLY A  93       5.556 -14.441   7.773  1.00 15.00      A    C  
ATOM    748  O   GLY A  93       6.767 -14.231   7.790  1.00 15.00      A    O  
ATOM    749  N   TYR A  94       4.659 -13.517   8.098  1.00 15.00      A    N  
ATOM    750  HN  TYR A  94       3.706 -13.749   8.090  1.00 15.00      A    H  
ATOM    751  CA  TYR A  94       5.061 -12.175   8.488  1.00 15.00      A    C  
ATOM    752  CB  TYR A  94       3.904 -11.183   8.338  1.00 15.00      A    C  
ATOM    753  CG  TYR A  94       4.240  -9.785   8.814  1.00 15.00      A    C  
ATOM    754  CD1 TYR A  94       5.072  -8.959   8.069  1.00 15.00      A    C  
ATOM    755  CD2 TYR A  94       3.736  -9.297  10.013  1.00 15.00      A    C  
ATOM    756  CE1 TYR A  94       5.392  -7.687   8.505  1.00 15.00      A    C  
ATOM    757  CE2 TYR A  94       4.048  -8.026  10.455  1.00 15.00      A    C  
ATOM    758  CZ  TYR A  94       4.877  -7.226   9.698  1.00 15.00      A    C  
ATOM    759  OH  TYR A  94       5.197  -5.964  10.140  1.00 15.00      A    O  
ATOM    760  HH  TYR A  94       5.793  -6.032  10.890  1.00 15.00      A    H  
ATOM    761  C   TYR A  94       5.593 -12.157   9.916  1.00 15.00      A    C  
ATOM    762  O   TYR A  94       4.900 -12.546  10.858  1.00 15.00      A    O  
ATOM    763  N   SER A  95       6.825 -11.707  10.068  1.00 15.00      A    N  
ATOM    764  HN  SER A  95       7.327 -11.419   9.278  1.00 15.00      A    H  
ATOM    765  CA  SER A  95       7.452 -11.632  11.374  1.00 15.00      A    C  
ATOM    766  CB  SER A  95       8.902 -12.103  11.275  1.00 15.00      A    C  
ATOM    767  OG  SER A  95       9.572 -11.449  10.212  1.00 15.00      A    O  
ATOM    768  HG  SER A  95       9.014 -10.739   9.866  1.00 15.00      A    H  
ATOM    769  C   SER A  95       7.394 -10.207  11.916  1.00 15.00      A    C  
ATOM    770  O   SER A  95       7.123  -9.265  11.177  1.00 15.00      A    O  
ATOM    771  N   HIS A  96       7.648 -10.055  13.208  1.00 15.00      A    N  
ATOM    772  HN  HIS A  96       7.835 -10.845  13.755  1.00 15.00      A    H  
ATOM    773  CA  HIS A  96       7.630  -8.740  13.842  1.00 15.00      A    C  
ATOM    774  CB  HIS A  96       7.512  -8.851  15.367  1.00 15.00      A    C  
ATOM    775  CG  HIS A  96       6.318  -9.629  15.827  1.00 15.00      A    C  
ATOM    776  ND1 HIS A  96       6.399 -10.978  16.078  1.00 15.00      A    N  
ATOM    777  CD2 HIS A  96       5.050  -9.206  16.060  1.00 15.00      A    C  
ATOM    778  CE1 HIS A  96       5.189 -11.349  16.456  1.00 15.00      A    C  
ATOM    779  NE2 HIS A  96       4.342 -10.311  16.459  1.00 15.00      A    N  
ATOM    780  HE2 HIS A  96       3.394 -10.336  16.700  1.00 15.00      A    H  
ATOM    781  C   HIS A  96       8.841  -7.883  13.441  1.00 15.00      A    C  
ATOM    782  O   HIS A  96       8.669  -6.759  12.974  1.00 15.00      A    O  
ATOM    783  N   PRO A  97      10.088  -8.383  13.618  1.00 15.00      A    N  
ATOM    784  CA  PRO A  97      11.286  -7.622  13.256  1.00 15.00      A    C  
ATOM    785  CB  PRO A  97      12.358  -8.247  14.147  1.00 15.00      A    C  
ATOM    786  CG  PRO A  97      11.944  -9.673  14.278  1.00 15.00      A    C  
ATOM    787  CD  PRO A  97      10.438  -9.695  14.206  1.00 15.00      A    C  
ATOM    788  C   PRO A  97      11.663  -7.785  11.782  1.00 15.00      A    C  
ATOM    789  O   PRO A  97      12.568  -7.116  11.286  1.00 15.00      A    O  
ATOM    790  N   GLY A  98      10.966  -8.675  11.090  1.00 15.00      A    N  
ATOM    791  HN  GLY A  98      10.243  -9.165  11.531  1.00 15.00      A    H  
ATOM    792  CA  GLY A  98      11.245  -8.910   9.689  1.00 15.00      A    C  
ATOM    793  C   GLY A  98      10.113  -8.427   8.810  1.00 15.00      A    C  
ATOM    794  O   GLY A  98       8.968  -8.830   8.997  1.00 15.00      A    O  
ATOM    795  N   HIS A  99      10.440  -7.585   7.839  1.00 15.00      A    N  
ATOM    796  HN  HIS A  99      11.378  -7.331   7.729  1.00 15.00      A    H  
ATOM    797  CA  HIS A  99       9.443  -7.019   6.929  1.00 15.00      A    C  
ATOM    798  CB  HIS A  99       9.969  -5.722   6.305  1.00 15.00      A    C  
ATOM    799  CG  HIS A  99      10.330  -4.658   7.297  1.00 15.00      A    C  
ATOM    800  ND1 HIS A  99      11.624  -4.360   7.669  1.00 15.00      A    N  
ATOM    801  HD1 HIS A  99      12.435  -4.802   7.344  1.00 15.00      A    H  
ATOM    802  CD2 HIS A  99       9.538  -3.798   7.984  1.00 15.00      A    C  
ATOM    803  CE1 HIS A  99      11.577  -3.356   8.554  1.00 15.00      A    C  
ATOM    804  NE2 HIS A  99      10.334  -2.976   8.777  1.00 15.00      A    N  
ATOM    805  C   HIS A  99       9.053  -7.997   5.821  1.00 15.00      A    C  
ATOM    806  O   HIS A  99       8.383  -7.623   4.858  1.00 15.00      A    O  
ATOM    807  N   SER A 100       9.484  -9.240   5.950  1.00 15.00      A    N  
ATOM    808  HN  SER A 100      10.017  -9.484   6.731  1.00 15.00      A    H  
ATOM    809  CA  SER A 100       9.176 -10.257   4.961  1.00 15.00      A    C  
ATOM    810  CB  SER A 100      10.079 -11.473   5.160  1.00 15.00      A    C  
ATOM    811  OG  SER A 100      11.445 -11.102   5.073  1.00 15.00      A    O  
ATOM    812  HG  SER A 100      11.830 -11.506   4.285  1.00 15.00      A    H  
ATOM    813  C   SER A 100       7.710 -10.667   5.038  1.00 15.00      A    C  
ATOM    814  O   SER A 100       7.139 -10.755   6.128  1.00 15.00      A    O  
ATOM    815  N   ASN A 101       7.110 -10.893   3.869  1.00 15.00      A    N  
ATOM    816  HN  ASN A 101       7.631 -10.783   3.043  1.00 15.00      A    H  
ATOM    817  CA  ASN A 101       5.710 -11.311   3.770  1.00 15.00      A    C  
ATOM    818  CB  ASN A 101       5.495 -12.679   4.437  1.00 15.00      A    C  
ATOM    819  CG  ASN A 101       6.467 -13.742   3.954  1.00 15.00      A    C  
ATOM    820  OD1 ASN A 101       7.572 -13.873   4.471  1.00 15.00      A    O  
ATOM    821  ND2 ASN A 101       6.060 -14.517   2.963  1.00 15.00      A    N  
ATOM    822 HD21 ASN A 101       5.164 -14.370   2.598  1.00 15.00      A    H  
ATOM    823 HD22 ASN A 101       6.677 -15.203   2.633  1.00 15.00      A    H  
ATOM    824  C   ASN A 101       4.761 -10.276   4.371  1.00 15.00      A    C  
ATOM    825  O   ASN A 101       3.742 -10.629   4.969  1.00 15.00      A    O  
ATOM    826  N   ASP A 102       5.082  -9.001   4.192  1.00 15.00      A    N  
ATOM    827  HN  ASP A 102       5.895  -8.776   3.695  1.00 15.00      A    H  
ATOM    828  CA  ASP A 102       4.254  -7.924   4.728  1.00 15.00      A    C  
ATOM    829  CB  ASP A 102       5.063  -6.641   4.925  1.00 15.00      A    C  
ATOM    830  CG  ASP A 102       4.205  -5.469   5.365  1.00 15.00      A    C  
ATOM    831  OD1 ASP A 102       3.500  -5.585   6.394  1.00 15.00      A    O  
ATOM    832  OD2 ASP A 102       4.235  -4.424   4.687  1.00 15.00      A    O  
ATOM    833  C   ASP A 102       3.019  -7.660   3.870  1.00 15.00      A    C  
ATOM    834  O   ASP A 102       3.051  -6.855   2.935  1.00 15.00      A    O  
ATOM    835  N   LEU A 103       1.943  -8.371   4.178  1.00 15.00      A    N  
ATOM    836  HN  LEU A 103       2.002  -9.031   4.902  1.00 15.00      A    H  
ATOM    837  CA  LEU A 103       0.679  -8.214   3.471  1.00 15.00      A    C  
ATOM    838  CB  LEU A 103       0.725  -8.815   2.058  1.00 15.00      A    C  
ATOM    839  CG  LEU A 103       0.601 -10.336   1.945  1.00 15.00      A    C  
ATOM    840  CD1 LEU A 103       0.004 -10.716   0.599  1.00 15.00      A    C  
ATOM    841  CD2 LEU A 103       1.955 -11.000   2.129  1.00 15.00      A    C  
ATOM    842  C   LEU A 103      -0.462  -8.814   4.284  1.00 15.00      A    C  
ATOM    843  O   LEU A 103      -0.267  -9.777   5.032  1.00 15.00      A    O  
ATOM    844  N   MET A 104      -1.641  -8.228   4.152  1.00 15.00      A    N  
ATOM    845  HN  MET A 104      -1.722  -7.450   3.553  1.00 15.00      A    H  
ATOM    846  CA  MET A 104      -2.817  -8.684   4.873  1.00 15.00      A    C  
ATOM    847  CB  MET A 104      -2.962  -7.890   6.177  1.00 15.00      A    C  
ATOM    848  CG  MET A 104      -4.239  -8.172   6.953  1.00 15.00      A    C  
ATOM    849  SD  MET A 104      -4.308  -7.298   8.529  1.00 15.00      A    S  
ATOM    850  CE  MET A 104      -4.294  -5.594   7.972  1.00 15.00      A    C  
ATOM    851  C   MET A 104      -4.073  -8.521   4.021  1.00 15.00      A    C  
ATOM    852  O   MET A 104      -4.218  -7.531   3.301  1.00 15.00      A    O  
ATOM    853  N   LEU A 105      -4.962  -9.501   4.102  1.00 15.00      A    N  
ATOM    854  HN  LEU A 105      -4.772 -10.271   4.687  1.00 15.00      A    H  
ATOM    855  CA  LEU A 105      -6.215  -9.476   3.363  1.00 15.00      A    C  
ATOM    856  CB  LEU A 105      -6.471 -10.833   2.701  1.00 15.00      A    C  
ATOM    857  CG  LEU A 105      -5.796 -11.070   1.349  1.00 15.00      A    C  
ATOM    858  CD1 LEU A 105      -5.927 -12.528   0.940  1.00 15.00      A    C  
ATOM    859  CD2 LEU A 105      -6.398 -10.163   0.287  1.00 15.00      A    C  
ATOM    860  C   LEU A 105      -7.363  -9.134   4.306  1.00 15.00      A    C  
ATOM    861  O   LEU A 105      -7.551  -9.791   5.331  1.00 15.00      A    O  
ATOM    862  N   ILE A 106      -8.117  -8.102   3.966  1.00 15.00      A    N  
ATOM    863  HN  ILE A 106      -7.920  -7.619   3.131  1.00 15.00      A    H  
ATOM    864  CA  ILE A 106      -9.240  -7.670   4.789  1.00 15.00      A    C  
ATOM    865  CB  ILE A 106      -9.121  -6.176   5.166  1.00 15.00      A    C  
ATOM    866  CG1 ILE A 106      -7.768  -5.891   5.827  1.00 15.00      A    C  
ATOM    867  CG2 ILE A 106     -10.263  -5.760   6.084  1.00 15.00      A    C  
ATOM    868  CD1 ILE A 106      -7.505  -4.421   6.073  1.00 15.00      A    C  
ATOM    869  C   ILE A 106     -10.560  -7.890   4.062  1.00 15.00      A    C  
ATOM    870  O   ILE A 106     -10.739  -7.435   2.935  1.00 15.00      A    O  
ATOM    871  N   LYS A 107     -11.478  -8.596   4.707  1.00 15.00      A    N  
ATOM    872  HN  LYS A 107     -11.273  -8.947   5.603  1.00 15.00      A    H  
ATOM    873  CA  LYS A 107     -12.784  -8.855   4.121  1.00 15.00      A    C  
ATOM    874  CB  LYS A 107     -13.335 -10.211   4.572  1.00 15.00      A    C  
ATOM    875  CG  LYS A 107     -14.594 -10.640   3.832  1.00 15.00      A    C  
ATOM    876  CD  LYS A 107     -15.064 -12.018   4.273  1.00 15.00      A    C  
ATOM    877  CE  LYS A 107     -16.348 -12.414   3.561  1.00 15.00      A    C  
ATOM    878  NZ  LYS A 107     -16.799 -13.781   3.943  1.00 15.00      A    N  
ATOM    879  HZ1 LYS A 107     -16.112 -14.494   3.605  1.00 15.00      A    H  
ATOM    880  HZ2 LYS A 107     -17.725 -13.985   3.518  1.00 15.00      A    H  
ATOM    881  HZ3 LYS A 107     -16.879 -13.857   4.976  1.00 15.00      A    H  
ATOM    882  C   LYS A 107     -13.752  -7.736   4.492  1.00 15.00      A    C  
ATOM    883  O   LYS A 107     -13.792  -7.293   5.642  1.00 15.00      A    O  
ATOM    884  N   LEU A 108     -14.519  -7.283   3.515  1.00 15.00      A    N  
ATOM    885  HN  LEU A 108     -14.437  -7.683   2.620  1.00 15.00      A    H  
ATOM    886  CA  LEU A 108     -15.477  -6.211   3.730  1.00 15.00      A    C  
ATOM    887  CB  LEU A 108     -15.707  -5.437   2.432  1.00 15.00      A    C  
ATOM    888  CG  LEU A 108     -14.475  -4.793   1.801  1.00 15.00      A    C  
ATOM    889  CD1 LEU A 108     -14.843  -4.108   0.495  1.00 15.00      A    C  
ATOM    890  CD2 LEU A 108     -13.836  -3.808   2.765  1.00 15.00      A    C  
ATOM    891  C   LEU A 108     -16.808  -6.738   4.257  1.00 15.00      A    C  
ATOM    892  O   LEU A 108     -17.134  -7.917   4.093  1.00 15.00      A    O  
ATOM    893  N   ASN A 109     -17.568  -5.845   4.890  1.00 15.00      A    N  
ATOM    894  HN  ASN A 109     -17.224  -4.932   5.001  1.00 15.00      A    H  
ATOM    895  CA  ASN A 109     -18.880  -6.184   5.449  1.00 15.00      A    C  
ATOM    896  CB  ASN A 109     -19.404  -5.051   6.352  1.00 15.00      A    C  
ATOM    897  CG  ASN A 109     -19.419  -3.670   5.695  1.00 15.00      A    C  
ATOM    898  OD1 ASN A 109     -18.882  -2.710   6.234  1.00 15.00      A    O  
ATOM    899  ND2 ASN A 109     -20.050  -3.544   4.537  1.00 15.00      A    N  
ATOM    900 HD21 ASN A 109     -20.478  -4.339   4.154  1.00 15.00      A    H  
ATOM    901 HD22 ASN A 109     -20.061  -2.662   4.113  1.00 15.00      A    H  
ATOM    902  C   ASN A 109     -19.895  -6.498   4.353  1.00 15.00      A    C  
ATOM    903  O   ASN A 109     -20.917  -7.127   4.602  1.00 15.00      A    O  
ATOM    904  N   ARG A 110     -19.602  -6.049   3.141  1.00 15.00      A    N  
ATOM    905  HN  ARG A 110     -18.755  -5.572   3.002  1.00 15.00      A    H  
ATOM    906  CA  ARG A 110     -20.477  -6.267   2.000  1.00 15.00      A    C  
ATOM    907  CB  ARG A 110     -21.665  -5.289   2.027  1.00 15.00      A    C  
ATOM    908  CG  ARG A 110     -21.354  -3.927   1.418  1.00 15.00      A    C  
ATOM    909  CD  ARG A 110     -22.548  -2.978   1.448  1.00 15.00      A    C  
ATOM    910  NE  ARG A 110     -22.555  -2.148   2.651  1.00 15.00      A    N  
ATOM    911  HE  ARG A 110     -23.119  -2.452   3.394  1.00 15.00      A    H  
ATOM    912  CZ  ARG A 110     -21.870  -1.006   2.782  1.00 15.00      A    C  
ATOM    913  NH1 ARG A 110     -21.128  -0.535   1.785  1.00 15.00      A    N  
ATOM    914 HH11 ARG A 110     -21.067  -1.053   0.884  1.00 15.00      A    H  
ATOM    915 HH12 ARG A 110     -20.597   0.357   1.908  1.00 15.00      A    H  
ATOM    916  NH2 ARG A 110     -21.918  -0.337   3.921  1.00 15.00      A    N  
ATOM    917 HH21 ARG A 110     -21.378   0.554   4.027  1.00 15.00      A    H  
ATOM    918 HH22 ARG A 110     -22.493  -0.691   4.715  1.00 15.00      A    H  
ATOM    919  C   ARG A 110     -19.682  -6.067   0.725  1.00 15.00      A    C  
ATOM    920  O   ARG A 110     -18.571  -5.532   0.764  1.00 15.00      A    O  
ATOM    921  N   ARG A 111     -20.245  -6.499  -0.390  1.00 15.00      A    N  
ATOM    922  HN  ARG A 111     -21.131  -6.915  -0.351  1.00 15.00      A    H  
ATOM    923  CA  ARG A 111     -19.591  -6.352  -1.676  1.00 15.00      A    C  
ATOM    924  CB  ARG A 111     -20.253  -7.250  -2.717  1.00 15.00      A    C  
ATOM    925  CG  ARG A 111     -19.966  -8.726  -2.523  1.00 15.00      A    C  
ATOM    926  CD  ARG A 111     -20.789  -9.592  -3.465  1.00 15.00      A    C  
ATOM    927  NE  ARG A 111     -20.479  -9.347  -4.876  1.00 15.00      A    N  
ATOM    928  HE  ARG A 111     -20.824  -8.515  -5.269  1.00 15.00      A    H  
ATOM    929  CZ  ARG A 111     -19.767 -10.180  -5.644  1.00 15.00      A    C  
ATOM    930  NH1 ARG A 111     -19.287 -11.314  -5.137  1.00 15.00      A    N  
ATOM    931 HH11 ARG A 111     -19.459 -11.556  -4.138  1.00 15.00      A    H  
ATOM    932 HH12 ARG A 111     -18.735 -11.965  -5.735  1.00 15.00      A    H  
ATOM    933  NH2 ARG A 111     -19.546  -9.887  -6.923  1.00 15.00      A    N  
ATOM    934 HH21 ARG A 111     -19.924  -9.005  -7.333  1.00 15.00      A    H  
ATOM    935 HH22 ARG A 111     -18.995 -10.537  -7.523  1.00 15.00      A    H  
ATOM    936  C   ARG A 111     -19.668  -4.908  -2.128  1.00 15.00      A    C  
ATOM    937  O   ARG A 111     -20.645  -4.208  -1.841  1.00 15.00      A    O  
ATOM    938  N   ILE A 112     -18.630  -4.466  -2.808  1.00 15.00      A    N  
ATOM    939  HN  ILE A 112     -17.873  -5.070  -2.972  1.00 15.00      A    H  
ATOM    940  CA  ILE A 112     -18.577  -3.108  -3.311  1.00 15.00      A    C  
ATOM    941  CB  ILE A 112     -17.161  -2.723  -3.788  1.00 15.00      A    C  
ATOM    942  CG1 ILE A 112     -16.697  -3.639  -4.924  1.00 15.00      A    C  
ATOM    943  CG2 ILE A 112     -16.167  -2.729  -2.640  1.00 15.00      A    C  
ATOM    944  CD1 ILE A 112     -16.632  -2.945  -6.267  1.00 15.00      A    C  
ATOM    945  C   ILE A 112     -19.526  -2.942  -4.485  1.00 15.00      A    C  
ATOM    946  O   ILE A 112     -19.816  -3.899  -5.213  1.00 15.00      A    O  
ATOM    947  N   ARG A 113     -20.006  -1.732  -4.667  1.00 15.00      A    N  
ATOM    948  HN  ARG A 113     -19.744  -1.015  -4.052  1.00 15.00      A    H  
ATOM    949  CA  ARG A 113     -20.889  -1.441  -5.771  1.00 15.00      A    C  
ATOM    950  CB  ARG A 113     -21.895  -0.344  -5.412  1.00 15.00      A    C  
ATOM    951  CG  ARG A 113     -22.554   0.285  -6.636  1.00 15.00      A    C  
ATOM    952  CD  ARG A 113     -23.782   1.105  -6.279  1.00 15.00      A    C  
ATOM    953  NE  ARG A 113     -23.712   1.657  -4.928  1.00 15.00      A    N  
ATOM    954  HE  ARG A 113     -24.136   1.130  -4.217  1.00 15.00      A    H  
ATOM    955  CZ  ARG A 113     -23.134   2.824  -4.605  1.00 15.00      A    C  
ATOM    956  NH1 ARG A 113     -22.565   3.591  -5.534  1.00 15.00      A    N  
ATOM    957 HH11 ARG A 113     -22.126   4.502  -5.269  1.00 15.00      A    H  
ATOM    958 HH12 ARG A 113     -22.558   3.291  -6.532  1.00 15.00      A    H  
ATOM    959  NH2 ARG A 113     -23.121   3.208  -3.335  1.00 15.00      A    N  
ATOM    960 HH21 ARG A 113     -23.562   2.609  -2.604  1.00 15.00      A    H  
ATOM    961 HH22 ARG A 113     -22.665   4.108  -3.061  1.00 15.00      A    H  
ATOM    962  C   ARG A 113     -20.051  -1.020  -6.970  1.00 15.00      A    C  
ATOM    963  O   ARG A 113     -19.374   0.011  -6.922  1.00 15.00      A    O  
ATOM    964  N   PRO A 114     -20.090  -1.803  -8.060  1.00 15.00      A    N  
ATOM    965  CA  PRO A 114     -19.316  -1.518  -9.272  1.00 15.00      A    C  
ATOM    966  CB  PRO A 114     -19.796  -2.569 -10.284  1.00 15.00      A    C  
ATOM    967  CG  PRO A 114     -21.052  -3.125  -9.705  1.00 15.00      A    C  
ATOM    968  CD  PRO A 114     -20.908  -3.015  -8.212  1.00 15.00      A    C  
ATOM    969  C   PRO A 114     -19.573  -0.114  -9.809  1.00 15.00      A    C  
ATOM    970  O   PRO A 114     -20.715   0.267 -10.089  1.00 15.00      A    O  
ATOM    971  N   THR A 115     -18.508   0.662  -9.916  1.00 15.00      A    N  
ATOM    972  HN  THR A 115     -17.623   0.310  -9.649  1.00 15.00      A    H  
ATOM    973  CA  THR A 115     -18.597   2.017 -10.428  1.00 15.00      A    C  
ATOM    974  CB  THR A 115     -18.919   3.040  -9.315  1.00 15.00      A    C  
ATOM    975  OG1 THR A 115     -18.696   2.459  -8.021  1.00 15.00      A    O  
ATOM    976  HG1 THR A 115     -18.842   1.502  -8.060  1.00 15.00      A    H  
ATOM    977  CG2 THR A 115     -20.363   3.504  -9.415  1.00 15.00      A    C  
ATOM    978  C   THR A 115     -17.292   2.400 -11.116  1.00 15.00      A    C  
ATOM    979  O   THR A 115     -16.393   1.571 -11.264  1.00 15.00      A    O  
ATOM    980  N   LYS A 116     -17.197   3.650 -11.544  1.00 15.00      A    N  
ATOM    981  HN  LYS A 116     -17.950   4.260 -11.412  1.00 15.00      A    H  
ATOM    982  CA  LYS A 116     -15.995   4.140 -12.203  1.00 15.00      A    C  
ATOM    983  CB  LYS A 116     -16.338   5.309 -13.135  1.00 15.00      A    C  
ATOM    984  CG  LYS A 116     -17.247   6.353 -12.504  1.00 15.00      A    C  
ATOM    985  CD  LYS A 116     -17.257   7.655 -13.288  1.00 15.00      A    C  
ATOM    986  CE  LYS A 116     -18.010   8.734 -12.526  1.00 15.00      A    C  
ATOM    987  NZ  LYS A 116     -17.729  10.096 -13.055  1.00 15.00      A    N  
ATOM    988  HZ1 LYS A 116     -18.304  10.799 -12.547  1.00 15.00      A    H  
ATOM    989  HZ2 LYS A 116     -17.955  10.143 -14.066  1.00 15.00      A    H  
ATOM    990  HZ3 LYS A 116     -16.722  10.329 -12.922  1.00 15.00      A    H  
ATOM    991  C   LYS A 116     -14.986   4.590 -11.156  1.00 15.00      A    C  
ATOM    992  O   LYS A 116     -13.778   4.561 -11.381  1.00 15.00      A    O  
ATOM    993  N   ASP A 117     -15.505   4.993 -10.005  1.00 15.00      A    N  
ATOM    994  HN  ASP A 117     -16.474   4.989  -9.895  1.00 15.00      A    H  
ATOM    995  CA  ASP A 117     -14.678   5.463  -8.904  1.00 15.00      A    C  
ATOM    996  CB  ASP A 117     -15.408   6.572  -8.138  1.00 15.00      A    C  
ATOM    997  CG  ASP A 117     -15.821   7.720  -9.039  1.00 15.00      A    C  
ATOM    998  OD1 ASP A 117     -15.010   8.651  -9.229  1.00 15.00      A    O  
ATOM    999  OD2 ASP A 117     -16.951   7.683  -9.581  1.00 15.00      A    O  
ATOM   1000  C   ASP A 117     -14.327   4.319  -7.963  1.00 15.00      A    C  
ATOM   1001  O   ASP A 117     -13.435   4.441  -7.124  1.00 15.00      A    O  
ATOM   1002  N   VAL A 118     -15.039   3.206  -8.105  1.00 15.00      A    N  
ATOM   1003  HN  VAL A 118     -15.732   3.173  -8.792  1.00 15.00      A    H  
ATOM   1004  CA  VAL A 118     -14.806   2.028  -7.276  1.00 15.00      A    C  
ATOM   1005  CB  VAL A 118     -15.875   1.869  -6.169  1.00 15.00      A    C  
ATOM   1006  CG1 VAL A 118     -15.550   0.682  -5.273  1.00 15.00      A    C  
ATOM   1007  CG2 VAL A 118     -16.004   3.138  -5.340  1.00 15.00      A    C  
ATOM   1008  C   VAL A 118     -14.795   0.771  -8.143  1.00 15.00      A    C  
ATOM   1009  O   VAL A 118     -15.843   0.316  -8.610  1.00 15.00      A    O  
ATOM   1010  N   ARG A 119     -13.608   0.219  -8.358  1.00 15.00      A    N  
ATOM   1011  HN  ARG A 119     -12.810   0.627  -7.948  1.00 15.00      A    H  
ATOM   1012  CA  ARG A 119     -13.447  -0.981  -9.169  1.00 15.00      A    C  
ATOM   1013  CB  ARG A 119     -13.501  -0.630 -10.662  1.00 15.00      A    C  
ATOM   1014  CG  ARG A 119     -13.749  -1.820 -11.577  1.00 15.00      A    C  
ATOM   1015  CD  ARG A 119     -12.450  -2.444 -12.057  1.00 15.00      A    C  
ATOM   1016  NE  ARG A 119     -11.830  -1.665 -13.134  1.00 15.00      A    N  
ATOM   1017  HE  ARG A 119     -12.399  -1.015 -13.601  1.00 15.00      A    H  
ATOM   1018  CZ  ARG A 119     -10.554  -1.786 -13.499  1.00 15.00      A    C  
ATOM   1019  NH1 ARG A 119      -9.759  -2.650 -12.877  1.00 15.00      A    N  
ATOM   1020 HH11 ARG A 119     -10.135  -3.234 -12.090  1.00 15.00      A    H  
ATOM   1021 HH12 ARG A 119      -8.759  -2.748 -13.156  1.00 15.00      A    H  
ATOM   1022  NH2 ARG A 119     -10.069  -1.026 -14.475  1.00 15.00      A    N  
ATOM   1023 HH21 ARG A 119      -9.073  -1.119 -14.760  1.00 15.00      A    H  
ATOM   1024 HH22 ARG A 119     -10.680  -0.327 -14.958  1.00 15.00      A    H  
ATOM   1025  C   ARG A 119     -12.125  -1.668  -8.823  1.00 15.00      A    C  
ATOM   1026  O   ARG A 119     -11.070  -1.035  -8.841  1.00 15.00      A    O  
ATOM   1027  N   PRO A 120     -12.168  -2.978  -8.514  1.00 15.00      A    N  
ATOM   1028  CA  PRO A 120     -10.975  -3.757  -8.132  1.00 15.00      A    C  
ATOM   1029  CB  PRO A 120     -11.546  -5.125  -7.742  1.00 15.00      A    C  
ATOM   1030  CG  PRO A 120     -12.850  -5.208  -8.455  1.00 15.00      A    C  
ATOM   1031  CD  PRO A 120     -13.387  -3.806  -8.502  1.00 15.00      A    C  
ATOM   1032  C   PRO A 120      -9.935  -3.918  -9.246  1.00 15.00      A    C  
ATOM   1033  O   PRO A 120     -10.222  -3.716 -10.431  1.00 15.00      A    O  
ATOM   1034  N   ILE A 121      -8.728  -4.298  -8.846  1.00 15.00      A    N  
ATOM   1035  HN  ILE A 121      -8.574  -4.457  -7.886  1.00 15.00      A    H  
ATOM   1036  CA  ILE A 121      -7.624  -4.506  -9.773  1.00 15.00      A    C  
ATOM   1037  CB  ILE A 121      -6.504  -3.456  -9.561  1.00 15.00      A    C  
ATOM   1038  CG1 ILE A 121      -5.450  -3.536 -10.674  1.00 15.00      A    C  
ATOM   1039  CG2 ILE A 121      -5.862  -3.607  -8.185  1.00 15.00      A    C  
ATOM   1040  CD1 ILE A 121      -4.362  -2.489 -10.568  1.00 15.00      A    C  
ATOM   1041  C   ILE A 121      -7.056  -5.916  -9.589  1.00 15.00      A    C  
ATOM   1042  O   ILE A 121      -7.118  -6.478  -8.495  1.00 15.00      A    O  
ATOM   1043  N   ASN A 122      -6.509  -6.482 -10.655  1.00 15.00      A    N  
ATOM   1044  HN  ASN A 122      -6.473  -5.985 -11.494  1.00 15.00      A    H  
ATOM   1045  CA  ASN A 122      -5.940  -7.823 -10.598  1.00 15.00      A    C  
ATOM   1046  CB  ASN A 122      -6.106  -8.547 -11.940  1.00 15.00      A    C  
ATOM   1047  CG  ASN A 122      -7.541  -8.959 -12.222  1.00 15.00      A    C  
ATOM   1048  OD1 ASN A 122      -8.320  -9.211 -11.308  1.00 15.00      A    O  
ATOM   1049  ND2 ASN A 122      -7.898  -9.037 -13.496  1.00 15.00      A    N  
ATOM   1050 HD21 ASN A 122      -7.228  -8.829 -14.179  1.00 15.00      A    H  
ATOM   1051 HD22 ASN A 122      -8.819  -9.301 -13.700  1.00 15.00      A    H  
ATOM   1052  C   ASN A 122      -4.466  -7.770 -10.217  1.00 15.00      A    C  
ATOM   1053  O   ASN A 122      -3.764  -6.814 -10.549  1.00 15.00      A    O  
ATOM   1054  N   VAL A 123      -4.006  -8.795  -9.513  1.00 15.00      A    N  
ATOM   1055  HN  VAL A 123      -4.620  -9.518  -9.270  1.00 15.00      A    H  
ATOM   1056  CA  VAL A 123      -2.614  -8.879  -9.090  1.00 15.00      A    C  
ATOM   1057  CB  VAL A 123      -2.483  -9.658  -7.761  1.00 15.00      A    C  
ATOM   1058  CG1 VAL A 123      -1.041  -9.677  -7.276  1.00 15.00      A    C  
ATOM   1059  CG2 VAL A 123      -3.398  -9.068  -6.699  1.00 15.00      A    C  
ATOM   1060  C   VAL A 123      -1.788  -9.580 -10.166  1.00 15.00      A    C  
ATOM   1061  O   VAL A 123      -2.206 -10.606 -10.706  1.00 15.00      A    O  
ATOM   1062  N   SER A 124      -0.631  -9.020 -10.488  1.00 15.00      A    N  
ATOM   1063  HN  SER A 124      -0.348  -8.193 -10.034  1.00 15.00      A    H  
ATOM   1064  CA  SER A 124       0.235  -9.601 -11.499  1.00 15.00      A    C  
ATOM   1065  CB  SER A 124       1.251  -8.565 -11.987  1.00 15.00      A    C  
ATOM   1066  OG  SER A 124       1.094  -7.334 -11.300  1.00 15.00      A    O  
ATOM   1067  HG  SER A 124       1.952  -6.904 -11.219  1.00 15.00      A    H  
ATOM   1068  C   SER A 124       0.957 -10.836 -10.970  1.00 15.00      A    C  
ATOM   1069  O   SER A 124       1.711 -10.761  -9.998  1.00 15.00      A    O  
ATOM   1070  N   SER A 125       0.712 -11.978 -11.607  1.00 15.00      A    N  
ATOM   1071  HN  SER A 125       0.071 -11.985 -12.346  1.00 15.00      A    H  
ATOM   1072  CA  SER A 125       1.360 -13.223 -11.216  1.00 15.00      A    C  
ATOM   1073  CB  SER A 125       0.641 -14.425 -11.836  1.00 15.00      A    C  
ATOM   1074  OG  SER A 125       1.034 -15.636 -11.214  1.00 15.00      A    O  
ATOM   1075  HG  SER A 125       1.996 -15.688 -11.191  1.00 15.00      A    H  
ATOM   1076  C   SER A 125       2.821 -13.196 -11.645  1.00 15.00      A    C  
ATOM   1077  O   SER A 125       3.632 -14.007 -11.201  1.00 15.00      A    O  
ATOM   1078  N   HIS A 128       3.140 -12.251 -12.518  1.00 15.00      A    N  
ATOM   1079  HN  HIS A 128       2.446 -11.638 -12.827  1.00 15.00      A    H  
ATOM   1080  CA  HIS A 128       4.495 -12.082 -13.005  1.00 15.00      A    C  
ATOM   1081  CB  HIS A 128       4.492 -11.603 -14.459  1.00 15.00      A    C  
ATOM   1082  CG  HIS A 128       3.937 -12.607 -15.422  1.00 15.00      A    C  
ATOM   1083  ND1 HIS A 128       4.609 -13.771 -15.707  1.00 15.00      A    N  
ATOM   1084  CD2 HIS A 128       2.777 -12.578 -16.126  1.00 15.00      A    C  
ATOM   1085  CE1 HIS A 128       3.854 -14.425 -16.569  1.00 15.00      A    C  
ATOM   1086  NE2 HIS A 128       2.737 -13.742 -16.852  1.00 15.00      A    N  
ATOM   1087  HE2 HIS A 128       2.025 -14.020 -17.465  1.00 15.00      A    H  
ATOM   1088  C   HIS A 128       5.211 -11.077 -12.120  1.00 15.00      A    C  
ATOM   1089  O   HIS A 128       4.604 -10.112 -11.656  1.00 15.00      A    O  
ATOM   1090  N   CYS A 129       6.484 -11.312 -11.874  1.00 15.00      A    N  
ATOM   1091  HN  CYS A 129       6.914 -12.092 -12.279  1.00 15.00      A    H  
ATOM   1092  CA  CYS A 129       7.267 -10.431 -11.025  1.00 15.00      A    C  
ATOM   1093  C   CYS A 129       7.846  -9.264 -11.817  1.00 15.00      A    C  
ATOM   1094  O   CYS A 129       8.106  -9.387 -13.014  1.00 15.00      A    O  
ATOM   1095  CB  CYS A 129       8.366 -11.221 -10.317  1.00 15.00      A    C  
ATOM   1096  SG  CYS A 129       7.732 -12.585  -9.286  1.00 15.00      A    S  
ATOM   1097  N   PRO A 130       8.051  -8.115 -11.152  1.00 15.00      A    N  
ATOM   1098  CA  PRO A 130       8.590  -6.915 -11.797  1.00 15.00      A    C  
ATOM   1099  CB  PRO A 130       8.470  -5.841 -10.712  1.00 15.00      A    C  
ATOM   1100  CG  PRO A 130       8.479  -6.600  -9.431  1.00 15.00      A    C  
ATOM   1101  CD  PRO A 130       7.784  -7.899  -9.719  1.00 15.00      A    C  
ATOM   1102  C   PRO A 130      10.047  -7.086 -12.214  1.00 15.00      A    C  
ATOM   1103  O   PRO A 130      10.828  -7.761 -11.539  1.00 15.00      A    O  
ATOM   1104  N   SER A 131      10.404  -6.475 -13.331  1.00 15.00      A    N  
ATOM   1105  HN  SER A 131       9.738  -5.957 -13.827  1.00 15.00      A    H  
ATOM   1106  CA  SER A 131      11.759  -6.550 -13.840  1.00 15.00      A    C  
ATOM   1107  CB  SER A 131      11.734  -6.942 -15.319  1.00 15.00      A    C  
ATOM   1108  OG  SER A 131      10.684  -6.277 -16.001  1.00 15.00      A    O  
ATOM   1109  HG  SER A 131      10.559  -5.396 -15.619  1.00 15.00      A    H  
ATOM   1110  C   SER A 131      12.470  -5.214 -13.657  1.00 15.00      A    C  
ATOM   1111  O   SER A 131      11.831  -4.189 -13.410  1.00 15.00      A    O  
ATOM   1112  N   ALA A 132      13.789  -5.228 -13.775  1.00 15.00      A    N  
ATOM   1113  HN  ALA A 132      14.241  -6.072 -13.974  1.00 15.00      A    H  
ATOM   1114  CA  ALA A 132      14.579  -4.016 -13.628  1.00 15.00      A    C  
ATOM   1115  CB  ALA A 132      16.060  -4.355 -13.586  1.00 15.00      A    C  
ATOM   1116  C   ALA A 132      14.286  -3.053 -14.771  1.00 15.00      A    C  
ATOM   1117  O   ALA A 132      14.610  -3.330 -15.925  1.00 15.00      A    O  
ATOM   1118  N   GLY A 133      13.660  -1.934 -14.446  1.00 15.00      A    N  
ATOM   1119  HN  GLY A 133      13.421  -1.769 -13.505  1.00 15.00      A    H  
ATOM   1120  CA  GLY A 133      13.332  -0.950 -15.458  1.00 15.00      A    C  
ATOM   1121  C   GLY A 133      11.838  -0.787 -15.647  1.00 15.00      A    C  
ATOM   1122  O   GLY A 133      11.391   0.154 -16.303  1.00 15.00      A    O  
ATOM   1123  N   THR A 134      11.061  -1.704 -15.076  1.00 15.00      A    N  
ATOM   1124  HN  THR A 134      11.474  -2.438 -14.572  1.00 15.00      A    H  
ATOM   1125  CA  THR A 134       9.610  -1.646 -15.186  1.00 15.00      A    C  
ATOM   1126  CB  THR A 134       8.942  -2.889 -14.561  1.00 15.00      A    C  
ATOM   1127  OG1 THR A 134       9.482  -4.075 -15.159  1.00 15.00      A    O  
ATOM   1128  HG1 THR A 134       8.808  -4.487 -15.713  1.00 15.00      A    H  
ATOM   1129  CG2 THR A 134       7.437  -2.864 -14.786  1.00 15.00      A    C  
ATOM   1130  C   THR A 134       9.064  -0.387 -14.516  1.00 15.00      A    C  
ATOM   1131  O   THR A 134       9.332  -0.131 -13.341  1.00 15.00      A    O  
ATOM   1132  N   LYS A 135       8.323   0.404 -15.278  1.00 15.00      A    N  
ATOM   1133  HN  LYS A 135       8.169   0.159 -16.212  1.00 15.00      A    H  
ATOM   1134  CA  LYS A 135       7.731   1.625 -14.760  1.00 15.00      A    C  
ATOM   1135  CB  LYS A 135       7.449   2.604 -15.900  1.00 15.00      A    C  
ATOM   1136  CG  LYS A 135       7.224   4.036 -15.447  1.00 15.00      A    C  
ATOM   1137  CD  LYS A 135       7.077   4.969 -16.636  1.00 15.00      A    C  
ATOM   1138  CE  LYS A 135       7.033   6.420 -16.194  1.00 15.00      A    C  
ATOM   1139  NZ  LYS A 135       6.897   7.348 -17.349  1.00 15.00      A    N  
ATOM   1140  HZ1 LYS A 135       7.708   7.238 -17.991  1.00 15.00      A    H  
ATOM   1141  HZ2 LYS A 135       6.863   8.331 -17.016  1.00 15.00      A    H  
ATOM   1142  HZ3 LYS A 135       6.023   7.140 -17.873  1.00 15.00      A    H  
ATOM   1143  C   LYS A 135       6.447   1.299 -14.009  1.00 15.00      A    C  
ATOM   1144  O   LYS A 135       5.592   0.565 -14.513  1.00 15.00      A    O  
ATOM   1145  N   CYS A 136       6.322   1.837 -12.811  1.00 15.00      A    N  
ATOM   1146  HN  CYS A 136       7.039   2.417 -12.467  1.00 15.00      A    H  
ATOM   1147  CA  CYS A 136       5.158   1.598 -11.980  1.00 15.00      A    C  
ATOM   1148  C   CYS A 136       4.581   2.903 -11.449  1.00 15.00      A    C  
ATOM   1149  O   CYS A 136       5.278   3.916 -11.354  1.00 15.00      A    O  
ATOM   1150  CB  CYS A 136       5.532   0.683 -10.817  1.00 15.00      A    C  
ATOM   1151  SG  CYS A 136       6.091  -0.975 -11.322  1.00 15.00      A    S  
ATOM   1152  N   LEU A 137       3.305   2.864 -11.105  1.00 15.00      A    N  
ATOM   1153  HN  LEU A 137       2.811   2.020 -11.206  1.00 15.00      A    H  
ATOM   1154  CA  LEU A 137       2.609   4.025 -10.582  1.00 15.00      A    C  
ATOM   1155  CB  LEU A 137       1.409   4.343 -11.490  1.00 15.00      A    C  
ATOM   1156  CG  LEU A 137       0.774   5.737 -11.374  1.00 15.00      A    C  
ATOM   1157  CD1 LEU A 137      -0.168   5.820 -10.183  1.00 15.00      A    C  
ATOM   1158  CD2 LEU A 137       1.836   6.824 -11.310  1.00 15.00      A    C  
ATOM   1159  C   LEU A 137       2.140   3.747  -9.156  1.00 15.00      A    C  
ATOM   1160  O   LEU A 137       1.392   2.797  -8.916  1.00 15.00      A    O  
ATOM   1161  N   VAL A 138       2.596   4.564  -8.218  1.00 15.00      A    N  
ATOM   1162  HN  VAL A 138       3.205   5.294  -8.472  1.00 15.00      A    H  
ATOM   1163  CA  VAL A 138       2.214   4.416  -6.819  1.00 15.00      A    C  
ATOM   1164  CB  VAL A 138       3.448   4.240  -5.896  1.00 15.00      A    C  
ATOM   1165  CG1 VAL A 138       4.385   5.437  -5.977  1.00 15.00      A    C  
ATOM   1166  CG2 VAL A 138       3.027   3.974  -4.459  1.00 15.00      A    C  
ATOM   1167  C   VAL A 138       1.381   5.618  -6.375  1.00 15.00      A    C  
ATOM   1168  O   VAL A 138       1.704   6.762  -6.705  1.00 15.00      A    O  
ATOM   1169  N   SER A 139       0.300   5.356  -5.656  1.00 15.00      A    N  
ATOM   1170  HN  SER A 139       0.078   4.426  -5.443  1.00 15.00      A    H  
ATOM   1171  CA  SER A 139      -0.576   6.416  -5.182  1.00 15.00      A    C  
ATOM   1172  CB  SER A 139      -1.877   6.420  -5.990  1.00 15.00      A    C  
ATOM   1173  OG  SER A 139      -2.199   5.115  -6.448  1.00 15.00      A    O  
ATOM   1174  HG  SER A 139      -3.127   4.936  -6.266  1.00 15.00      A    H  
ATOM   1175  C   SER A 139      -0.869   6.264  -3.691  1.00 15.00      A    C  
ATOM   1176  O   SER A 139      -1.044   5.148  -3.194  1.00 15.00      A    O  
ATOM   1177  N   GLY A 140      -0.917   7.383  -2.979  1.00 15.00      A    N  
ATOM   1178  HN  GLY A 140      -0.759   8.247  -3.423  1.00 15.00      A    H  
ATOM   1179  CA  GLY A 140      -1.189   7.341  -1.557  1.00 15.00      A    C  
ATOM   1180  C   GLY A 140      -1.625   8.681  -0.999  1.00 15.00      A    C  
ATOM   1181  O   GLY A 140      -1.897   9.622  -1.752  1.00 15.00      A    O  
ATOM   1182  N   TRP A 141      -1.694   8.757   0.323  1.00 15.00      A    N  
ATOM   1183  HN  TRP A 141      -1.442   7.973   0.853  1.00 15.00      A    H  
ATOM   1184  CA  TRP A 141      -2.094   9.974   1.020  1.00 15.00      A    C  
ATOM   1185  CB  TRP A 141      -3.477   9.800   1.661  1.00 15.00      A    C  
ATOM   1186  CG  TRP A 141      -4.634   9.965   0.724  1.00 15.00      A    C  
ATOM   1187  CD1 TRP A 141      -5.044  11.117   0.115  1.00 15.00      A    C  
ATOM   1188  CD2 TRP A 141      -5.545   8.944   0.305  1.00 15.00      A    C  
ATOM   1189  NE1 TRP A 141      -6.153  10.872  -0.661  1.00 15.00      A    N  
ATOM   1190  HE1 TRP A 141      -6.632  11.539  -1.201  1.00 15.00      A    H  
ATOM   1191  CE2 TRP A 141      -6.478   9.546  -0.562  1.00 15.00      A    C  
ATOM   1192  CE3 TRP A 141      -5.659   7.577   0.576  1.00 15.00      A    C  
ATOM   1193  CZ2 TRP A 141      -7.512   8.829  -1.157  1.00 15.00      A    C  
ATOM   1194  CZ3 TRP A 141      -6.685   6.868  -0.016  1.00 15.00      A    C  
ATOM   1195  CH2 TRP A 141      -7.598   7.494  -0.873  1.00 15.00      A    C  
ATOM   1196  C   TRP A 141      -1.083  10.284   2.116  1.00 15.00      A    C  
ATOM   1197  O   TRP A 141      -1.399  10.968   3.091  1.00 15.00      A    O  
ATOM   1198  N   GLY A 142       0.126   9.765   1.954  1.00 15.00      A    N  
ATOM   1199  HN  GLY A 142       0.323   9.227   1.149  1.00 15.00      A    H  
ATOM   1200  CA  GLY A 142       1.165   9.981   2.935  1.00 15.00      A    C  
ATOM   1201  C   GLY A 142       1.718  11.388   2.905  1.00 15.00      A    C  
ATOM   1202  O   GLY A 142       1.245  12.241   2.154  1.00 15.00      A    O  
ATOM   1203  N   THR A 143       2.723  11.634   3.725  1.00 15.00      A    N  
ATOM   1204  HN  THR A 143       3.070  10.909   4.289  1.00 15.00      A    H  
ATOM   1205  CA  THR A 143       3.338  12.945   3.793  1.00 15.00      A    C  
ATOM   1206  CB  THR A 143       4.208  13.106   5.063  1.00 15.00      A    C  
ATOM   1207  OG1 THR A 143       4.866  14.382   5.066  1.00 15.00      A    O  
ATOM   1208  HG1 THR A 143       5.827  14.247   5.067  1.00 15.00      A    H  
ATOM   1209  CG2 THR A 143       5.242  11.994   5.175  1.00 15.00      A    C  
ATOM   1210  C   THR A 143       4.151  13.229   2.530  1.00 15.00      A    C  
ATOM   1211  O   THR A 143       4.904  12.376   2.052  1.00 15.00      A    O  
ATOM   1212  N   THR A 144       3.983  14.428   1.987  1.00 15.00      A    N  
ATOM   1213  HN  THR A 144       3.359  15.063   2.410  1.00 15.00      A    H  
ATOM   1214  CA  THR A 144       4.688  14.830   0.780  1.00 15.00      A    C  
ATOM   1215  CB  THR A 144       3.888  15.896   0.003  1.00 15.00      A    C  
ATOM   1216  OG1 THR A 144       3.535  16.971   0.886  1.00 15.00      A    O  
ATOM   1217  HG1 THR A 144       4.143  17.702   0.753  1.00 15.00      A    H  
ATOM   1218  CG2 THR A 144       2.619  15.293  -0.581  1.00 15.00      A    C  
ATOM   1219  C   THR A 144       6.070  15.382   1.122  1.00 15.00      A    C  
ATOM   1220  O   THR A 144       6.807  15.848   0.249  1.00 15.00      A    O  
ATOM   1221  N   LYS A 145       6.412  15.332   2.403  1.00 15.00      A    N  
ATOM   1222  HN  LYS A 145       5.780  14.946   3.048  1.00 15.00      A    H  
ATOM   1223  CA  LYS A 145       7.696  15.818   2.881  1.00 15.00      A    C  
ATOM   1224  CB  LYS A 145       7.570  17.261   3.382  1.00 15.00      A    C  
ATOM   1225  CG  LYS A 145       7.661  18.320   2.295  1.00 15.00      A    C  
ATOM   1226  CD  LYS A 145       9.080  18.448   1.765  1.00 15.00      A    C  
ATOM   1227  CE  LYS A 145       9.186  19.560   0.734  1.00 15.00      A    C  
ATOM   1228  NZ  LYS A 145      10.590  19.768   0.284  1.00 15.00      A    N  
ATOM   1229  HZ1 LYS A 145      10.961  18.898  -0.148  1.00 15.00      A    H  
ATOM   1230  HZ2 LYS A 145      11.191  20.022   1.094  1.00 15.00      A    H  
ATOM   1231  HZ3 LYS A 145      10.630  20.536  -0.417  1.00 15.00      A    H  
ATOM   1232  C   LYS A 145       8.225  14.925   3.996  1.00 15.00      A    C  
ATOM   1233  O   LYS A 145       7.478  14.146   4.586  1.00 15.00      A    O  
ATOM   1234  N   SER A 146       9.513  15.043   4.272  1.00 15.00      A    N  
ATOM   1235  HN  SER A 146      10.054  15.677   3.760  1.00 15.00      A    H  
ATOM   1236  CA  SER A 146      10.160  14.265   5.313  1.00 15.00      A    C  
ATOM   1237  CB  SER A 146      10.410  12.830   4.829  1.00 15.00      A    C  
ATOM   1238  OG  SER A 146      10.554  11.928   5.916  1.00 15.00      A    O  
ATOM   1239  HG  SER A 146      10.712  12.420   6.725  1.00 15.00      A    H  
ATOM   1240  C   SER A 146      11.478  14.940   5.674  1.00 15.00      A    C  
ATOM   1241  O   SER A 146      12.194  15.409   4.788  1.00 15.00      A    O  
ATOM   1242  N   PRO A 147      11.818  15.015   6.972  1.00 15.00      A    N  
ATOM   1243  CA  PRO A 147      10.994  14.472   8.056  1.00 15.00      A    C  
ATOM   1244  CB  PRO A 147      11.984  14.373   9.216  1.00 15.00      A    C  
ATOM   1245  CG  PRO A 147      12.945  15.485   8.975  1.00 15.00      A    C  
ATOM   1246  CD  PRO A 147      13.056  15.634   7.480  1.00 15.00      A    C  
ATOM   1247  C   PRO A 147       9.816  15.371   8.442  1.00 15.00      A    C  
ATOM   1248  O   PRO A 147       9.028  15.016   9.316  1.00 15.00      A    O  
ATOM   1249  N   GLN A 148       9.695  16.531   7.802  1.00 15.00      A    N  
ATOM   1250  HN  GLN A 148      10.349  16.776   7.112  1.00 15.00      A    H  
ATOM   1251  CA  GLN A 148       8.592  17.435   8.111  1.00 15.00      A    C  
ATOM   1252  CB  GLN A 148       8.833  18.870   7.621  1.00 15.00      A    C  
ATOM   1253  CG  GLN A 148       9.146  19.015   6.141  1.00 15.00      A    C  
ATOM   1254  CD  GLN A 148      10.631  19.129   5.872  1.00 15.00      A    C  
ATOM   1255  OE1 GLN A 148      11.300  18.137   5.604  1.00 15.00      A    O  
ATOM   1256  NE2 GLN A 148      11.157  20.340   5.952  1.00 15.00      A    N  
ATOM   1257 HE21 GLN A 148      10.565  21.089   6.177  1.00 15.00      A    H  
ATOM   1258 HE22 GLN A 148      12.119  20.439   5.792  1.00 15.00      A    H  
ATOM   1259  C   GLN A 148       7.264  16.875   7.611  1.00 15.00      A    C  
ATOM   1260  O   GLN A 148       7.072  16.667   6.414  1.00 15.00      A    O  
ATOM   1261  N   VAL A 149       6.363  16.618   8.546  1.00 15.00      A    N  
ATOM   1262  HN  VAL A 149       6.585  16.805   9.480  1.00 15.00      A    H  
ATOM   1263  CA  VAL A 149       5.053  16.062   8.233  1.00 15.00      A    C  
ATOM   1264  CB  VAL A 149       4.319  15.605   9.511  1.00 15.00      A    C  
ATOM   1265  CG1 VAL A 149       3.037  14.863   9.163  1.00 15.00      A    C  
ATOM   1266  CG2 VAL A 149       5.226  14.735  10.369  1.00 15.00      A    C  
ATOM   1267  C   VAL A 149       4.181  17.063   7.478  1.00 15.00      A    C  
ATOM   1268  O   VAL A 149       3.791  18.097   8.019  1.00 15.00      A    O  
ATOM   1269  N   HIS A 150       3.889  16.745   6.226  1.00 15.00      A    N  
ATOM   1270  HN  HIS A 150       4.248  15.908   5.849  1.00 15.00      A    H  
ATOM   1271  CA  HIS A 150       3.055  17.592   5.388  1.00 15.00      A    C  
ATOM   1272  CB  HIS A 150       3.921  18.434   4.442  1.00 15.00      A    C  
ATOM   1273  CG  HIS A 150       3.146  19.409   3.604  1.00 15.00      A    C  
ATOM   1274  ND1 HIS A 150       2.509  19.077   2.429  1.00 15.00      A    N  
ATOM   1275  HD1 HIS A 150       2.485  18.182   2.015  1.00 15.00      A    H  
ATOM   1276  CD2 HIS A 150       2.912  20.732   3.793  1.00 15.00      A    C  
ATOM   1277  CE1 HIS A 150       1.922  20.182   1.951  1.00 15.00      A    C  
ATOM   1278  NE2 HIS A 150       2.137  21.215   2.742  1.00 15.00      A    N  
ATOM   1279  C   HIS A 150       2.088  16.726   4.590  1.00 15.00      A    C  
ATOM   1280  O   HIS A 150       2.479  16.071   3.625  1.00 15.00      A    O  
ATOM   1281  N   PHE A 151       0.833  16.713   5.005  1.00 15.00      A    N  
ATOM   1282  HN  PHE A 151       0.577  17.259   5.775  1.00 15.00      A    H  
ATOM   1283  CA  PHE A 151      -0.182  15.920   4.327  1.00 15.00      A    C  
ATOM   1284  CB  PHE A 151      -1.288  15.503   5.302  1.00 15.00      A    C  
ATOM   1285  CG  PHE A 151      -0.909  14.351   6.188  1.00 15.00      A    C  
ATOM   1286  CD1 PHE A 151      -0.717  14.537   7.547  1.00 15.00      A    C  
ATOM   1287  CD2 PHE A 151      -0.744  13.081   5.660  1.00 15.00      A    C  
ATOM   1288  CE1 PHE A 151      -0.369  13.478   8.363  1.00 15.00      A    C  
ATOM   1289  CE2 PHE A 151      -0.395  12.017   6.470  1.00 15.00      A    C  
ATOM   1290  CZ  PHE A 151      -0.207  12.216   7.824  1.00 15.00      A    C  
ATOM   1291  C   PHE A 151      -0.772  16.677   3.143  1.00 15.00      A    C  
ATOM   1292  O   PHE A 151      -0.912  17.900   3.186  1.00 15.00      A    O  
ATOM   1293  N   PRO A 152      -1.107  15.958   2.063  1.00 15.00      A    N  
ATOM   1294  CA  PRO A 152      -1.688  16.558   0.865  1.00 15.00      A    C  
ATOM   1295  CB  PRO A 152      -1.401  15.507  -0.204  1.00 15.00      A    C  
ATOM   1296  CG  PRO A 152      -1.447  14.212   0.533  1.00 15.00      A    C  
ATOM   1297  CD  PRO A 152      -0.940  14.497   1.923  1.00 15.00      A    C  
ATOM   1298  C   PRO A 152      -3.194  16.754   1.013  1.00 15.00      A    C  
ATOM   1299  O   PRO A 152      -3.785  16.391   2.031  1.00 15.00      A    O  
ATOM   1300  N   LYS A 153      -3.818  17.328  -0.004  1.00 15.00      A    N  
ATOM   1301  HN  LYS A 153      -3.305  17.601  -0.793  1.00 15.00      A    H  
ATOM   1302  CA  LYS A 153      -5.252  17.558   0.036  1.00 15.00      A    C  
ATOM   1303  CB  LYS A 153      -5.610  18.901  -0.607  1.00 15.00      A    C  
ATOM   1304  CG  LYS A 153      -6.854  19.549  -0.018  1.00 15.00      A    C  
ATOM   1305  CD  LYS A 153      -6.626  19.960   1.429  1.00 15.00      A    C  
ATOM   1306  CE  LYS A 153      -7.940  20.181   2.163  1.00 15.00      A    C  
ATOM   1307  NZ  LYS A 153      -8.772  21.236   1.523  1.00 15.00      A    N  
ATOM   1308  HZ1 LYS A 153      -8.220  22.111   1.416  1.00 15.00      A    H  
ATOM   1309  HZ2 LYS A 153      -9.607  21.436   2.109  1.00 15.00      A    H  
ATOM   1310  HZ3 LYS A 153      -9.089  20.921   0.585  1.00 15.00      A    H  
ATOM   1311  C   LYS A 153      -6.006  16.422  -0.644  1.00 15.00      A    C  
ATOM   1312  O   LYS A 153      -7.143  16.113  -0.280  1.00 15.00      A    O  
ATOM   1313  N   VAL A 154      -5.361  15.800  -1.623  1.00 15.00      A    N  
ATOM   1314  HN  VAL A 154      -4.448  16.077  -1.846  1.00 15.00      A    H  
ATOM   1315  CA  VAL A 154      -5.962  14.701  -2.369  1.00 15.00      A    C  
ATOM   1316  CB  VAL A 154      -6.531  15.173  -3.726  1.00 15.00      A    C  
ATOM   1317  CG1 VAL A 154      -7.748  16.065  -3.529  1.00 15.00      A    C  
ATOM   1318  CG2 VAL A 154      -5.465  15.896  -4.535  1.00 15.00      A    C  
ATOM   1319  C   VAL A 154      -4.939  13.595  -2.615  1.00 15.00      A    C  
ATOM   1320  O   VAL A 154      -3.793  13.694  -2.176  1.00 15.00      A    O  
ATOM   1321  N   LEU A 155      -5.369  12.550  -3.315  1.00 15.00      A    N  
ATOM   1322  HN  LEU A 155      -6.299  12.543  -3.627  1.00 15.00      A    H  
ATOM   1323  CA  LEU A 155      -4.514  11.411  -3.636  1.00 15.00      A    C  
ATOM   1324  CB  LEU A 155      -5.327  10.371  -4.418  1.00 15.00      A    C  
ATOM   1325  CG  LEU A 155      -4.653   9.023  -4.682  1.00 15.00      A    C  
ATOM   1326  CD1 LEU A 155      -4.453   8.261  -3.384  1.00 15.00      A    C  
ATOM   1327  CD2 LEU A 155      -5.474   8.202  -5.665  1.00 15.00      A    C  
ATOM   1328  C   LEU A 155      -3.298  11.847  -4.453  1.00 15.00      A    C  
ATOM   1329  O   LEU A 155      -3.433  12.560  -5.449  1.00 15.00      A    O  
ATOM   1330  N   GLN A 156      -2.116  11.423  -4.022  1.00 15.00      A    N  
ATOM   1331  HN  GLN A 156      -2.072  10.852  -3.221  1.00 15.00      A    H  
ATOM   1332  CA  GLN A 156      -0.877  11.772  -4.711  1.00 15.00      A    C  
ATOM   1333  CB  GLN A 156       0.172  12.264  -3.712  1.00 15.00      A    C  
ATOM   1334  CG  GLN A 156      -0.252  13.471  -2.892  1.00 15.00      A    C  
ATOM   1335  CD  GLN A 156      -0.409  14.728  -3.724  1.00 15.00      A    C  
ATOM   1336  OE1 GLN A 156       0.553  15.459  -3.948  1.00 15.00      A    O  
ATOM   1337  NE2 GLN A 156      -1.626  14.993  -4.171  1.00 15.00      A    N  
ATOM   1338 HE21 GLN A 156      -2.347  14.372  -3.945  1.00 15.00      A    H  
ATOM   1339 HE22 GLN A 156      -1.760  15.813  -4.716  1.00 15.00      A    H  
ATOM   1340  C   GLN A 156      -0.333  10.570  -5.476  1.00 15.00      A    C  
ATOM   1341  O   GLN A 156      -0.306   9.456  -4.954  1.00 15.00      A    O  
ATOM   1342  N   CYS A 157       0.093  10.802  -6.710  1.00 15.00      A    N  
ATOM   1343  HN  CYS A 157       0.039  11.717  -7.071  1.00 15.00      A    H  
ATOM   1344  CA  CYS A 157       0.633   9.741  -7.551  1.00 15.00      A    C  
ATOM   1345  C   CYS A 157       2.096   9.998  -7.894  1.00 15.00      A    C  
ATOM   1346  O   CYS A 157       2.502  11.143  -8.111  1.00 15.00      A    O  
ATOM   1347  CB  CYS A 157      -0.183   9.610  -8.840  1.00 15.00      A    C  
ATOM   1348  SG  CYS A 157      -1.765   8.728  -8.653  1.00 15.00      A    S  
ATOM   1349  N   LEU A 158       2.881   8.929  -7.944  1.00 15.00      A    N  
ATOM   1350  HN  LEU A 158       2.497   8.043  -7.746  1.00 15.00      A    H  
ATOM   1351  CA  LEU A 158       4.296   9.029  -8.263  1.00 15.00      A    C  
ATOM   1352  CB  LEU A 158       5.127   8.956  -6.980  1.00 15.00      A    C  
ATOM   1353  CG  LEU A 158       6.643   9.087  -7.134  1.00 15.00      A    C  
ATOM   1354  CD1 LEU A 158       7.002  10.400  -7.811  1.00 15.00      A    C  
ATOM   1355  CD2 LEU A 158       7.322   8.979  -5.778  1.00 15.00      A    C  
ATOM   1356  C   LEU A 158       4.719   7.922  -9.226  1.00 15.00      A    C  
ATOM   1357  O   LEU A 158       4.320   6.766  -9.073  1.00 15.00      A    O  
ATOM   1358  N   ASN A 159       5.517   8.290 -10.221  1.00 15.00      A    N  
ATOM   1359  HN  ASN A 159       5.793   9.225 -10.285  1.00 15.00      A    H  
ATOM   1360  CA  ASN A 159       6.010   7.338 -11.211  1.00 15.00      A    C  
ATOM   1361  CB  ASN A 159       6.109   8.002 -12.589  1.00 15.00      A    C  
ATOM   1362  CG  ASN A 159       5.005   7.577 -13.540  1.00 15.00      A    C  
ATOM   1363  OD1 ASN A 159       4.891   6.407 -13.896  1.00 15.00      A    O  
ATOM   1364  ND2 ASN A 159       4.200   8.532 -13.982  1.00 15.00      A    N  
ATOM   1365 HD21 ASN A 159       4.359   9.450 -13.678  1.00 15.00      A    H  
ATOM   1366 HD22 ASN A 159       3.471   8.278 -14.586  1.00 15.00      A    H  
ATOM   1367  C   ASN A 159       7.382   6.825 -10.794  1.00 15.00      A    C  
ATOM   1368  O   ASN A 159       8.357   7.578 -10.784  1.00 15.00      A    O  
ATOM   1369  N   ILE A 160       7.454   5.550 -10.453  1.00 15.00      A    N  
ATOM   1370  HN  ILE A 160       6.645   4.991 -10.511  1.00 15.00      A    H  
ATOM   1371  CA  ILE A 160       8.704   4.945 -10.014  1.00 15.00      A    C  
ATOM   1372  CB  ILE A 160       8.610   4.469  -8.550  1.00 15.00      A    C  
ATOM   1373  CG1 ILE A 160       7.294   3.715  -8.321  1.00 15.00      A    C  
ATOM   1374  CG2 ILE A 160       8.736   5.647  -7.594  1.00 15.00      A    C  
ATOM   1375  CD1 ILE A 160       7.217   2.991  -6.997  1.00 15.00      A    C  
ATOM   1376  C   ILE A 160       9.082   3.759 -10.892  1.00 15.00      A    C  
ATOM   1377  O   ILE A 160       8.221   3.096 -11.458  1.00 15.00      A    O  
ATOM   1378  N   SER A 161      10.374   3.503 -11.007  1.00 15.00      A    N  
ATOM   1379  HN  SER A 161      11.017   4.080 -10.552  1.00 15.00      A    H  
ATOM   1380  CA  SER A 161      10.863   2.388 -11.800  1.00 15.00      A    C  
ATOM   1381  CB  SER A 161      11.949   2.865 -12.767  1.00 15.00      A    C  
ATOM   1382  OG  SER A 161      11.499   3.977 -13.524  1.00 15.00      A    O  
ATOM   1383  HG  SER A 161      11.393   3.712 -14.442  1.00 15.00      A    H  
ATOM   1384  C   SER A 161      11.414   1.302 -10.883  1.00 15.00      A    C  
ATOM   1385  O   SER A 161      12.095   1.603  -9.899  1.00 15.00      A    O  
ATOM   1386  N   VAL A 162      11.093   0.052 -11.189  1.00 15.00      A    N  
ATOM   1387  HN  VAL A 162      10.519  -0.117 -11.972  1.00 15.00      A    H  
ATOM   1388  CA  VAL A 162      11.559  -1.079 -10.395  1.00 15.00      A    C  
ATOM   1389  CB  VAL A 162      10.805  -2.378 -10.755  1.00 15.00      A    C  
ATOM   1390  CG1 VAL A 162      11.276  -3.537  -9.888  1.00 15.00      A    C  
ATOM   1391  CG2 VAL A 162       9.305  -2.180 -10.608  1.00 15.00      A    C  
ATOM   1392  C   VAL A 162      13.058  -1.290 -10.584  1.00 15.00      A    C  
ATOM   1393  O   VAL A 162      13.549  -1.356 -11.713  1.00 15.00      A    O  
ATOM   1394  N   LEU A 163      13.775  -1.392  -9.474  1.00 15.00      A    N  
ATOM   1395  HN  LEU A 163      13.316  -1.353  -8.604  1.00 15.00      A    H  
ATOM   1396  CA  LEU A 163      15.215  -1.592  -9.499  1.00 15.00      A    C  
ATOM   1397  CB  LEU A 163      15.859  -0.982  -8.247  1.00 15.00      A    C  
ATOM   1398  CG  LEU A 163      16.214   0.506  -8.297  1.00 15.00      A    C  
ATOM   1399  CD1 LEU A 163      14.962   1.365  -8.302  1.00 15.00      A    C  
ATOM   1400  CD2 LEU A 163      17.108   0.875  -7.125  1.00 15.00      A    C  
ATOM   1401  C   LEU A 163      15.535  -3.076  -9.540  1.00 15.00      A    C  
ATOM   1402  O   LEU A 163      14.695  -3.909  -9.204  1.00 15.00      A    O  
ATOM   1403  N   SER A 164      16.749  -3.407  -9.950  1.00 15.00      A    N  
ATOM   1404  HN  SER A 164      17.377  -2.706 -10.214  1.00 15.00      A    H  
ATOM   1405  CA  SER A 164      17.170  -4.791 -10.002  1.00 15.00      A    C  
ATOM   1406  CB  SER A 164      18.479  -4.914 -10.787  1.00 15.00      A    C  
ATOM   1407  OG  SER A 164      19.220  -3.702 -10.742  1.00 15.00      A    O  
ATOM   1408  HG  SER A 164      19.932  -3.743 -11.389  1.00 15.00      A    H  
ATOM   1409  C   SER A 164      17.349  -5.313  -8.583  1.00 15.00      A    C  
ATOM   1410  O   SER A 164      17.821  -4.580  -7.710  1.00 15.00      A    O  
ATOM   1411  N   GLN A 165      16.954  -6.561  -8.353  1.00 15.00      A    N  
ATOM   1412  HN  GLN A 165      16.552  -7.076  -9.082  1.00 15.00      A    H  
ATOM   1413  CA  GLN A 165      17.071  -7.174  -7.031  1.00 15.00      A    C  
ATOM   1414  CB  GLN A 165      16.648  -8.647  -7.066  1.00 15.00      A    C  
ATOM   1415  CG  GLN A 165      16.254  -9.227  -5.709  1.00 15.00      A    C  
ATOM   1416  CD  GLN A 165      15.021  -8.570  -5.103  1.00 15.00      A    C  
ATOM   1417  OE1 GLN A 165      14.759  -7.386  -5.312  1.00 15.00      A    O  
ATOM   1418  NE2 GLN A 165      14.253  -9.338  -4.344  1.00 15.00      A    N  
ATOM   1419 HE21 GLN A 165      14.514 -10.273  -4.217  1.00 15.00      A    H  
ATOM   1420 HE22 GLN A 165      13.457  -8.933  -3.934  1.00 15.00      A    H  
ATOM   1421  C   GLN A 165      18.479  -7.015  -6.458  1.00 15.00      A    C  
ATOM   1422  O   GLN A 165      18.638  -6.702  -5.283  1.00 15.00      A    O  
ATOM   1423  N   LYS A 166      19.493  -7.182  -7.310  1.00 15.00      A    N  
ATOM   1424  HN  LYS A 166      19.300  -7.417  -8.237  1.00 15.00      A    H  
ATOM   1425  CA  LYS A 166      20.887  -7.045  -6.884  1.00 15.00      A    C  
ATOM   1426  CB  LYS A 166      21.845  -7.277  -8.060  1.00 15.00      A    C  
ATOM   1427  CG  LYS A 166      23.317  -7.097  -7.710  1.00 15.00      A    C  
ATOM   1428  CD  LYS A 166      23.822  -8.232  -6.832  1.00 15.00      A    C  
ATOM   1429  CE  LYS A 166      25.154  -7.894  -6.180  1.00 15.00      A    C  
ATOM   1430  NZ  LYS A 166      24.981  -7.293  -4.833  1.00 15.00      A    N  
ATOM   1431  HZ1 LYS A 166      24.855  -6.253  -4.913  1.00 15.00      A    H  
ATOM   1432  HZ2 LYS A 166      25.816  -7.482  -4.246  1.00 15.00      A    H  
ATOM   1433  HZ3 LYS A 166      24.142  -7.694  -4.365  1.00 15.00      A    H  
ATOM   1434  C   LYS A 166      21.149  -5.672  -6.264  1.00 15.00      A    C  
ATOM   1435  O   LYS A 166      21.801  -5.564  -5.230  1.00 15.00      A    O  
ATOM   1436  N   ARG A 167      20.610  -4.625  -6.884  1.00 15.00      A    N  
ATOM   1437  HN  ARG A 167      20.049  -4.769  -7.671  1.00 15.00      A    H  
ATOM   1438  CA  ARG A 167      20.806  -3.271  -6.383  1.00 15.00      A    C  
ATOM   1439  CB  ARG A 167      20.472  -2.216  -7.436  1.00 15.00      A    C  
ATOM   1440  CG  ARG A 167      21.702  -1.661  -8.139  1.00 15.00      A    C  
ATOM   1441  CD  ARG A 167      21.484  -0.241  -8.646  1.00 15.00      A    C  
ATOM   1442  NE  ARG A 167      20.445  -0.169  -9.678  1.00 15.00      A    N  
ATOM   1443  HE  ARG A 167      20.343  -0.947 -10.268  1.00 15.00      A    H  
ATOM   1444  CZ  ARG A 167      19.638   0.880  -9.855  1.00 15.00      A    C  
ATOM   1445  NH1 ARG A 167      19.753   1.942  -9.085  1.00 15.00      A    N  
ATOM   1446 HH11 ARG A 167      20.470   1.970  -8.344  1.00 15.00      A    H  
ATOM   1447 HH12 ARG A 167      19.101   2.769  -9.224  1.00 15.00      A    H  
ATOM   1448  NH2 ARG A 167      18.705   0.858 -10.805  1.00 15.00      A    N  
ATOM   1449 HH21 ARG A 167      18.066   1.693 -10.941  1.00 15.00      A    H  
ATOM   1450 HH22 ARG A 167      18.591   0.026 -11.418  1.00 15.00      A    H  
ATOM   1451  C   ARG A 167      20.005  -3.049  -5.114  1.00 15.00      A    C  
ATOM   1452  O   ARG A 167      20.325  -2.178  -4.312  1.00 15.00      A    O  
ATOM   1453  N   CYS A 168      18.967  -3.849  -4.936  1.00 15.00      A    N  
ATOM   1454  HN  CYS A 168      18.753  -4.516  -5.620  1.00 15.00      A    H  
ATOM   1455  CA  CYS A 168      18.144  -3.769  -3.745  1.00 15.00      A    C  
ATOM   1456  C   CYS A 168      18.909  -4.400  -2.583  1.00 15.00      A    C  
ATOM   1457  O   CYS A 168      18.862  -3.911  -1.455  1.00 15.00      A    O  
ATOM   1458  CB  CYS A 168      16.799  -4.473  -3.970  1.00 15.00      A    C  
ATOM   1459  SG  CYS A 168      15.522  -4.150  -2.705  1.00 15.00      A    S  
ATOM   1460  N   GLU A 169      19.653  -5.465  -2.889  1.00 15.00      A    N  
ATOM   1461  HN  GLU A 169      19.660  -5.791  -3.816  1.00 15.00      A    H  
ATOM   1462  CA  GLU A 169      20.452  -6.167  -1.889  1.00 15.00      A    C  
ATOM   1463  CB  GLU A 169      21.065  -7.437  -2.484  1.00 15.00      A    C  
ATOM   1464  CG  GLU A 169      20.070  -8.398  -3.109  1.00 15.00      A    C  
ATOM   1465  CD  GLU A 169      20.734  -9.365  -4.068  1.00 15.00      A    C  
ATOM   1466  OE1 GLU A 169      20.159 -10.443  -4.319  1.00 15.00      A    O  
ATOM   1467  OE2 GLU A 169      21.834  -9.041  -4.576  1.00 15.00      A    O  
ATOM   1468  C   GLU A 169      21.577  -5.273  -1.399  1.00 15.00      A    C  
ATOM   1469  O   GLU A 169      21.904  -5.256  -0.214  1.00 15.00      A    O  
ATOM   1470  N   ASP A 170      22.169  -4.536  -2.328  1.00 15.00      A    N  
ATOM   1471  HN  ASP A 170      21.865  -4.609  -3.259  1.00 15.00      A    H  
ATOM   1472  CA  ASP A 170      23.266  -3.635  -2.006  1.00 15.00      A    C  
ATOM   1473  CB  ASP A 170      24.027  -3.221  -3.270  1.00 15.00      A    C  
ATOM   1474  CG  ASP A 170      24.828  -4.366  -3.865  1.00 15.00      A    C  
ATOM   1475  OD1 ASP A 170      25.652  -4.965  -3.145  1.00 15.00      A    O  
ATOM   1476  OD2 ASP A 170      24.627  -4.687  -5.058  1.00 15.00      A    O  
ATOM   1477  C   ASP A 170      22.756  -2.415  -1.249  1.00 15.00      A    C  
ATOM   1478  O   ASP A 170      23.425  -1.898  -0.354  1.00 15.00      A    O  
ATOM   1479  N   ALA A 171      21.560  -1.962  -1.607  1.00 15.00      A    N  
ATOM   1480  HN  ALA A 171      21.083  -2.403  -2.342  1.00 15.00      A    H  
ATOM   1481  CA  ALA A 171      20.951  -0.817  -0.949  1.00 15.00      A    C  
ATOM   1482  CB  ALA A 171      19.808  -0.262  -1.785  1.00 15.00      A    C  
ATOM   1483  C   ALA A 171      20.463  -1.192   0.448  1.00 15.00      A    C  
ATOM   1484  O   ALA A 171      20.474  -0.364   1.363  1.00 15.00      A    O  
ATOM   1485  N   TYR A 172      20.031  -2.436   0.607  1.00 15.00      A    N  
ATOM   1486  HN  TYR A 172      20.037  -3.047  -0.165  1.00 15.00      A    H  
ATOM   1487  CA  TYR A 172      19.544  -2.926   1.891  1.00 15.00      A    C  
ATOM   1488  CB  TYR A 172      18.015  -3.048   1.883  1.00 15.00      A    C  
ATOM   1489  CG  TYR A 172      17.295  -1.722   1.768  1.00 15.00      A    C  
ATOM   1490  CD1 TYR A 172      16.983  -0.976   2.898  1.00 15.00      A    C  
ATOM   1491  CD2 TYR A 172      16.932  -1.212   0.528  1.00 15.00      A    C  
ATOM   1492  CE1 TYR A 172      16.330   0.237   2.796  1.00 15.00      A    C  
ATOM   1493  CE2 TYR A 172      16.279  -0.001   0.416  1.00 15.00      A    C  
ATOM   1494  CZ  TYR A 172      15.980   0.720   1.552  1.00 15.00      A    C  
ATOM   1495  OH  TYR A 172      15.334   1.930   1.445  1.00 15.00      A    O  
ATOM   1496  HH  TYR A 172      14.875   1.975   0.589  1.00 15.00      A    H  
ATOM   1497  C   TYR A 172      20.193  -4.268   2.234  1.00 15.00      A    C  
ATOM   1498  O   TYR A 172      19.562  -5.322   2.141  1.00 15.00      A    O  
ATOM   1499  N   PRO A 173      21.468  -4.239   2.652  1.00 15.00      A    N  
ATOM   1500  CA  PRO A 173      22.218  -5.452   2.987  1.00 15.00      A    C  
ATOM   1501  CB  PRO A 173      23.636  -4.940   3.260  1.00 15.00      A    C  
ATOM   1502  CG  PRO A 173      23.457  -3.508   3.627  1.00 15.00      A    C  
ATOM   1503  CD  PRO A 173      22.279  -3.023   2.833  1.00 15.00      A    C  
ATOM   1504  C   PRO A 173      21.668  -6.177   4.212  1.00 15.00      A    C  
ATOM   1505  O   PRO A 173      21.535  -5.591   5.289  1.00 15.00      A    O  
ATOM   1506  N   ARG A 174      21.327  -7.451   4.019  1.00 15.00      A    N  
ATOM   1507  HN  ARG A 174      21.419  -7.827   3.119  1.00 15.00      A    H  
ATOM   1508  CA  ARG A 174      20.807  -8.308   5.088  1.00 15.00      A    C  
ATOM   1509  CB  ARG A 174      21.787  -8.404   6.265  1.00 15.00      A    C  
ATOM   1510  CG  ARG A 174      22.994  -9.288   6.001  1.00 15.00      A    C  
ATOM   1511  CD  ARG A 174      22.587 -10.746   5.857  1.00 15.00      A    C  
ATOM   1512  NE  ARG A 174      23.743 -11.624   5.670  1.00 15.00      A    N  
ATOM   1513  HE  ARG A 174      24.438 -11.323   5.044  1.00 15.00      A    H  
ATOM   1514  CZ  ARG A 174      23.901 -12.792   6.297  1.00 15.00      A    C  
ATOM   1515  NH1 ARG A 174      22.976 -13.223   7.151  1.00 15.00      A    N  
ATOM   1516 HH11 ARG A 174      23.096 -14.134   7.641  1.00 15.00      A    H  
ATOM   1517 HH12 ARG A 174      22.125 -12.649   7.335  1.00 15.00      A    H  
ATOM   1518  NH2 ARG A 174      24.984 -13.529   6.068  1.00 15.00      A    N  
ATOM   1519 HH21 ARG A 174      25.111 -14.442   6.555  1.00 15.00      A    H  
ATOM   1520 HH22 ARG A 174      25.714 -13.198   5.401  1.00 15.00      A    H  
ATOM   1521  C   ARG A 174      19.416  -7.899   5.571  1.00 15.00      A    C  
ATOM   1522  O   ARG A 174      18.923  -8.427   6.564  1.00 15.00      A    O  
ATOM   1523  N   GLN A 175      18.786  -6.968   4.868  1.00 15.00      A    N  
ATOM   1524  HN  GLN A 175      19.227  -6.575   4.085  1.00 15.00      A    H  
ATOM   1525  CA  GLN A 175      17.452  -6.512   5.240  1.00 15.00      A    C  
ATOM   1526  CB  GLN A 175      17.501  -5.121   5.879  1.00 15.00      A    C  
ATOM   1527  CG  GLN A 175      18.428  -4.146   5.175  1.00 15.00      A    C  
ATOM   1528  CD  GLN A 175      19.025  -3.127   6.120  1.00 15.00      A    C  
ATOM   1529  OE1 GLN A 175      18.496  -2.030   6.288  1.00 15.00      A    O  
ATOM   1530  NE2 GLN A 175      20.139  -3.479   6.739  1.00 15.00      A    N  
ATOM   1531 HE21 GLN A 175      20.514  -4.369   6.548  1.00 15.00      A    H  
ATOM   1532 HE22 GLN A 175      20.537  -2.849   7.374  1.00 15.00      A    H  
ATOM   1533  C   GLN A 175      16.514  -6.542   4.040  1.00 15.00      A    C  
ATOM   1534  O   GLN A 175      15.418  -5.986   4.073  1.00 15.00      A    O  
ATOM   1535  N   ILE A 176      16.963  -7.209   2.988  1.00 15.00      A    N  
ATOM   1536  HN  ILE A 176      17.841  -7.633   3.039  1.00 15.00      A    H  
ATOM   1537  CA  ILE A 176      16.191  -7.349   1.765  1.00 15.00      A    C  
ATOM   1538  CB  ILE A 176      17.014  -6.875   0.540  1.00 15.00      A    C  
ATOM   1539  CG1 ILE A 176      16.157  -6.799  -0.734  1.00 15.00      A    C  
ATOM   1540  CG2 ILE A 176      18.264  -7.728   0.342  1.00 15.00      A    C  
ATOM   1541  CD1 ILE A 176      16.260  -8.001  -1.653  1.00 15.00      A    C  
ATOM   1542  C   ILE A 176      15.784  -8.815   1.606  1.00 15.00      A    C  
ATOM   1543  O   ILE A 176      16.533  -9.711   1.999  1.00 15.00      A    O  
ATOM   1544  N   ASP A 177      14.604  -9.058   1.054  1.00 15.00      A    N  
ATOM   1545  HN  ASP A 177      14.050  -8.308   0.753  1.00 15.00      A    H  
ATOM   1546  CA  ASP A 177      14.113 -10.422   0.875  1.00 15.00      A    C  
ATOM   1547  CB  ASP A 177      13.135 -10.763   2.005  1.00 15.00      A    C  
ATOM   1548  CG  ASP A 177      12.563 -12.160   1.907  1.00 15.00      A    C  
ATOM   1549  OD1 ASP A 177      13.331 -13.102   1.640  1.00 15.00      A    O  
ATOM   1550  OD2 ASP A 177      11.339 -12.307   2.082  1.00 15.00      A    O  
ATOM   1551  C   ASP A 177      13.451 -10.595  -0.495  1.00 15.00      A    C  
ATOM   1552  O   ASP A 177      13.153  -9.611  -1.171  1.00 15.00      A    O  
ATOM   1553  N   ASP A 178      13.216 -11.844  -0.894  1.00 15.00      A    N  
ATOM   1554  HN  ASP A 178      13.453 -12.589  -0.290  1.00 15.00      A    H  
ATOM   1555  CA  ASP A 178      12.597 -12.146  -2.189  1.00 15.00      A    C  
ATOM   1556  CB  ASP A 178      12.721 -13.640  -2.520  1.00 15.00      A    C  
ATOM   1557  CG  ASP A 178      11.992 -14.032  -3.796  1.00 15.00      A    C  
ATOM   1558  OD1 ASP A 178      12.358 -13.532  -4.883  1.00 15.00      A    O  
ATOM   1559  OD2 ASP A 178      11.044 -14.847  -3.724  1.00 15.00      A    O  
ATOM   1560  C   ASP A 178      11.132 -11.717  -2.214  1.00 15.00      A    C  
ATOM   1561  O   ASP A 178      10.563 -11.446  -3.276  1.00 15.00      A    O  
ATOM   1562  N   THR A 179      10.529 -11.627  -1.034  1.00 15.00      A    N  
ATOM   1563  HN  THR A 179      11.033 -11.844  -0.219  1.00 15.00      A    H  
ATOM   1564  CA  THR A 179       9.133 -11.229  -0.923  1.00 15.00      A    C  
ATOM   1565  CB  THR A 179       8.479 -11.766   0.368  1.00 15.00      A    C  
ATOM   1566  OG1 THR A 179       9.117 -11.195   1.520  1.00 15.00      A    O  
ATOM   1567  HG1 THR A 179       9.924 -11.708   1.733  1.00 15.00      A    H  
ATOM   1568  CG2 THR A 179       8.584 -13.283   0.431  1.00 15.00      A    C  
ATOM   1569  C   THR A 179       8.966  -9.709  -0.995  1.00 15.00      A    C  
ATOM   1570  O   THR A 179       7.891  -9.181  -0.706  1.00 15.00      A    O  
ATOM   1571  N   MET A 180      10.023  -9.008  -1.395  1.00 15.00      A    N  
ATOM   1572  HN  MET A 180      10.852  -9.482  -1.631  1.00 15.00      A    H  
ATOM   1573  CA  MET A 180       9.984  -7.554  -1.505  1.00 15.00      A    C  
ATOM   1574  CB  MET A 180      10.353  -6.898  -0.168  1.00 15.00      A    C  
ATOM   1575  CG  MET A 180      11.777  -7.161   0.295  1.00 15.00      A    C  
ATOM   1576  SD  MET A 180      12.062  -6.656   2.005  1.00 15.00      A    S  
ATOM   1577  CE  MET A 180      11.215  -7.965   2.890  1.00 15.00      A    C  
ATOM   1578  C   MET A 180      10.905  -7.070  -2.624  1.00 15.00      A    C  
ATOM   1579  O   MET A 180      11.796  -7.800  -3.058  1.00 15.00      A    O  
ATOM   1580  N   PHE A 181      10.677  -5.850  -3.101  1.00 15.00      A    N  
ATOM   1581  HN  PHE A 181       9.940  -5.316  -2.726  1.00 15.00      A    H  
ATOM   1582  CA  PHE A 181      11.491  -5.286  -4.172  1.00 15.00      A    C  
ATOM   1583  CB  PHE A 181      10.881  -5.582  -5.552  1.00 15.00      A    C  
ATOM   1584  CG  PHE A 181       9.525  -4.969  -5.801  1.00 15.00      A    C  
ATOM   1585  CD1 PHE A 181       9.409  -3.730  -6.414  1.00 15.00      A    C  
ATOM   1586  CD2 PHE A 181       8.368  -5.638  -5.435  1.00 15.00      A    C  
ATOM   1587  CE1 PHE A 181       8.168  -3.171  -6.655  1.00 15.00      A    C  
ATOM   1588  CE2 PHE A 181       7.124  -5.084  -5.672  1.00 15.00      A    C  
ATOM   1589  CZ  PHE A 181       7.023  -3.849  -6.283  1.00 15.00      A    C  
ATOM   1590  C   PHE A 181      11.710  -3.785  -3.990  1.00 15.00      A    C  
ATOM   1591  O   PHE A 181      10.907  -3.101  -3.349  1.00 15.00      A    O  
ATOM   1592  N   CYS A 182      12.804  -3.288  -4.557  1.00 15.00      A    N  
ATOM   1593  HN  CYS A 182      13.401  -3.894  -5.043  1.00 15.00      A    H  
ATOM   1594  CA  CYS A 182      13.147  -1.874  -4.480  1.00 15.00      A    C  
ATOM   1595  C   CYS A 182      12.700  -1.150  -5.746  1.00 15.00      A    C  
ATOM   1596  O   CYS A 182      12.857  -1.668  -6.853  1.00 15.00      A    O  
ATOM   1597  CB  CYS A 182      14.662  -1.703  -4.315  1.00 15.00      A    C  
ATOM   1598  SG  CYS A 182      15.319  -2.129  -2.668  1.00 15.00      A    S  
ATOM   1599  N   ALA A 183      12.142   0.041  -5.583  1.00 15.00      A    N  
ATOM   1600  HN  ALA A 183      12.025   0.399  -4.672  1.00 15.00      A    H  
ATOM   1601  CA  ALA A 183      11.690   0.836  -6.715  1.00 15.00      A    C  
ATOM   1602  CB  ALA A 183      10.260   0.482  -7.093  1.00 15.00      A    C  
ATOM   1603  C   ALA A 183      11.823   2.320  -6.398  1.00 15.00      A    C  
ATOM   1604  O   ALA A 183      11.552   2.745  -5.279  1.00 15.00      A    O  
ATOM   1605  N   GLY A 184      12.259   3.094  -7.384  1.00 15.00      A    N  
ATOM   1606  HN  GLY A 184      12.468   2.688  -8.252  1.00 15.00      A    H  
ATOM   1607  CA  GLY A 184      12.437   4.521  -7.193  1.00 15.00      A    C  
ATOM   1608  C   GLY A 184      13.878   4.938  -7.417  1.00 15.00      A    C  
ATOM   1609  O   GLY A 184      14.607   5.214  -6.467  1.00 15.00      A    O  
ATOM   1610  N   ASP A 185      14.291   4.970  -8.681  1.00 15.00      A    N  
ATOM   1611  HN  ASP A 185      13.665   4.735  -9.391  1.00 15.00      A    H  
ATOM   1612  CA  ASP A 185      15.660   5.344  -9.038  1.00 15.00      A    C  
ATOM   1613  CB  ASP A 185      16.010   4.823 -10.440  1.00 15.00      A    C  
ATOM   1614  CG  ASP A 185      16.996   3.668 -10.422  1.00 15.00      A    C  
ATOM   1615  OD1 ASP A 185      18.008   3.754  -9.700  1.00 15.00      A    O  
ATOM   1616  OD2 ASP A 185      16.763   2.667 -11.136  1.00 15.00      A    O  
ATOM   1617  C   ASP A 185      15.844   6.857  -8.997  1.00 15.00      A    C  
ATOM   1618  O   ASP A 185      16.860   7.366  -8.525  1.00 15.00      A    O  
ATOM   1619  N   LYS A 186      14.844   7.576  -9.486  1.00 15.00      A    N  
ATOM   1620  HN  LYS A 186      14.048   7.119  -9.817  1.00 15.00      A    H  
ATOM   1621  CA  LYS A 186      14.898   9.030  -9.519  1.00 15.00      A    C  
ATOM   1622  CB  LYS A 186      13.826   9.568 -10.470  1.00 15.00      A    C  
ATOM   1623  CG  LYS A 186      14.124  10.942 -11.050  1.00 15.00      A    C  
ATOM   1624  CD  LYS A 186      13.015  11.397 -11.989  1.00 15.00      A    C  
ATOM   1625  CE  LYS A 186      12.911  10.495 -13.211  1.00 15.00      A    C  
ATOM   1626  NZ  LYS A 186      14.103  10.613 -14.094  1.00 15.00      A    N  
ATOM   1627  HZ1 LYS A 186      14.149  11.567 -14.505  1.00 15.00      A    H  
ATOM   1628  HZ2 LYS A 186      14.047   9.918 -14.866  1.00 15.00      A    H  
ATOM   1629  HZ3 LYS A 186      14.971  10.438 -13.549  1.00 15.00      A    H  
ATOM   1630  C   LYS A 186      14.711   9.615  -8.122  1.00 15.00      A    C  
ATOM   1631  O   LYS A 186      13.624  10.076  -7.777  1.00 15.00      A    O  
ATOM   1632  N   GLY A 187      15.003  11.502  -5.216  1.00 15.00      A    N  
ATOM   1633  HN  GLY A 187      15.958  11.422  -5.022  1.00 15.00      A    H  
ATOM   1634  CA  GLY A 187      14.244  12.598  -4.643  1.00 15.00      A    C  
ATOM   1635  C   GLY A 187      12.753  12.339  -4.675  1.00 15.00      A    C  
ATOM   1636  O   GLY A 187      11.956  13.205  -4.315  1.00 15.00      A    O  
ATOM   1637  N   ARG A 188      12.379  11.149  -5.125  1.00 15.00      A    N  
ATOM   1638  HN  ARG A 188      13.067  10.511  -5.412  1.00 15.00      A    H  
ATOM   1639  CA  ARG A 188      10.978  10.760  -5.209  1.00 15.00      A    C  
ATOM   1640  CB  ARG A 188      10.500  10.774  -6.667  1.00 15.00      A    C  
ATOM   1641  CG  ARG A 188      10.750  12.080  -7.403  1.00 15.00      A    C  
ATOM   1642  CD  ARG A 188      10.087  12.085  -8.770  1.00 15.00      A    C  
ATOM   1643  NE  ARG A 188      10.304  13.349  -9.478  1.00 15.00      A    N  
ATOM   1644  HE  ARG A 188      11.232  13.617  -9.638  1.00 15.00      A    H  
ATOM   1645  CZ  ARG A 188       9.320  14.150  -9.897  1.00 15.00      A    C  
ATOM   1646  NH1 ARG A 188       8.053  13.820  -9.680  1.00 15.00      A    N  
ATOM   1647 HH11 ARG A 188       7.820  12.939  -9.174  1.00 15.00      A    H  
ATOM   1648 HH12 ARG A 188       7.285  14.445 -10.000  1.00 15.00      A    H  
ATOM   1649  NH2 ARG A 188       9.606  15.289 -10.520  1.00 15.00      A    N  
ATOM   1650 HH21 ARG A 188       8.838  15.915 -10.844  1.00 15.00      A    H  
ATOM   1651 HH22 ARG A 188      10.596  15.566 -10.680  1.00 15.00      A    H  
ATOM   1652  C   ARG A 188      10.780   9.367  -4.623  1.00 15.00      A    C  
ATOM   1653  O   ARG A 188      11.143   8.371  -5.248  1.00 15.00      A    O  
ATOM   1654  N   ASP A 189      10.213   9.303  -3.424  1.00 15.00      A    N  
ATOM   1655  HN  ASP A 189       9.944  10.130  -2.975  1.00 15.00      A    H  
ATOM   1656  CA  ASP A 189       9.968   8.025  -2.761  1.00 15.00      A    C  
ATOM   1657  CB  ASP A 189      11.186   7.578  -1.935  1.00 15.00      A    C  
ATOM   1658  CG  ASP A 189      10.938   6.286  -1.166  1.00 15.00      A    C  
ATOM   1659  OD1 ASP A 189      10.388   5.334  -1.761  1.00 15.00      A    O  
ATOM   1660  OD2 ASP A 189      11.271   6.230   0.038  1.00 15.00      A    O  
ATOM   1661  C   ASP A 189       8.727   8.096  -1.878  1.00 15.00      A    C  
ATOM   1662  O   ASP A 189       8.307   9.180  -1.461  1.00 15.00      A    O  
ATOM   1663  N   SER A 190       8.141   6.939  -1.620  1.00 15.00      A    N  
ATOM   1664  HN  SER A 190       8.536   6.117  -1.995  1.00 15.00      A    H  
ATOM   1665  CA  SER A 190       6.959   6.829  -0.785  1.00 15.00      A    C  
ATOM   1666  CB  SER A 190       6.287   5.488  -1.068  1.00 15.00      A    C  
ATOM   1667  OG  SER A 190       7.263   4.504  -1.386  1.00 15.00      A    O  
ATOM   1668  HG  SER A 190       8.100   4.729  -0.954  1.00 15.00      A    H  
ATOM   1669  C   SER A 190       7.365   6.904   0.683  1.00 15.00      A    C  
ATOM   1670  O   SER A 190       8.065   6.023   1.184  1.00 15.00      A    O  
ATOM   1671  N   CYS A 191       6.928   7.948   1.370  1.00 15.00      A    N  
ATOM   1672  HN  CYS A 191       6.343   8.600   0.931  1.00 15.00      A    H  
ATOM   1673  CA  CYS A 191       7.277   8.132   2.771  1.00 15.00      A    C  
ATOM   1674  C   CYS A 191       6.170   7.647   3.712  1.00 15.00      A    C  
ATOM   1675  O   CYS A 191       5.292   6.880   3.312  1.00 15.00      A    O  
ATOM   1676  CB  CYS A 191       7.664   9.589   3.050  1.00 15.00      A    C  
ATOM   1677  SG  CYS A 191       9.464   9.889   3.197  1.00 15.00      A    S  
ATOM   1678  N   GLN A 192       6.238   8.074   4.971  1.00 15.00      A    N  
ATOM   1679  HN  GLN A 192       6.973   8.671   5.230  1.00 15.00      A    H  
ATOM   1680  CA  GLN A 192       5.262   7.681   5.984  1.00 15.00      A    C  
ATOM   1681  CB  GLN A 192       5.633   8.261   7.351  1.00 15.00      A    C  
ATOM   1682  CG  GLN A 192       6.651   7.439   8.127  1.00 15.00      A    C  
ATOM   1683  CD  GLN A 192       8.026   7.431   7.487  1.00 15.00      A    C  
ATOM   1684  OE1 GLN A 192       8.425   8.388   6.828  1.00 15.00      A    O  
ATOM   1685  NE2 GLN A 192       8.756   6.343   7.667  1.00 15.00      A    N  
ATOM   1686 HE21 GLN A 192       8.369   5.606   8.196  1.00 15.00      A    H  
ATOM   1687 HE22 GLN A 192       9.652   6.319   7.276  1.00 15.00      A    H  
ATOM   1688  C   GLN A 192       3.834   8.073   5.618  1.00 15.00      A    C  
ATOM   1689  O   GLN A 192       3.572   9.200   5.193  1.00 15.00      A    O  
ATOM   1690  N   GLY A 193       2.920   7.128   5.796  1.00 15.00      A    N  
ATOM   1691  HN  GLY A 193       3.201   6.244   6.126  1.00 15.00      A    H  
ATOM   1692  CA  GLY A 193       1.523   7.363   5.501  1.00 15.00      A    C  
ATOM   1693  C   GLY A 193       1.045   6.560   4.311  1.00 15.00      A    C  
ATOM   1694  O   GLY A 193      -0.138   6.236   4.207  1.00 15.00      A    O  
ATOM   1695  N   ASP A 194       1.975   6.204   3.434  1.00 15.00      A    N  
ATOM   1696  HN  ASP A 194       2.908   6.464   3.595  1.00 15.00      A    H  
ATOM   1697  CA  ASP A 194       1.645   5.460   2.224  1.00 15.00      A    C  
ATOM   1698  CB  ASP A 194       2.531   5.906   1.058  1.00 15.00      A    C  
ATOM   1699  CG  ASP A 194       2.370   7.377   0.735  1.00 15.00      A    C  
ATOM   1700  OD1 ASP A 194       1.244   7.787   0.375  1.00 15.00      A    O  
ATOM   1701  OD2 ASP A 194       3.368   8.124   0.849  1.00 15.00      A    O  
ATOM   1702  C   ASP A 194       1.728   3.946   2.398  1.00 15.00      A    C  
ATOM   1703  O   ASP A 194       1.629   3.207   1.419  1.00 15.00      A    O  
ATOM   1704  N   SER A 195       1.911   3.477   3.630  1.00 15.00      A    N  
ATOM   1705  HN  SER A 195       1.996   4.105   4.376  1.00 15.00      A    H  
ATOM   1706  CA  SER A 195       1.988   2.039   3.887  1.00 15.00      A    C  
ATOM   1707  CB  SER A 195       2.228   1.749   5.368  1.00 15.00      A    C  
ATOM   1708  OG  SER A 195       3.608   1.568   5.632  1.00 15.00      A    O  
ATOM   1709  HG  SER A 195       3.768   0.647   5.884  1.00 15.00      A    H  
ATOM   1710  C   SER A 195       0.724   1.332   3.410  1.00 15.00      A    C  
ATOM   1711  O   SER A 195      -0.389   1.732   3.750  1.00 15.00      A    O  
ATOM   1712  N   GLY A 196       0.902   0.287   2.618  1.00 15.00      A    N  
ATOM   1713  HN  GLY A 196       1.818  -0.001   2.397  1.00 15.00      A    H  
ATOM   1714  CA  GLY A 196      -0.231  -0.446   2.094  1.00 15.00      A    C  
ATOM   1715  C   GLY A 196      -0.706   0.131   0.776  1.00 15.00      A    C  
ATOM   1716  O   GLY A 196      -1.693  -0.333   0.206  1.00 15.00      A    O  
ATOM   1717  N   GLY A 197      -0.003   1.158   0.303  1.00 15.00      A    N  
ATOM   1718  HN  GLY A 197       0.757   1.497   0.824  1.00 15.00      A    H  
ATOM   1719  CA  GLY A 197      -0.349   1.795  -0.953  1.00 15.00      A    C  
ATOM   1720  C   GLY A 197      -0.160   0.866  -2.136  1.00 15.00      A    C  
ATOM   1721  O   GLY A 197       0.727   0.008  -2.115  1.00 15.00      A    O  
ATOM   1722  N   PRO A 198      -0.976   1.021  -3.185  1.00 15.00      A    N  
ATOM   1723  CA  PRO A 198      -0.909   0.175  -4.372  1.00 15.00      A    C  
ATOM   1724  CB  PRO A 198      -2.291   0.360  -4.998  1.00 15.00      A    C  
ATOM   1725  CG  PRO A 198      -2.694   1.742  -4.617  1.00 15.00      A    C  
ATOM   1726  CD  PRO A 198      -2.040   2.037  -3.292  1.00 15.00      A    C  
ATOM   1727  C   PRO A 198       0.163   0.594  -5.371  1.00 15.00      A    C  
ATOM   1728  O   PRO A 198       0.286   1.767  -5.728  1.00 15.00      A    O  
ATOM   1729  N   VAL A 199       0.946  -0.380  -5.807  1.00 15.00      A    N  
ATOM   1730  HN  VAL A 199       0.830  -1.284  -5.440  1.00 15.00      A    H  
ATOM   1731  CA  VAL A 199       1.978  -0.152  -6.802  1.00 15.00      A    C  
ATOM   1732  CB  VAL A 199       3.336  -0.745  -6.371  1.00 15.00      A    C  
ATOM   1733  CG1 VAL A 199       4.422  -0.395  -7.378  1.00 15.00      A    C  
ATOM   1734  CG2 VAL A 199       3.717  -0.247  -4.985  1.00 15.00      A    C  
ATOM   1735  C   VAL A 199       1.518  -0.798  -8.104  1.00 15.00      A    C  
ATOM   1736  O   VAL A 199       1.647  -2.011  -8.293  1.00 15.00      A    O  
ATOM   1737  N   VAL A 200       0.940   0.013  -8.977  1.00 15.00      A    N  
ATOM   1738  HN  VAL A 200       0.877   0.974  -8.767  1.00 15.00      A    H  
ATOM   1739  CA  VAL A 200       0.415  -0.468 -10.246  1.00 15.00      A    C  
ATOM   1740  CB  VAL A 200      -0.711   0.448 -10.771  1.00 15.00      A    C  
ATOM   1741  CG1 VAL A 200      -1.393  -0.170 -11.982  1.00 15.00      A    C  
ATOM   1742  CG2 VAL A 200      -1.725   0.737  -9.672  1.00 15.00      A    C  
ATOM   1743  C   VAL A 200       1.507  -0.578 -11.302  1.00 15.00      A    C  
ATOM   1744  O   VAL A 200       2.137   0.414 -11.664  1.00 15.00      A    O  
ATOM   1745  N   CYS A 201       1.720  -1.788 -11.792  1.00 15.00      A    N  
ATOM   1746  HN  CYS A 201       1.181  -2.542 -11.459  1.00 15.00      A    H  
ATOM   1747  CA  CYS A 201       2.723  -2.037 -12.814  1.00 15.00      A    C  
ATOM   1748  C   CYS A 201       2.093  -2.777 -13.983  1.00 15.00      A    C  
ATOM   1749  O   CYS A 201       1.462  -3.820 -13.797  1.00 15.00      A    O  
ATOM   1750  CB  CYS A 201       3.887  -2.851 -12.244  1.00 15.00      A    C  
ATOM   1751  SG  CYS A 201       4.588  -2.183 -10.701  1.00 15.00      A    S  
ATOM   1752  N   ASN A 202       2.226  -2.202 -15.178  1.00 15.00      A    N  
ATOM   1753  HN  ASN A 202       2.710  -1.351 -15.237  1.00 15.00      A    H  
ATOM   1754  CA  ASN A 202       1.683  -2.791 -16.407  1.00 15.00      A    C  
ATOM   1755  CB  ASN A 202       2.267  -4.187 -16.674  1.00 15.00      A    C  
ATOM   1756  CG  ASN A 202       3.714  -4.147 -17.130  1.00 15.00      A    C  
ATOM   1757  OD1 ASN A 202       4.542  -4.931 -16.674  1.00 15.00      A    O  
ATOM   1758  ND2 ASN A 202       4.030  -3.241 -18.045  1.00 15.00      A    N  
ATOM   1759 HD21 ASN A 202       3.322  -2.652 -18.376  1.00 15.00      A    H  
ATOM   1760 HD22 ASN A 202       4.958  -3.202 -18.352  1.00 15.00      A    H  
ATOM   1761  C   ASN A 202       0.154  -2.828 -16.420  1.00 15.00      A    C  
ATOM   1762  O   ASN A 202      -0.450  -3.337 -17.359  1.00 15.00      A    O  
ATOM   1763  N   GLY A 203      -0.463  -2.275 -15.384  1.00 15.00      A    N  
ATOM   1764  HN  GLY A 203       0.069  -1.887 -14.662  1.00 15.00      A    H  
ATOM   1765  CA  GLY A 203      -1.911  -2.258 -15.302  1.00 15.00      A    C  
ATOM   1766  C   GLY A 203      -2.428  -3.157 -14.198  1.00 15.00      A    C  
ATOM   1767  O   GLY A 203      -3.612  -3.126 -13.861  1.00 15.00      A    O  
ATOM   1768  N   SER A 204      -1.536  -3.952 -13.631  1.00 15.00      A    N  
ATOM   1769  HN  SER A 204      -0.608  -3.933 -13.946  1.00 15.00      A    H  
ATOM   1770  CA  SER A 204      -1.896  -4.867 -12.561  1.00 15.00      A    C  
ATOM   1771  CB  SER A 204      -1.524  -6.293 -12.966  1.00 15.00      A    C  
ATOM   1772  OG  SER A 204      -0.458  -6.286 -13.904  1.00 15.00      A    O  
ATOM   1773  HG  SER A 204       0.273  -5.766 -13.555  1.00 15.00      A    H  
ATOM   1774  C   SER A 204      -1.204  -4.480 -11.255  1.00 15.00      A    C  
ATOM   1775  O   SER A 204      -0.264  -3.680 -11.252  1.00 15.00      A    O  
ATOM   1776  N   LEU A 209      -1.680  -5.035 -10.148  1.00 15.00      A    N  
ATOM   1777  HN  LEU A 209      -2.437  -5.661 -10.211  1.00 15.00      A    H  
ATOM   1778  CA  LEU A 209      -1.101  -4.752  -8.845  1.00 15.00      A    C  
ATOM   1779  CB  LEU A 209      -2.112  -5.028  -7.732  1.00 15.00      A    C  
ATOM   1780  CG  LEU A 209      -1.705  -4.569  -6.330  1.00 15.00      A    C  
ATOM   1781  CD1 LEU A 209      -1.489  -3.064  -6.300  1.00 15.00      A    C  
ATOM   1782  CD2 LEU A 209      -2.748  -4.984  -5.308  1.00 15.00      A    C  
ATOM   1783  C   LEU A 209       0.154  -5.588  -8.642  1.00 15.00      A    C  
ATOM   1784  O   LEU A 209       0.087  -6.813  -8.533  1.00 15.00      A    O  
ATOM   1785  N   GLN A 210       1.295  -4.921  -8.600  1.00 15.00      A    N  
ATOM   1786  HN  GLN A 210       1.282  -3.942  -8.683  1.00 15.00      A    H  
ATOM   1787  CA  GLN A 210       2.568  -5.601  -8.436  1.00 15.00      A    C  
ATOM   1788  CB  GLN A 210       3.665  -4.824  -9.153  1.00 15.00      A    C  
ATOM   1789  CG  GLN A 210       4.864  -5.659  -9.555  1.00 15.00      A    C  
ATOM   1790  CD  GLN A 210       4.497  -6.769 -10.517  1.00 15.00      A    C  
ATOM   1791  OE1 GLN A 210       4.450  -6.566 -11.727  1.00 15.00      A    O  
ATOM   1792  NE2 GLN A 210       4.230  -7.949  -9.983  1.00 15.00      A    N  
ATOM   1793 HE21 GLN A 210       4.277  -8.039  -9.009  1.00 15.00      A    H  
ATOM   1794 HE22 GLN A 210       4.009  -8.693 -10.590  1.00 15.00      A    H  
ATOM   1795  C   GLN A 210       2.937  -5.770  -6.971  1.00 15.00      A    C  
ATOM   1796  O   GLN A 210       3.395  -6.837  -6.557  1.00 15.00      A    O  
ATOM   1797  N   GLY A 211       2.745  -4.718  -6.188  1.00 15.00      A    N  
ATOM   1798  HN  GLY A 211       2.371  -3.894  -6.563  1.00 15.00      A    H  
ATOM   1799  CA  GLY A 211       3.082  -4.788  -4.785  1.00 15.00      A    C  
ATOM   1800  C   GLY A 211       2.432  -3.704  -3.959  1.00 15.00      A    C  
ATOM   1801  O   GLY A 211       1.602  -2.941  -4.459  1.00 15.00      A    O  
ATOM   1802  N   LEU A 212       2.821  -3.640  -2.692  1.00 15.00      A    N  
ATOM   1803  HN  LEU A 212       3.497  -4.274  -2.372  1.00 15.00      A    H  
ATOM   1804  CA  LEU A 212       2.289  -2.657  -1.760  1.00 15.00      A    C  
ATOM   1805  CB  LEU A 212       1.408  -3.351  -0.715  1.00 15.00      A    C  
ATOM   1806  CG  LEU A 212       0.413  -4.389  -1.238  1.00 15.00      A    C  
ATOM   1807  CD1 LEU A 212      -0.095  -5.259  -0.100  1.00 15.00      A    C  
ATOM   1808  CD2 LEU A 212      -0.744  -3.711  -1.950  1.00 15.00      A    C  
ATOM   1809  C   LEU A 212       3.435  -1.951  -1.047  1.00 15.00      A    C  
ATOM   1810  O   LEU A 212       4.492  -2.545  -0.831  1.00 15.00      A    O  
ATOM   1811  N   VAL A 213       3.231  -0.688  -0.696  1.00 15.00      A    N  
ATOM   1812  HN  VAL A 213       2.373  -0.265  -0.916  1.00 15.00      A    H  
ATOM   1813  CA  VAL A 213       4.253   0.086   0.007  1.00 15.00      A    C  
ATOM   1814  CB  VAL A 213       3.876   1.580   0.095  1.00 15.00      A    C  
ATOM   1815  CG1 VAL A 213       5.027   2.394   0.669  1.00 15.00      A    C  
ATOM   1816  CG2 VAL A 213       3.458   2.117  -1.265  1.00 15.00      A    C  
ATOM   1817  C   VAL A 213       4.440  -0.460   1.419  1.00 15.00      A    C  
ATOM   1818  O   VAL A 213       3.493  -0.491   2.204  1.00 15.00      A    O  
ATOM   1819  N   SER A 214       5.654  -0.889   1.736  1.00 15.00      A    N  
ATOM   1820  HN  SER A 214       6.374  -0.837   1.073  1.00 15.00      A    H  
ATOM   1821  CA  SER A 214       5.935  -1.446   3.048  1.00 15.00      A    C  
ATOM   1822  CB  SER A 214       6.566  -2.836   2.906  1.00 15.00      A    C  
ATOM   1823  OG  SER A 214       6.643  -3.498   4.153  1.00 15.00      A    O  
ATOM   1824  HG  SER A 214       5.767  -3.868   4.373  1.00 15.00      A    H  
ATOM   1825  C   SER A 214       6.825  -0.528   3.890  1.00 15.00      A    C  
ATOM   1826  O   SER A 214       6.351   0.147   4.810  1.00 15.00      A    O  
ATOM   1827  N   TRP A 215       8.109  -0.474   3.559  1.00 15.00      A    N  
ATOM   1828  HN  TRP A 215       8.429  -0.983   2.783  1.00 15.00      A    H  
ATOM   1829  CA  TRP A 215       9.050   0.336   4.316  1.00 15.00      A    C  
ATOM   1830  CB  TRP A 215       9.679  -0.507   5.436  1.00 15.00      A    C  
ATOM   1831  CG  TRP A 215      10.567  -1.614   4.940  1.00 15.00      A    C  
ATOM   1832  CD1 TRP A 215      10.194  -2.704   4.205  1.00 15.00      A    C  
ATOM   1833  CD2 TRP A 215      11.979  -1.737   5.148  1.00 15.00      A    C  
ATOM   1834  NE1 TRP A 215      11.287  -3.492   3.937  1.00 15.00      A    N  
ATOM   1835  HE1 TRP A 215      11.276  -4.328   3.422  1.00 15.00      A    H  
ATOM   1836  CE2 TRP A 215      12.394  -2.921   4.507  1.00 15.00      A    C  
ATOM   1837  CE3 TRP A 215      12.933  -0.960   5.812  1.00 15.00      A    C  
ATOM   1838  CZ2 TRP A 215      13.720  -3.345   4.512  1.00 15.00      A    C  
ATOM   1839  CZ3 TRP A 215      14.247  -1.383   5.815  1.00 15.00      A    C  
ATOM   1840  CH2 TRP A 215      14.630  -2.564   5.169  1.00 15.00      A    C  
ATOM   1841  C   TRP A 215      10.141   0.913   3.420  1.00 15.00      A    C  
ATOM   1842  O   TRP A 215      10.032   0.885   2.197  1.00 15.00      A    O  
ATOM   1843  N   GLY A 216      11.186   1.435   4.047  1.00 15.00      A    N  
ATOM   1844  HN  GLY A 216      11.206   1.431   5.027  1.00 15.00      A    H  
ATOM   1845  CA  GLY A 216      12.296   2.011   3.321  1.00 15.00      A    C  
ATOM   1846  C   GLY A 216      13.198   2.788   4.253  1.00 15.00      A    C  
ATOM   1847  O   GLY A 216      12.933   2.853   5.458  1.00 15.00      A    O  
ATOM   1848  N   ASP A 217      14.262   3.364   3.712  1.00 15.00      A    N  
ATOM   1849  HN  ASP A 217      14.432   3.247   2.750  1.00 15.00      A    H  
ATOM   1850  CA  ASP A 217      15.196   4.154   4.509  1.00 15.00      A    C  
ATOM   1851  CB  ASP A 217      16.431   4.515   3.677  1.00 15.00      A    C  
ATOM   1852  CG  ASP A 217      17.675   4.724   4.519  1.00 15.00      A    C  
ATOM   1853  OD1 ASP A 217      18.597   3.881   4.444  1.00 15.00      A    O  
ATOM   1854  OD2 ASP A 217      17.742   5.731   5.248  1.00 15.00      A    O  
ATOM   1855  C   ASP A 217      14.507   5.421   5.010  1.00 15.00      A    C  
ATOM   1856  O   ASP A 217      13.471   5.824   4.475  1.00 15.00      A    O  
ATOM   1857  N   TYR A 218      15.064   6.046   6.034  1.00 15.00      A    N  
ATOM   1858  HN  TYR A 218      15.906   5.706   6.409  1.00 15.00      A    H  
ATOM   1859  CA  TYR A 218      14.474   7.252   6.590  1.00 15.00      A    C  
ATOM   1860  CB  TYR A 218      13.865   6.979   7.970  1.00 15.00      A    C  
ATOM   1861  CG  TYR A 218      13.044   8.128   8.514  1.00 15.00      A    C  
ATOM   1862  CD1 TYR A 218      11.776   8.397   8.016  1.00 15.00      A    C  
ATOM   1863  CD2 TYR A 218      13.537   8.946   9.523  1.00 15.00      A    C  
ATOM   1864  CE1 TYR A 218      11.024   9.448   8.505  1.00 15.00      A    C  
ATOM   1865  CE2 TYR A 218      12.791   9.999  10.019  1.00 15.00      A    C  
ATOM   1866  CZ  TYR A 218      11.535  10.245   9.506  1.00 15.00      A    C  
ATOM   1867  OH  TYR A 218      10.789  11.295   9.992  1.00 15.00      A    O  
ATOM   1868  HH  TYR A 218       9.904  10.987  10.206  1.00 15.00      A    H  
ATOM   1869  C   TYR A 218      15.496   8.378   6.670  1.00 15.00      A    C  
ATOM   1870  O   TYR A 218      16.568   8.218   7.253  1.00 15.00      A    O  
ATOM   1871  N   PRO A 219      15.180   9.533   6.069  1.00 15.00      A    N  
ATOM   1872  CA  PRO A 219      13.927   9.740   5.347  1.00 15.00      A    C  
ATOM   1873  CB  PRO A 219      13.705  11.239   5.538  1.00 15.00      A    C  
ATOM   1874  CG  PRO A 219      15.080  11.824   5.567  1.00 15.00      A    C  
ATOM   1875  CD  PRO A 219      16.013  10.745   6.066  1.00 15.00      A    C  
ATOM   1876  C   PRO A 219      14.074   9.419   3.860  1.00 15.00      A    C  
ATOM   1877  O   PRO A 219      15.117   8.924   3.427  1.00 15.00      A    O  
ATOM   1878  N   CYS A 220      13.025   9.692   3.091  1.00 15.00      A    N  
ATOM   1879  HN  CYS A 220      12.214  10.059   3.500  1.00 15.00      A    H  
ATOM   1880  CA  CYS A 220      13.043   9.455   1.652  1.00 15.00      A    C  
ATOM   1881  C   CYS A 220      14.103  10.344   0.998  1.00 15.00      A    C  
ATOM   1882  O   CYS A 220      13.969  11.568   0.970  1.00 15.00      A    O  
ATOM   1883  CB  CYS A 220      11.657   9.741   1.058  1.00 15.00      A    C  
ATOM   1884  SG  CYS A 220      10.304   8.726   1.756  1.00 15.00      A    S  
ATOM   1885  N   ARG A 221      15.164   9.725   0.487  1.00 15.00      A    N  
ATOM   1886  HN  ARG A 221      15.204   8.744   0.515  1.00 15.00      A    H  
ATOM   1887  CA  ARG A 221      16.262  10.462  -0.130  1.00 15.00      A    C  
ATOM   1888  CB  ARG A 221      17.359  10.713   0.915  1.00 15.00      A    C  
ATOM   1889  CG  ARG A 221      17.736   9.484   1.729  1.00 15.00      A    C  
ATOM   1890  CD  ARG A 221      18.555   9.855   2.953  1.00 15.00      A    C  
ATOM   1891  NE  ARG A 221      18.546   8.795   3.963  1.00 15.00      A    N  
ATOM   1892  HE  ARG A 221      17.851   8.099   3.879  1.00 15.00      A    H  
ATOM   1893  CZ  ARG A 221      19.405   8.720   4.979  1.00 15.00      A    C  
ATOM   1894  NH1 ARG A 221      20.346   9.649   5.133  1.00 15.00      A    N  
ATOM   1895 HH11 ARG A 221      21.015   9.590   5.928  1.00 15.00      A    H  
ATOM   1896 HH12 ARG A 221      20.418  10.436   4.456  1.00 15.00      A    H  
ATOM   1897  NH2 ARG A 221      19.324   7.715   5.840  1.00 15.00      A    N  
ATOM   1898 HH21 ARG A 221      19.984   7.648   6.639  1.00 15.00      A    H  
ATOM   1899 HH22 ARG A 221      18.582   6.970   5.717  1.00 15.00      A    H  
ATOM   1900  C   ARG A 221      16.833   9.698  -1.326  1.00 15.00      A    C  
ATOM   1901  O   ARG A 221      16.587   8.502  -1.471  1.00 15.00      A    O  
ATOM   1902  N   PRO A 222      17.600  10.379  -2.204  1.00 15.00      A    N  
ATOM   1903  CA  PRO A 222      18.204   9.746  -3.385  1.00 15.00      A    C  
ATOM   1904  CB  PRO A 222      19.002  10.880  -4.045  1.00 15.00      A    C  
ATOM   1905  CG  PRO A 222      19.161  11.912  -2.981  1.00 15.00      A    C  
ATOM   1906  CD  PRO A 222      17.934  11.810  -2.123  1.00 15.00      A    C  
ATOM   1907  C   PRO A 222      19.134   8.593  -3.008  1.00 15.00      A    C  
ATOM   1908  O   PRO A 222      19.767   8.617  -1.950  1.00 15.00      A    O  
ATOM   1909  N   ASN A 223      19.189   7.584  -3.881  1.00 15.00      A    N  
ATOM   1910  HN  ASN A 223      18.648   7.639  -4.696  1.00 15.00      A    H  
ATOM   1911  CA  ASN A 223      20.023   6.392  -3.678  1.00 15.00      A    C  
ATOM   1912  CB  ASN A 223      21.487   6.734  -3.366  1.00 15.00      A    C  
ATOM   1913  CG  ASN A 223      22.278   7.123  -4.600  1.00 15.00      A    C  
ATOM   1914  OD1 ASN A 223      21.966   6.703  -5.712  1.00 15.00      A    O  
ATOM   1915  ND2 ASN A 223      23.314   7.927  -4.411  1.00 15.00      A    N  
ATOM   1916 HD21 ASN A 223      23.510   8.221  -3.499  1.00 15.00      A    H  
ATOM   1917 HD22 ASN A 223      23.840   8.192  -5.193  1.00 15.00      A    H  
ATOM   1918  C   ASN A 223      19.437   5.461  -2.621  1.00 15.00      A    C  
ATOM   1919  O   ASN A 223      20.001   4.408  -2.318  1.00 15.00      A    O  
ATOM   1920  N   ARG A 224      18.303   5.860  -2.060  1.00 15.00      A    N  
ATOM   1921  HN  ARG A 224      17.909   6.714  -2.338  1.00 15.00      A    H  
ATOM   1922  CA  ARG A 224      17.616   5.069  -1.048  1.00 15.00      A    C  
ATOM   1923  CB  ARG A 224      17.703   5.746   0.329  1.00 15.00      A    C  
ATOM   1924  CG  ARG A 224      19.090   6.247   0.716  1.00 15.00      A    C  
ATOM   1925  CD  ARG A 224      20.095   5.111   0.826  1.00 15.00      A    C  
ATOM   1926  NE  ARG A 224      19.729   4.146   1.859  1.00 15.00      A    N  
ATOM   1927  HE  ARG A 224      19.324   4.499   2.689  1.00 15.00      A    H  
ATOM   1928  CZ  ARG A 224      19.912   2.835   1.753  1.00 15.00      A    C  
ATOM   1929  NH1 ARG A 224      20.459   2.318   0.661  1.00 15.00      A    N  
ATOM   1930 HH11 ARG A 224      20.749   2.937  -0.126  1.00 15.00      A    H  
ATOM   1931 HH12 ARG A 224      20.601   1.285   0.589  1.00 15.00      A    H  
ATOM   1932  NH2 ARG A 224      19.535   2.040   2.741  1.00 15.00      A    N  
ATOM   1933 HH21 ARG A 224      19.673   1.008   2.669  1.00 15.00      A    H  
ATOM   1934 HH22 ARG A 224      19.092   2.454   3.603  1.00 15.00      A    H  
ATOM   1935  C   ARG A 224      16.154   4.907  -1.453  1.00 15.00      A    C  
ATOM   1936  O   ARG A 224      15.297   5.673  -1.019  1.00 15.00      A    O  
ATOM   1937  N   PRO A 225      15.860   3.919  -2.312  1.00 15.00      A    N  
ATOM   1938  CA  PRO A 225      14.500   3.669  -2.796  1.00 15.00      A    C  
ATOM   1939  CB  PRO A 225      14.740   2.813  -4.040  1.00 15.00      A    C  
ATOM   1940  CG  PRO A 225      15.985   2.056  -3.732  1.00 15.00      A    C  
ATOM   1941  CD  PRO A 225      16.831   2.961  -2.875  1.00 15.00      A    C  
ATOM   1942  C   PRO A 225      13.654   2.898  -1.788  1.00 15.00      A    C  
ATOM   1943  O   PRO A 225      14.184   2.163  -0.948  1.00 15.00      A    O  
ATOM   1944  N   GLY A 226      12.344   3.072  -1.876  1.00 15.00      A    N  
ATOM   1945  HN  GLY A 226      11.982   3.683  -2.554  1.00 15.00      A    H  
ATOM   1946  CA  GLY A 226      11.439   2.389  -0.980  1.00 15.00      A    C  
ATOM   1947  C   GLY A 226      11.332   0.909  -1.283  1.00 15.00      A    C  
ATOM   1948  O   GLY A 226      11.647   0.462  -2.392  1.00 15.00      A    O  
ATOM   1949  N   VAL A 227      10.888   0.148  -0.296  1.00 15.00      A    N  
ATOM   1950  HN  VAL A 227      10.643   0.568   0.559  1.00 15.00      A    H  
ATOM   1951  CA  VAL A 227      10.738  -1.289  -0.443  1.00 15.00      A    C  
ATOM   1952  CB  VAL A 227      11.429  -2.051   0.706  1.00 15.00      A    C  
ATOM   1953  CG1 VAL A 227      11.617  -3.512   0.336  1.00 15.00      A    C  
ATOM   1954  CG2 VAL A 227      12.765  -1.411   1.055  1.00 15.00      A    C  
ATOM   1955  C   VAL A 227       9.258  -1.657  -0.479  1.00 15.00      A    C  
ATOM   1956  O   VAL A 227       8.490  -1.285   0.413  1.00 15.00      A    O  
ATOM   1957  N   TYR A 228       8.864  -2.377  -1.516  1.00 15.00      A    N  
ATOM   1958  HN  TYR A 228       9.527  -2.649  -2.191  1.00 15.00      A    H  
ATOM   1959  CA  TYR A 228       7.477  -2.784  -1.683  1.00 15.00      A    C  
ATOM   1960  CB  TYR A 228       6.930  -2.241  -3.006  1.00 15.00      A    C  
ATOM   1961  CG  TYR A 228       7.166  -0.761  -3.207  1.00 15.00      A    C  
ATOM   1962  CD1 TYR A 228       8.233  -0.303  -3.969  1.00 15.00      A    C  
ATOM   1963  CD2 TYR A 228       6.322   0.179  -2.636  1.00 15.00      A    C  
ATOM   1964  CE1 TYR A 228       8.449   1.049  -4.155  1.00 15.00      A    C  
ATOM   1965  CE2 TYR A 228       6.531   1.531  -2.817  1.00 15.00      A    C  
ATOM   1966  CZ  TYR A 228       7.594   1.961  -3.576  1.00 15.00      A    C  
ATOM   1967  OH  TYR A 228       7.800   3.307  -3.762  1.00 15.00      A    O  
ATOM   1968  HH  TYR A 228       7.714   3.766  -2.913  1.00 15.00      A    H  
ATOM   1969  C   TYR A 228       7.352  -4.301  -1.652  1.00 15.00      A    C  
ATOM   1970  O   TYR A 228       8.263  -5.009  -2.078  1.00 15.00      A    O  
ATOM   1971  N   THR A 229       6.230  -4.790  -1.142  1.00 15.00      A    N  
ATOM   1972  HN  THR A 229       5.548  -4.169  -0.800  1.00 15.00      A    H  
ATOM   1973  CA  THR A 229       5.982  -6.222  -1.055  1.00 15.00      A    C  
ATOM   1974  CB  THR A 229       4.730  -6.505  -0.203  1.00 15.00      A    C  
ATOM   1975  OG1 THR A 229       4.593  -5.479   0.790  1.00 15.00      A    O  
ATOM   1976  HG1 THR A 229       4.157  -5.842   1.575  1.00 15.00      A    H  
ATOM   1977  CG2 THR A 229       4.849  -7.859   0.480  1.00 15.00      A    C  
ATOM   1978  C   THR A 229       5.790  -6.836  -2.443  1.00 15.00      A    C  
ATOM   1979  O   THR A 229       5.076  -6.289  -3.280  1.00 15.00      A    O  
ATOM   1980  N   ASN A 230       6.434  -7.971  -2.676  1.00 15.00      A    N  
ATOM   1981  HN  ASN A 230       6.988  -8.358  -1.960  1.00 15.00      A    H  
ATOM   1982  CA  ASN A 230       6.343  -8.670  -3.954  1.00 15.00      A    C  
ATOM   1983  CB  ASN A 230       7.603  -9.511  -4.170  1.00 15.00      A    C  
ATOM   1984  CG  ASN A 230       8.077  -9.519  -5.606  1.00 15.00      A    C  
ATOM   1985  OD1 ASN A 230       7.432  -8.961  -6.492  1.00 15.00      A    O  
ATOM   1986  ND2 ASN A 230       9.213 -10.158  -5.845  1.00 15.00      A    N  
ATOM   1987 HD21 ASN A 230       9.675 -10.585  -5.086  1.00 15.00      A    H  
ATOM   1988 HD22 ASN A 230       9.550 -10.174  -6.762  1.00 15.00      A    H  
ATOM   1989  C   ASN A 230       5.116  -9.576  -3.956  1.00 15.00      A    C  
ATOM   1990  O   ASN A 230       5.170 -10.707  -3.473  1.00 15.00      A    O  
ATOM   1991  N   LEU A 231       4.017  -9.084  -4.511  1.00 15.00      A    N  
ATOM   1992  HN  LEU A 231       4.044  -8.188  -4.916  1.00 15.00      A    H  
ATOM   1993  CA  LEU A 231       2.767  -9.838  -4.536  1.00 15.00      A    C  
ATOM   1994  CB  LEU A 231       1.580  -8.917  -4.810  1.00 15.00      A    C  
ATOM   1995  CG  LEU A 231       1.384  -7.765  -3.824  1.00 15.00      A    C  
ATOM   1996  CD1 LEU A 231       0.196  -6.912  -4.232  1.00 15.00      A    C  
ATOM   1997  CD2 LEU A 231       1.210  -8.289  -2.406  1.00 15.00      A    C  
ATOM   1998  C   LEU A 231       2.779 -11.006  -5.519  1.00 15.00      A    C  
ATOM   1999  O   LEU A 231       1.917 -11.883  -5.449  1.00 15.00      A    O  
ATOM   2000  N   CYS A 232       3.760 -11.039  -6.414  1.00 15.00      A    N  
ATOM   2001  HN  CYS A 232       4.436 -10.330  -6.413  1.00 15.00      A    H  
ATOM   2002  CA  CYS A 232       3.848 -12.116  -7.400  1.00 15.00      A    C  
ATOM   2003  C   CYS A 232       4.139 -13.465  -6.740  1.00 15.00      A    C  
ATOM   2004  O   CYS A 232       4.011 -14.514  -7.369  1.00 15.00      A    O  
ATOM   2005  CB  CYS A 232       4.891 -11.806  -8.481  1.00 15.00      A    C  
ATOM   2006  SG  CYS A 232       6.605 -11.657  -7.870  1.00 15.00      A    S  
ATOM   2007  N   LYS A 233       4.522 -13.433  -5.467  1.00 15.00      A    N  
ATOM   2008  HN  LYS A 233       4.602 -12.567  -5.013  1.00 15.00      A    H  
ATOM   2009  CA  LYS A 233       4.829 -14.653  -4.734  1.00 15.00      A    C  
ATOM   2010  CB  LYS A 233       6.086 -14.462  -3.874  1.00 15.00      A    C  
ATOM   2011  CG  LYS A 233       7.289 -13.902  -4.619  1.00 15.00      A    C  
ATOM   2012  CD  LYS A 233       7.693 -14.791  -5.785  1.00 15.00      A    C  
ATOM   2013  CE  LYS A 233       8.801 -14.150  -6.605  1.00 15.00      A    C  
ATOM   2014  NZ  LYS A 233      10.152 -14.554  -6.140  1.00 15.00      A    N  
ATOM   2015  HZ1 LYS A 233      10.853 -13.824  -6.384  1.00 15.00      A    H  
ATOM   2016  HZ2 LYS A 233      10.432 -15.447  -6.582  1.00 15.00      A    H  
ATOM   2017  HZ3 LYS A 233      10.160 -14.681  -5.098  1.00 15.00      A    H  
ATOM   2018  C   LYS A 233       3.660 -15.074  -3.844  1.00 15.00      A    C  
ATOM   2019  O   LYS A 233       3.686 -16.145  -3.239  1.00 15.00      A    O  
ATOM   2020  N   PHE A 234       2.624 -14.243  -3.779  1.00 15.00      A    N  
ATOM   2021  HN  PHE A 234       2.629 -13.420  -4.318  1.00 15.00      A    H  
ATOM   2022  CA  PHE A 234       1.470 -14.536  -2.931  1.00 15.00      A    C  
ATOM   2023  CB  PHE A 234       1.320 -13.464  -1.850  1.00 15.00      A    C  
ATOM   2024  CG  PHE A 234       2.586 -13.176  -1.099  1.00 15.00      A    C  
ATOM   2025  CD1 PHE A 234       3.144 -14.131  -0.267  1.00 15.00      A    C  
ATOM   2026  CD2 PHE A 234       3.218 -11.951  -1.226  1.00 15.00      A    C  
ATOM   2027  CE1 PHE A 234       4.309 -13.870   0.423  1.00 15.00      A    C  
ATOM   2028  CE2 PHE A 234       4.384 -11.683  -0.537  1.00 15.00      A    C  
ATOM   2029  CZ  PHE A 234       4.930 -12.644   0.289  1.00 15.00      A    C  
ATOM   2030  C   PHE A 234       0.181 -14.631  -3.734  1.00 15.00      A    C  
ATOM   2031  O   PHE A 234      -0.910 -14.597  -3.166  1.00 15.00      A    O  
ATOM   2032  N   THR A 235       0.313 -14.769  -5.045  1.00 15.00      A    N  
ATOM   2033  HN  THR A 235       1.212 -14.815  -5.431  1.00 15.00      A    H  
ATOM   2034  CA  THR A 235      -0.838 -14.858  -5.935  1.00 15.00      A    C  
ATOM   2035  CB  THR A 235      -0.373 -15.125  -7.375  1.00 15.00      A    C  
ATOM   2036  OG1 THR A 235       0.828 -15.915  -7.341  1.00 15.00      A    O  
ATOM   2037  HG1 THR A 235       1.358 -15.722  -8.122  1.00 15.00      A    H  
ATOM   2038  CG2 THR A 235      -0.091 -13.812  -8.087  1.00 15.00      A    C  
ATOM   2039  C   THR A 235      -1.802 -15.963  -5.509  1.00 15.00      A    C  
ATOM   2040  O   THR A 235      -3.004 -15.732  -5.358  1.00 15.00      A    O  
ATOM   2041  N   LYS A 236      -1.257 -17.153  -5.298  1.00 15.00      A    N  
ATOM   2042  HN  LYS A 236      -0.294 -17.258  -5.422  1.00 15.00      A    H  
ATOM   2043  CA  LYS A 236      -2.051 -18.304  -4.896  1.00 15.00      A    C  
ATOM   2044  CB  LYS A 236      -1.204 -19.576  -4.928  1.00 15.00      A    C  
ATOM   2045  CG  LYS A 236      -0.858 -20.048  -6.331  1.00 15.00      A    C  
ATOM   2046  CD  LYS A 236       0.256 -21.081  -6.311  1.00 15.00      A    C  
ATOM   2047  CE  LYS A 236       1.584 -20.453  -5.919  1.00 15.00      A    C  
ATOM   2048  NZ  LYS A 236       2.704 -21.428  -6.001  1.00 15.00      A    N  
ATOM   2049  HZ1 LYS A 236       3.616 -20.933  -5.920  1.00 15.00      A    H  
ATOM   2050  HZ2 LYS A 236       2.674 -21.930  -6.911  1.00 15.00      A    H  
ATOM   2051  HZ3 LYS A 236       2.629 -22.123  -5.231  1.00 15.00      A    H  
ATOM   2052  C   LYS A 236      -2.669 -18.108  -3.519  1.00 15.00      A    C  
ATOM   2053  O   LYS A 236      -3.874 -18.284  -3.353  1.00 15.00      A    O  
ATOM   2054  N   TRP A 237      -1.845 -17.708  -2.549  1.00 15.00      A    N  
ATOM   2055  HN  TRP A 237      -0.906 -17.553  -2.759  1.00 15.00      A    H  
ATOM   2056  CA  TRP A 237      -2.309 -17.498  -1.178  1.00 15.00      A    C  
ATOM   2057  CB  TRP A 237      -1.195 -16.919  -0.295  1.00 15.00      A    C  
ATOM   2058  CG  TRP A 237      -1.617 -16.678   1.127  1.00 15.00      A    C  
ATOM   2059  CD1 TRP A 237      -1.785 -17.617   2.104  1.00 15.00      A    C  
ATOM   2060  CD2 TRP A 237      -1.932 -15.415   1.729  1.00 15.00      A    C  
ATOM   2061  NE1 TRP A 237      -2.183 -17.018   3.275  1.00 15.00      A    N  
ATOM   2062  HE1 TRP A 237      -2.371 -17.482   4.116  1.00 15.00      A    H  
ATOM   2063  CE2 TRP A 237      -2.282 -15.666   3.071  1.00 15.00      A    C  
ATOM   2064  CE3 TRP A 237      -1.951 -14.096   1.264  1.00 15.00      A    C  
ATOM   2065  CZ2 TRP A 237      -2.647 -14.649   3.951  1.00 15.00      A    C  
ATOM   2066  CZ3 TRP A 237      -2.314 -13.089   2.139  1.00 15.00      A    C  
ATOM   2067  CH2 TRP A 237      -2.657 -13.370   3.466  1.00 15.00      A    C  
ATOM   2068  C   TRP A 237      -3.541 -16.603  -1.136  1.00 15.00      A    C  
ATOM   2069  O   TRP A 237      -4.509 -16.898  -0.436  1.00 15.00      A    O  
ATOM   2070  N   ILE A 238      -3.508 -15.521  -1.904  1.00 15.00      A    N  
ATOM   2071  HN  ILE A 238      -2.715 -15.352  -2.459  1.00 15.00      A    H  
ATOM   2072  CA  ILE A 238      -4.623 -14.587  -1.952  1.00 15.00      A    C  
ATOM   2073  CB  ILE A 238      -4.312 -13.375  -2.859  1.00 15.00      A    C  
ATOM   2074  CG1 ILE A 238      -3.155 -12.562  -2.270  1.00 15.00      A    C  
ATOM   2075  CG2 ILE A 238      -5.544 -12.496  -3.034  1.00 15.00      A    C  
ATOM   2076  CD1 ILE A 238      -2.596 -11.516  -3.210  1.00 15.00      A    C  
ATOM   2077  C   ILE A 238      -5.895 -15.288  -2.427  1.00 15.00      A    C  
ATOM   2078  O   ILE A 238      -6.948 -15.175  -1.799  1.00 15.00      A    O  
ATOM   2079  N   GLN A 239      -5.778 -16.040  -3.514  1.00 15.00      A    N  
ATOM   2080  HN  GLN A 239      -4.897 -16.126  -3.943  1.00 15.00      A    H  
ATOM   2081  CA  GLN A 239      -6.912 -16.762  -4.076  1.00 15.00      A    C  
ATOM   2082  CB  GLN A 239      -6.522 -17.415  -5.403  1.00 15.00      A    C  
ATOM   2083  CG  GLN A 239      -6.113 -16.423  -6.482  1.00 15.00      A    C  
ATOM   2084  CD  GLN A 239      -5.390 -17.080  -7.641  1.00 15.00      A    C  
ATOM   2085  OE1 GLN A 239      -4.700 -18.083  -7.475  1.00 15.00      A    O  
ATOM   2086  NE2 GLN A 239      -5.541 -16.515  -8.828  1.00 15.00      A    N  
ATOM   2087 HE21 GLN A 239      -6.102 -15.716  -8.891  1.00 15.00      A    H  
ATOM   2088 HE22 GLN A 239      -5.082 -16.919  -9.593  1.00 15.00      A    H  
ATOM   2089  C   GLN A 239      -7.427 -17.816  -3.099  1.00 15.00      A    C  
ATOM   2090  O   GLN A 239      -8.632 -17.898  -2.842  1.00 15.00      A    O  
ATOM   2091  N   GLU A 240      -6.506 -18.599  -2.549  1.00 15.00      A    N  
ATOM   2092  HN  GLU A 240      -5.561 -18.468  -2.796  1.00 15.00      A    H  
ATOM   2093  CA  GLU A 240      -6.843 -19.653  -1.596  1.00 15.00      A    C  
ATOM   2094  CB  GLU A 240      -5.573 -20.388  -1.150  1.00 15.00      A    C  
ATOM   2095  CG  GLU A 240      -4.824 -21.095  -2.273  1.00 15.00      A    C  
ATOM   2096  CD  GLU A 240      -3.320 -21.136  -2.046  1.00 15.00      A    C  
ATOM   2097  OE1 GLU A 240      -2.610 -21.777  -2.854  1.00 15.00      A    O  
ATOM   2098  OE2 GLU A 240      -2.846 -20.515  -1.071  1.00 15.00      A    O  
ATOM   2099  C   GLU A 240      -7.565 -19.082  -0.378  1.00 15.00      A    C  
ATOM   2100  O   GLU A 240      -8.630 -19.566   0.014  1.00 15.00      A    O  
ATOM   2101  N   THR A 241      -6.991 -18.034   0.201  1.00 15.00      A    N  
ATOM   2102  HN  THR A 241      -6.153 -17.680  -0.178  1.00 15.00      A    H  
ATOM   2103  CA  THR A 241      -7.562 -17.393   1.380  1.00 15.00      A    C  
ATOM   2104  CB  THR A 241      -6.624 -16.297   1.923  1.00 15.00      A    C  
ATOM   2105  OG1 THR A 241      -5.308 -16.843   2.064  1.00 15.00      A    O  
ATOM   2106  HG1 THR A 241      -4.997 -17.159   1.203  1.00 15.00      A    H  
ATOM   2107  CG2 THR A 241      -7.098 -15.805   3.282  1.00 15.00      A    C  
ATOM   2108  C   THR A 241      -8.946 -16.812   1.091  1.00 15.00      A    C  
ATOM   2109  O   THR A 241      -9.875 -16.975   1.888  1.00 15.00      A    O  
ATOM   2110  N   ILE A 242      -9.084 -16.150  -0.054  1.00 15.00      A    N  
ATOM   2111  HN  ILE A 242      -8.305 -16.053  -0.649  1.00 15.00      A    H  
ATOM   2112  CA  ILE A 242     -10.357 -15.557  -0.447  1.00 15.00      A    C  
ATOM   2113  CB  ILE A 242     -10.225 -14.731  -1.750  1.00 15.00      A    C  
ATOM   2114  CG1 ILE A 242      -9.500 -13.409  -1.468  1.00 15.00      A    C  
ATOM   2115  CG2 ILE A 242     -11.587 -14.473  -2.385  1.00 15.00      A    C  
ATOM   2116  CD1 ILE A 242      -9.282 -12.550  -2.695  1.00 15.00      A    C  
ATOM   2117  C   ILE A 242     -11.435 -16.629  -0.611  1.00 15.00      A    C  
ATOM   2118  O   ILE A 242     -12.547 -16.482  -0.103  1.00 15.00      A    O  
ATOM   2119  N   GLN A 243     -11.089 -17.713  -1.296  1.00 15.00      A    N  
ATOM   2120  HN  GLN A 243     -10.174 -17.784  -1.651  1.00 15.00      A    H  
ATOM   2121  CA  GLN A 243     -12.030 -18.803  -1.540  1.00 15.00      A    C  
ATOM   2122  CB  GLN A 243     -11.455 -19.809  -2.537  1.00 15.00      A    C  
ATOM   2123  CG  GLN A 243     -11.560 -19.361  -3.986  1.00 15.00      A    C  
ATOM   2124  CD  GLN A 243     -12.997 -19.281  -4.466  1.00 15.00      A    C  
ATOM   2125  OE1 GLN A 243     -13.547 -20.251  -4.978  1.00 15.00      A    O  
ATOM   2126  NE2 GLN A 243     -13.617 -18.121  -4.303  1.00 15.00      A    N  
ATOM   2127 HE21 GLN A 243     -13.124 -17.385  -3.887  1.00 15.00      A    H  
ATOM   2128 HE22 GLN A 243     -14.546 -18.052  -4.603  1.00 15.00      A    H  
ATOM   2129  C   GLN A 243     -12.465 -19.500  -0.253  1.00 15.00      A    C  
ATOM   2130  O   GLN A 243     -13.645 -19.800  -0.073  1.00 15.00      A    O  
ATOM   2131  N   ALA A 244     -11.517 -19.735   0.647  1.00 15.00      A    N  
ATOM   2132  HN  ALA A 244     -10.594 -19.462   0.454  1.00 15.00      A    H  
ATOM   2133  CA  ALA A 244     -11.813 -20.399   1.914  1.00 15.00      A    C  
ATOM   2134  CB  ALA A 244     -10.525 -20.798   2.619  1.00 15.00      A    C  
ATOM   2135  C   ALA A 244     -12.669 -19.522   2.824  1.00 15.00      A    C  
ATOM   2136  O   ALA A 244     -13.298 -20.010   3.760  1.00 15.00      A    O  
ATOM   2137  N   ASN A 245     -12.695 -18.228   2.542  1.00 15.00      A    N  
ATOM   2138  HN  ASN A 245     -12.179 -17.894   1.777  1.00 15.00      A    H  
ATOM   2139  CA  ASN A 245     -13.475 -17.294   3.342  1.00 15.00      A    C  
ATOM   2140  CB  ASN A 245     -12.596 -16.156   3.867  1.00 15.00      A    C  
ATOM   2141  CG  ASN A 245     -11.706 -16.577   5.021  1.00 15.00      A    C  
ATOM   2142  OD1 ASN A 245     -12.089 -16.474   6.187  1.00 15.00      A    O  
ATOM   2143  ND2 ASN A 245     -10.507 -17.040   4.705  1.00 15.00      A    N  
ATOM   2144 HD21 ASN A 245     -10.262 -17.083   3.752  1.00 15.00      A    H  
ATOM   2145 HD22 ASN A 245      -9.916 -17.324   5.430  1.00 15.00      A    H  
ATOM   2146  C   ASN A 245     -14.646 -16.736   2.544  1.00 15.00      A    C  
ATOM   2147  O   ASN A 245     -15.209 -15.691   2.889  1.00 15.00      A    O  
ATOM   2148  N   SER A 246     -15.007 -17.432   1.475  1.00 15.00      A    N  
ATOM   2149  HN  SER A 246     -14.517 -18.253   1.250  1.00 15.00      A    H  
ATOM   2150  CA  SER A 246     -16.120 -17.016   0.631  1.00 15.00      A    C  
ATOM   2151  CB  SER A 246     -15.841 -17.344  -0.838  1.00 15.00      A    C  
ATOM   2152  OG  SER A 246     -14.855 -16.477  -1.375  1.00 15.00      A    O  
ATOM   2153  HG  SER A 246     -14.048 -16.537  -0.844  1.00 15.00      A    H  
ATOM   2154  C   SER A 246     -17.424 -17.668   1.083  1.00 15.00      A    C  
ATOM   2155  O   SER A 246     -17.929 -17.370   2.166  1.00 15.00      A    O  
ATOM   2156  N   GLY B   1      17.992   3.499  11.676  1.00 15.00      B    N  
ATOM   2157  HN  GLY B   1      17.743   3.291  12.603  1.00 15.00      B    H  
ATOM   2158  CA  GLY B   1      17.291   4.540  10.954  1.00 15.00      B    C  
ATOM   2159  C   GLY B   1      16.219   3.966  10.054  1.00 15.00      B    C  
ATOM   2160  O   GLY B   1      15.874   4.547   9.025  1.00 15.00      B    O  
ATOM   2161  N   ARG B   2      15.706   2.807  10.433  1.00 15.00      B    N  
ATOM   2162  HN  ARG B   2      16.036   2.386  11.254  1.00 15.00      B    H  
ATOM   2163  CA  ARG B   2      14.666   2.148   9.663  1.00 15.00      B    C  
ATOM   2164  CB  ARG B   2      14.877   0.631   9.662  1.00 15.00      B    C  
ATOM   2165  CG  ARG B   2      16.204   0.190   9.072  1.00 15.00      B    C  
ATOM   2166  CD  ARG B   2      16.423   0.814   7.705  1.00 15.00      B    C  
ATOM   2167  NE  ARG B   2      17.684   0.392   7.108  1.00 15.00      B    N  
ATOM   2168  HE  ARG B   2      17.809  -0.577   6.953  1.00 15.00      B    H  
ATOM   2169  CZ  ARG B   2      18.662   1.226   6.766  1.00 15.00      B    C  
ATOM   2170  NH1 ARG B   2      18.527   2.531   6.967  1.00 15.00      B    N  
ATOM   2171 HH11 ARG B   2      17.657   2.908   7.396  1.00 15.00      B    H  
ATOM   2172 HH12 ARG B   2      19.287   3.189   6.692  1.00 15.00      B    H  
ATOM   2173  NH2 ARG B   2      19.776   0.747   6.225  1.00 15.00      B    N  
ATOM   2174 HH21 ARG B   2      19.880  -0.279   6.070  1.00 15.00      B    H  
ATOM   2175 HH22 ARG B   2      20.547   1.392   5.957  1.00 15.00      B    H  
ATOM   2176  C   ARG B   2      13.302   2.479  10.236  1.00 15.00      B    C  
ATOM   2177  O   ARG B   2      12.974   2.066  11.340  1.00 15.00      B    O  
ATOM   2178  N   CYS B   3      12.516   3.240   9.499  1.00 15.00      B    N  
ATOM   2179  HN  CYS B   3      12.833   3.560   8.628  1.00 15.00      B    H  
ATOM   2180  CA  CYS B   3      11.189   3.612   9.956  1.00 15.00      B    C  
ATOM   2181  C   CYS B   3      10.138   3.209   8.935  1.00 15.00      B    C  
ATOM   2182  O   CYS B   3      10.203   3.625   7.771  1.00 15.00      B    O  
ATOM   2183  CB  CYS B   3      11.111   5.116  10.235  1.00 15.00      B    C  
ATOM   2184  SG  CYS B   3      12.372   5.736  11.397  1.00 15.00      B    S  
ATOM   2185  N   THR B   4       9.184   2.390   9.366  1.00 15.00      B    N  
ATOM   2186  HN  THR B   4       9.200   2.085  10.299  1.00 15.00      B    H  
ATOM   2187  CA  THR B   4       8.113   1.937   8.493  1.00 15.00      B    C  
ATOM   2188  CB  THR B   4       7.189   0.935   9.215  1.00 15.00      B    C  
ATOM   2189  OG1 THR B   4       6.781   1.473  10.483  1.00 15.00      B    O  
ATOM   2190  HG1 THR B   4       5.811   1.480  10.524  1.00 15.00      B    H  
ATOM   2191  CG2 THR B   4       7.902  -0.390   9.435  1.00 15.00      B    C  
ATOM   2192  C   THR B   4       7.295   3.131   8.010  1.00 15.00      B    C  
ATOM   2193  O   THR B   4       7.321   4.196   8.627  1.00 15.00      B    O  
ATOM   2194  N   ARG B   5       6.569   2.964   6.917  1.00 15.00      B    N  
ATOM   2195  HN  ARG B   5       6.554   2.086   6.472  1.00 15.00      B    H  
ATOM   2196  CA  ARG B   5       5.770   4.055   6.371  1.00 15.00      B    C  
ATOM   2197  CB  ARG B   5       5.695   3.955   4.841  1.00 15.00      B    C  
ATOM   2198  CG  ARG B   5       7.039   3.787   4.137  1.00 15.00      B    C  
ATOM   2199  CD  ARG B   5       8.052   4.830   4.589  1.00 15.00      B    C  
ATOM   2200  NE  ARG B   5       8.997   5.186   3.528  1.00 15.00      B    N  
ATOM   2201  HE  ARG B   5       8.625   5.331   2.621  1.00 15.00      B    H  
ATOM   2202  CZ  ARG B   5      10.309   5.337   3.709  1.00 15.00      B    C  
ATOM   2203  NH1 ARG B   5      10.844   5.159   4.913  1.00 15.00      B    N  
ATOM   2204 HH11 ARG B   5      11.876   5.282   5.047  1.00 15.00      B    H  
ATOM   2205 HH12 ARG B   5      10.245   4.894   5.721  1.00 15.00      B    H  
ATOM   2206  NH2 ARG B   5      11.094   5.667   2.689  1.00 15.00      B    N  
ATOM   2207 HH21 ARG B   5      10.694   5.814   1.723  1.00 15.00      B    H  
ATOM   2208 HH22 ARG B   5      12.120   5.787   2.836  1.00 15.00      B    H  
ATOM   2209  C   ARG B   5       4.365   4.065   6.976  1.00 15.00      B    C  
ATOM   2210  O   ARG B   5       3.425   4.591   6.382  1.00 15.00      B    O  
ATOM   2211  N   SER B   6       4.236   3.498   8.165  1.00 15.00      B    N  
ATOM   2212  HN  SER B   6       5.025   3.123   8.603  1.00 15.00      B    H  
ATOM   2213  CA  SER B   6       2.953   3.417   8.846  1.00 15.00      B    C  
ATOM   2214  CB  SER B   6       2.895   2.111   9.634  1.00 15.00      B    C  
ATOM   2215  OG  SER B   6       4.167   1.481   9.642  1.00 15.00      B    O  
ATOM   2216  HG  SER B   6       4.166   0.763   8.995  1.00 15.00      B    H  
ATOM   2217  C   SER B   6       2.732   4.598   9.787  1.00 15.00      B    C  
ATOM   2218  O   SER B   6       3.570   5.496   9.885  1.00 15.00      B    O  
ATOM   2219  N   ILE B   7       1.586   4.590  10.463  1.00 15.00      B    N  
ATOM   2220  HN  ILE B   7       0.958   3.854  10.319  1.00 15.00      B    H  
ATOM   2221  CA  ILE B   7       1.231   5.635  11.414  1.00 15.00      B    C  
ATOM   2222  CB  ILE B   7       0.204   6.630  10.821  1.00 15.00      B    C  
ATOM   2223  CG1 ILE B   7       0.741   7.264   9.533  1.00 15.00      B    C  
ATOM   2224  CG2 ILE B   7      -0.148   7.708  11.839  1.00 15.00      B    C  
ATOM   2225  CD1 ILE B   7      -0.279   8.093   8.781  1.00 15.00      B    C  
ATOM   2226  C   ILE B   7       0.641   4.997  12.675  1.00 15.00      B    C  
ATOM   2227  O   ILE B   7      -0.447   4.412  12.633  1.00 15.00      B    O  
ATOM   2228  N   PRO B   8       1.362   5.061  13.807  1.00 15.00      B    N  
ATOM   2229  CA  PRO B   8       2.682   5.698  13.882  1.00 15.00      B    C  
ATOM   2230  CB  PRO B   8       2.887   5.884  15.387  1.00 15.00      B    C  
ATOM   2231  CG  PRO B   8       2.121   4.768  16.007  1.00 15.00      B    C  
ATOM   2232  CD  PRO B   8       0.939   4.516  15.109  1.00 15.00      B    C  
ATOM   2233  C   PRO B   8       3.777   4.800  13.305  1.00 15.00      B    C  
ATOM   2234  O   PRO B   8       3.669   3.572  13.339  1.00 15.00      B    O  
ATOM   2235  N   PRO B   9       4.836   5.405  12.752  1.00 15.00      B    N  
ATOM   2236  CA  PRO B   9       5.947   4.660  12.160  1.00 15.00      B    C  
ATOM   2237  CB  PRO B   9       6.709   5.732  11.378  1.00 15.00      B    C  
ATOM   2238  CG  PRO B   9       6.421   7.002  12.102  1.00 15.00      B    C  
ATOM   2239  CD  PRO B   9       5.029   6.864  12.654  1.00 15.00      B    C  
ATOM   2240  C   PRO B   9       6.855   4.036  13.214  1.00 15.00      B    C  
ATOM   2241  O   PRO B   9       7.182   4.661  14.224  1.00 15.00      B    O  
ATOM   2242  N   HIS B  10       7.257   2.797  12.979  1.00 15.00      B    N  
ATOM   2243  HN  HIS B  10       6.960   2.341  12.159  1.00 15.00      B    H  
ATOM   2244  CA  HIS B  10       8.140   2.104  13.899  1.00 15.00      B    C  
ATOM   2245  CB  HIS B  10       7.798   0.613  13.976  1.00 15.00      B    C  
ATOM   2246  CG  HIS B  10       8.571  -0.128  15.026  1.00 15.00      B    C  
ATOM   2247  ND1 HIS B  10       9.877  -0.544  14.853  1.00 15.00      B    N  
ATOM   2248  HD1 HIS B  10      10.419  -0.415  14.041  1.00 15.00      B    H  
ATOM   2249  CD2 HIS B  10       8.223  -0.510  16.278  1.00 15.00      B    C  
ATOM   2250  CE1 HIS B  10      10.293  -1.154  15.947  1.00 15.00      B    C  
ATOM   2251  NE2 HIS B  10       9.310  -1.144  16.828  1.00 15.00      B    N  
ATOM   2252  HE2 HIS B  10       9.352  -1.530  17.729  1.00 15.00      B    H  
ATOM   2253  C   HIS B  10       9.579   2.284  13.445  1.00 15.00      B    C  
ATOM   2254  O   HIS B  10       9.969   1.783  12.392  1.00 15.00      B    O  
ATOM   2255  N   CYS B  11      10.358   3.000  14.235  1.00 15.00      B    N  
ATOM   2256  HN  CYS B  11       9.990   3.380  15.059  1.00 15.00      B    H  
ATOM   2257  CA  CYS B  11      11.749   3.248  13.899  1.00 15.00      B    C  
ATOM   2258  C   CYS B  11      12.697   2.257  14.568  1.00 15.00      B    C  
ATOM   2259  O   CYS B  11      12.406   1.716  15.638  1.00 15.00      B    O  
ATOM   2260  CB  CYS B  11      12.141   4.688  14.233  1.00 15.00      B    C  
ATOM   2261  SG  CYS B  11      11.367   5.934  13.151  1.00 15.00      B    S  
ATOM   2262  N   TRP B  12      13.809   2.008  13.896  1.00 15.00      B    N  
ATOM   2263  HN  TRP B  12      13.937   2.444  13.025  1.00 15.00      B    H  
ATOM   2264  CA  TRP B  12      14.846   1.108  14.374  1.00 15.00      B    C  
ATOM   2265  CB  TRP B  12      15.056  -0.020  13.357  1.00 15.00      B    C  
ATOM   2266  CG  TRP B  12      14.179  -1.218  13.572  1.00 15.00      B    C  
ATOM   2267  CD1 TRP B  12      14.436  -2.281  14.389  1.00 15.00      B    C  
ATOM   2268  CD2 TRP B  12      12.913  -1.486  12.954  1.00 15.00      B    C  
ATOM   2269  NE1 TRP B  12      13.409  -3.190  14.322  1.00 15.00      B    N  
ATOM   2270  HE1 TRP B  12      13.365  -4.034  14.816  1.00 15.00      B    H  
ATOM   2271  CE2 TRP B  12      12.463  -2.727  13.447  1.00 15.00      B    C  
ATOM   2272  CE3 TRP B  12      12.117  -0.799  12.035  1.00 15.00      B    C  
ATOM   2273  CZ2 TRP B  12      11.253  -3.293  13.051  1.00 15.00      B    C  
ATOM   2274  CZ3 TRP B  12      10.917  -1.361  11.644  1.00 15.00      B    C  
ATOM   2275  CH2 TRP B  12      10.496  -2.596  12.151  1.00 15.00      B    C  
ATOM   2276  C   TRP B  12      16.140   1.904  14.551  1.00 15.00      B    C  
ATOM   2277  O   TRP B  12      16.260   3.006  14.010  1.00 15.00      B    O  
ATOM   2278  N   PRO B  13      17.125   1.368  15.298  1.00 15.00      B    N  
ATOM   2279  CA  PRO B  13      18.404   2.055  15.545  1.00 15.00      B    C  
ATOM   2280  CB  PRO B  13      19.181   1.078  16.436  1.00 15.00      B    C  
ATOM   2281  CG  PRO B  13      18.525  -0.243  16.223  1.00 15.00      B    C  
ATOM   2282  CD  PRO B  13      17.077   0.054  15.963  1.00 15.00      B    C  
ATOM   2283  C   PRO B  13      19.193   2.353  14.268  1.00 15.00      B    C  
ATOM   2284  O   PRO B  13      19.995   3.285  14.231  1.00 15.00      B    O  
ATOM   2285  N   ASP B  14      18.953   1.569  13.225  1.00 15.00      B    N  
ATOM   2286  HN  ASP B  14      18.298   0.836  13.314  1.00 15.00      B    H  
ATOM   2287  CA  ASP B  14      19.644   1.743  11.948  1.00 15.00      B    C  
ATOM   2288  CB  ASP B  14      19.692   0.425  11.162  1.00 15.00      B    C  
ATOM   2289  CG  ASP B  14      19.117  -0.755  11.923  1.00 15.00      B    C  
ATOM   2290  OD1 ASP B  14      17.909  -0.719  12.252  1.00 15.00      B    O  
ATOM   2291  OD2 ASP B  14      19.869  -1.711  12.192  1.00 15.00      B    O  
ATOM   2292  C   ASP B  14      18.975   2.819  11.099  1.00 15.00      B    C  
ATOM   2293  O   ASP B  14      19.339   3.027   9.940  1.00 15.00      B    O  
END
