# Supplementary material for: LEKTI-Grafted Sunflower Trypsin Inhibitor: A Potential Therapeutic for Skin Diseases
Source: J Med Chem. 2025 Nov 11;68(22):24127–35. doi: 10.1021/acs.jmedchem.5c01912 (PMC12670400; doi:10.1021/acs.jmedchem.5c01912)
Supplement: Supplementary file 4 [file jm5c01912_si_004.pdb]

ATOM      1  N   ILE A  16      -3.880  10.400   0.569  1.00 15.00      A    N  
ATOM      2  CA  ILE A  16      -4.424  10.424   1.918  1.00 15.00      A    C  
ATOM      3  C   ILE A  16      -5.254  11.689   2.131  1.00 15.00      A    C  
ATOM      4  O   ILE A  16      -4.732  12.737   2.524  1.00 15.00      A    O  
ATOM      5  CB  ILE A  16      -3.305  10.348   2.982  1.00 15.00      A    C  
ATOM      6  CG1 ILE A  16      -2.434   9.103   2.770  1.00 15.00      A    C  
ATOM      7  CG2 ILE A  16      -3.886  10.361   4.389  1.00 15.00      A    C  
ATOM      8  CD1 ILE A  16      -3.158   7.790   2.992  1.00 15.00      A    C  
ATOM      9  HN  ILE A  16      -3.650   9.529   0.156  1.00 15.00      A    H  
ATOM     10  N   ILE A  17      -6.548  11.594   1.861  1.00 15.00      A    N  
ATOM     11  CA  ILE A  17      -7.432  12.736   2.017  1.00 15.00      A    C  
ATOM     12  C   ILE A  17      -7.714  13.031   3.485  1.00 15.00      A    C  
ATOM     13  O   ILE A  17      -8.072  12.136   4.256  1.00 15.00      A    O  
ATOM     14  CB  ILE A  17      -8.754  12.580   1.233  1.00 15.00      A    C  
ATOM     15  CG1 ILE A  17      -8.470  12.563  -0.273  1.00 15.00      A    C  
ATOM     16  CG2 ILE A  17      -9.727  13.702   1.582  1.00 15.00      A    C  
ATOM     17  CD1 ILE A  17      -9.691  12.800  -1.136  1.00 15.00      A    C  
ATOM     18  HN  ILE A  17      -6.916  10.734   1.558  1.00 15.00      A    H  
ATOM     19  N   ASN A  18      -7.513  14.294   3.857  1.00 15.00      A    N  
ATOM     20  CA  ASN A  18      -7.748  14.769   5.218  1.00 15.00      A    C  
ATOM     21  C   ASN A  18      -6.760  14.161   6.209  1.00 15.00      A    C  
ATOM     22  O   ASN A  18      -7.060  14.017   7.396  1.00 15.00      A    O  
ATOM     23  CB  ASN A  18      -9.197  14.527   5.659  1.00 15.00      A    C  
ATOM     24  CG  ASN A  18      -9.752  15.635   6.540  1.00 15.00      A    C  
ATOM     25  ND2 ASN A  18      -8.894  16.268   7.327  1.00 15.00      A    N  
ATOM     26  OD1 ASN A  18     -10.948  15.914   6.524  1.00 15.00      A    O  
ATOM     27  HN  ASN A  18      -7.185  14.928   3.189  1.00 15.00      A    H  
ATOM     28 HD21 ASN A  18      -7.951  15.990   7.306  1.00 15.00      A    H  
ATOM     29 HD22 ASN A  18      -9.234  16.990   7.892  1.00 15.00      A    H  
ATOM     30  N   GLY A  19      -5.582  13.813   5.716  1.00 15.00      A    N  
ATOM     31  CA  GLY A  19      -4.564  13.245   6.570  1.00 15.00      A    C  
ATOM     32  C   GLY A  19      -3.655  14.317   7.132  1.00 15.00      A    C  
ATOM     33  O   GLY A  19      -3.937  15.509   6.998  1.00 15.00      A    O  
ATOM     34  HN  GLY A  19      -5.401  13.943   4.761  1.00 15.00      A    H  
ATOM     35  N   SER A  20      -2.577  13.898   7.767  1.00 15.00      A    N  
ATOM     36  CA  SER A  20      -1.621  14.827   8.342  1.00 15.00      A    C  
ATOM     37  C   SER A  20      -0.204  14.312   8.137  1.00 15.00      A    C  
ATOM     38  O   SER A  20      -0.003  13.110   7.933  1.00 15.00      A    O  
ATOM     39  CB  SER A  20      -1.911  15.018   9.834  1.00 15.00      A    C  
ATOM     40  OG  SER A  20      -2.256  13.785  10.449  1.00 15.00      A    O  
ATOM     41  HN  SER A  20      -2.417  12.934   7.858  1.00 15.00      A    H  
ATOM     42  HG  SER A  20      -1.455  13.278  10.614  1.00 15.00      A    H  
ATOM     43  N   ASP A  21       0.765  15.219   8.178  1.00 15.00      A    N  
ATOM     44  CA  ASP A  21       2.169  14.861   8.004  1.00 15.00      A    C  
ATOM     45  C   ASP A  21       2.591  13.844   9.056  1.00 15.00      A    C  
ATOM     46  O   ASP A  21       2.282  14.000  10.238  1.00 15.00      A    O  
ATOM     47  CB  ASP A  21       3.063  16.103   8.116  1.00 15.00      A    C  
ATOM     48  CG  ASP A  21       2.771  17.164   7.070  1.00 15.00      A    C  
ATOM     49  OD1 ASP A  21       2.228  16.819   5.998  1.00 15.00      A    O  
ATOM     50  OD2 ASP A  21       3.089  18.344   7.320  1.00 15.00      A    O1-
ATOM     51  HN  ASP A  21       0.532  16.159   8.317  1.00 15.00      A    H  
ATOM     52  N   CYS A  22       3.269  12.792   8.622  1.00 15.00      A    N  
ATOM     53  CA  CYS A  22       3.733  11.759   9.538  1.00 15.00      A    C  
ATOM     54  C   CYS A  22       4.951  12.242  10.310  1.00 15.00      A    C  
ATOM     55  O   CYS A  22       5.789  12.961   9.768  1.00 15.00      A    O  
ATOM     56  CB  CYS A  22       4.097  10.489   8.771  1.00 15.00      A    C  
ATOM     57  SG  CYS A  22       2.832   9.929   7.589  1.00 15.00      A    S  
ATOM     58  HN  CYS A  22       3.459  12.707   7.663  1.00 15.00      A    H  
ATOM     59  N   ASP A  23       5.045  11.849  11.572  1.00 15.00      A    N  
ATOM     60  CA  ASP A  23       6.173  12.233  12.409  1.00 15.00      A    C  
ATOM     61  C   ASP A  23       7.473  11.748  11.789  1.00 15.00      A    C  
ATOM     62  O   ASP A  23       7.538  10.648  11.238  1.00 15.00      A    O  
ATOM     63  CB  ASP A  23       6.030  11.637  13.811  1.00 15.00      A    C  
ATOM     64  CG  ASP A  23       4.878  12.230  14.592  1.00 15.00      A    C  
ATOM     65  OD1 ASP A  23       5.130  13.105  15.447  1.00 15.00      A    O  
ATOM     66  OD2 ASP A  23       3.722  11.817  14.349  1.00 15.00      A    O1-
ATOM     67  HN  ASP A  23       4.330  11.300  11.961  1.00 15.00      A    H  
ATOM     68  N   MET A  24       8.506  12.566  11.858  1.00 15.00      A    N  
ATOM     69  CA  MET A  24       9.792  12.184  11.303  1.00 15.00      A    C  
ATOM     70  C   MET A  24      10.326  10.954  12.025  1.00 15.00      A    C  
ATOM     71  O   MET A  24      10.182  10.840  13.243  1.00 15.00      A    O  
ATOM     72  CB  MET A  24      10.801  13.331  11.391  1.00 15.00      A    C  
ATOM     73  CG  MET A  24      10.493  14.504  10.474  1.00 15.00      A    C  
ATOM     74  SD  MET A  24      11.900  15.611  10.261  1.00 15.00      A    S  
ATOM     75  CE  MET A  24      12.904  14.675   9.109  1.00 15.00      A    C  
ATOM     76  HN  MET A  24       8.402  13.438  12.291  1.00 15.00      A    H  
ATOM     77  N   HIS A  25      10.912  10.034  11.255  1.00 15.00      A    N  
ATOM     78  CA  HIS A  25      11.493   8.790  11.781  1.00 15.00      A    C  
ATOM     79  C   HIS A  25      10.461   7.672  11.960  1.00 15.00      A    C  
ATOM     80  O   HIS A  25      10.813   6.555  12.335  1.00 15.00      A    O  
ATOM     81  CB  HIS A  25      12.318   8.998  13.065  1.00 15.00      A    C  
ATOM     82  CG  HIS A  25      13.352  10.083  12.978  1.00 15.00      A    C  
ATOM     83  CD2 HIS A  25      14.577  10.079  12.402  1.00 15.00      A    C  
ATOM     84  ND1 HIS A  25      13.194  11.339  13.524  1.00 15.00      A    N  
ATOM     85  CE1 HIS A  25      14.303  12.042  13.270  1.00 15.00      A    C  
ATOM     86  NE2 HIS A  25      15.178  11.321  12.592  1.00 15.00      A    N  
ATOM     87  HN  HIS A  25      10.953  10.191  10.290  1.00 15.00      A    H  
ATOM     88  HD1 HIS A  25      12.404  11.661  14.010  1.00 15.00      A    H  
ATOM     89  N   THR A  26       9.188   7.964  11.701  1.00 15.00      A    N  
ATOM     90  CA  THR A  26       8.153   6.945  11.831  1.00 15.00      A    C  
ATOM     91  C   THR A  26       7.925   6.226  10.502  1.00 15.00      A    C  
ATOM     92  O   THR A  26       8.233   6.766   9.439  1.00 15.00      A    O  
ATOM     93  CB  THR A  26       6.818   7.493  12.388  1.00 15.00      A    C  
ATOM     94  CG2 THR A  26       7.017   8.118  13.760  1.00 15.00      A    C  
ATOM     95  OG1 THR A  26       6.258   8.461  11.494  1.00 15.00      A    O  
ATOM     96  HN  THR A  26       8.943   8.870  11.421  1.00 15.00      A    H  
ATOM     97  HG1 THR A  26       6.781   9.272  11.524  1.00 15.00      A    H  
ATOM     98  N   GLN A  27       7.383   5.011  10.580  1.00 15.00      A    N  
ATOM     99  CA  GLN A  27       7.118   4.183   9.399  1.00 15.00      A    C  
ATOM    100  C   GLN A  27       8.381   3.928   8.571  1.00 15.00      A    C  
ATOM    101  O   GLN A  27       8.444   4.287   7.396  1.00 15.00      A    O  
ATOM    102  CB  GLN A  27       6.000   4.760   8.519  1.00 15.00      A    C  
ATOM    103  CG  GLN A  27       4.606   4.639   9.116  1.00 15.00      A    C  
ATOM    104  CD  GLN A  27       4.290   5.759  10.085  1.00 15.00      A    C  
ATOM    105  NE2 GLN A  27       4.758   6.955   9.775  1.00 15.00      A    N  
ATOM    106  OE1 GLN A  27       3.624   5.552  11.096  1.00 15.00      A    O  
ATOM    107  HN  GLN A  27       7.150   4.660  11.461  1.00 15.00      A    H  
ATOM    108 HE21 GLN A  27       5.270   7.053   8.946  1.00 15.00      A    H  
ATOM    109 HE22 GLN A  27       4.591   7.694  10.400  1.00 15.00      A    H  
ATOM    110  N   PRO A  28       9.398   3.272   9.163  1.00 15.00      A    N  
ATOM    111  CA  PRO A  28      10.658   2.973   8.467  1.00 15.00      A    C  
ATOM    112  C   PRO A  28      10.494   1.827   7.470  1.00 15.00      A    C  
ATOM    113  O   PRO A  28      11.452   1.397   6.827  1.00 15.00      A    O  
ATOM    114  CB  PRO A  28      11.586   2.549   9.606  1.00 15.00      A    C  
ATOM    115  CG  PRO A  28      10.675   1.969  10.628  1.00 15.00      A    C  
ATOM    116  CD  PRO A  28       9.408   2.773  10.553  1.00 15.00      A    C  
ATOM    117  N   TRP A  29       9.270   1.337   7.357  1.00 15.00      A    N  
ATOM    118  CA  TRP A  29       8.948   0.244   6.455  1.00 15.00      A    C  
ATOM    119  C   TRP A  29       8.254   0.771   5.204  1.00 15.00      A    C  
ATOM    120  O   TRP A  29       7.809  -0.003   4.356  1.00 15.00      A    O  
ATOM    121  CB  TRP A  29       8.039  -0.763   7.169  1.00 15.00      A    C  
ATOM    122  CG  TRP A  29       6.991  -0.117   8.030  1.00 15.00      A    C  
ATOM    123  CD1 TRP A  29       5.858   0.517   7.608  1.00 15.00      A    C  
ATOM    124  CD2 TRP A  29       6.981  -0.042   9.461  1.00 15.00      A    C  
ATOM    125  CE2 TRP A  29       5.816   0.656   9.835  1.00 15.00      A    C  
ATOM    126  CE3 TRP A  29       7.845  -0.496  10.463  1.00 15.00      A    C  
ATOM    127  NE1 TRP A  29       5.150   0.989   8.685  1.00 15.00      A    N  
ATOM    128  CZ2 TRP A  29       5.492   0.910  11.165  1.00 15.00      A    C  
ATOM    129  CZ3 TRP A  29       7.521  -0.243  11.783  1.00 15.00      A    C  
ATOM    130  CH2 TRP A  29       6.355   0.453  12.123  1.00 15.00      A    C  
ATOM    131  HN  TRP A  29       8.557   1.726   7.902  1.00 15.00      A    H  
ATOM    132  HE1 TRP A  29       4.302   1.480   8.639  1.00 15.00      A    H  
ATOM    133  N   GLN A  30       8.163   2.090   5.101  1.00 15.00      A    N  
ATOM    134  CA  GLN A  30       7.513   2.727   3.964  1.00 15.00      A    C  
ATOM    135  C   GLN A  30       8.484   2.905   2.803  1.00 15.00      A    C  
ATOM    136  O   GLN A  30       9.513   3.571   2.932  1.00 15.00      A    O  
ATOM    137  CB  GLN A  30       6.927   4.083   4.373  1.00 15.00      A    C  
ATOM    138  CG  GLN A  30       6.327   4.875   3.220  1.00 15.00      A    C  
ATOM    139  CD  GLN A  30       4.827   4.692   3.081  1.00 15.00      A    C  
ATOM    140  NE2 GLN A  30       4.127   4.624   4.201  1.00 15.00      A    N  
ATOM    141  OE1 GLN A  30       4.299   4.635   1.974  1.00 15.00      A    O  
ATOM    142  HN  GLN A  30       8.557   2.653   5.801  1.00 15.00      A    H  
ATOM    143 HE21 GLN A  30       4.604   4.693   5.052  1.00 15.00      A    H  
ATOM    144 HE22 GLN A  30       3.154   4.515   4.132  1.00 15.00      A    H  
ATOM    145  N   ALA A  31       8.155   2.300   1.674  1.00 15.00      A    N  
ATOM    146  CA  ALA A  31       8.982   2.397   0.486  1.00 15.00      A    C  
ATOM    147  C   ALA A  31       8.191   3.042  -0.640  1.00 15.00      A    C  
ATOM    148  O   ALA A  31       6.968   2.913  -0.704  1.00 15.00      A    O  
ATOM    149  CB  ALA A  31       9.482   1.024   0.067  1.00 15.00      A    C  
ATOM    150  HN  ALA A  31       7.323   1.774   1.634  1.00 15.00      A    H  
ATOM    151  N   ALA A  32       8.884   3.742  -1.517  1.00 15.00      A    N  
ATOM    152  CA  ALA A  32       8.238   4.406  -2.632  1.00 15.00      A    C  
ATOM    153  C   ALA A  32       8.671   3.793  -3.952  1.00 15.00      A    C  
ATOM    154  O   ALA A  32       9.844   3.453  -4.133  1.00 15.00      A    O  
ATOM    155  CB  ALA A  32       8.565   5.892  -2.620  1.00 15.00      A    C  
ATOM    156  HN  ALA A  32       9.858   3.813  -1.412  1.00 15.00      A    H  
ATOM    157  N   LEU A  33       7.723   3.640  -4.863  1.00 15.00      A    N  
ATOM    158  CA  LEU A  33       8.013   3.099  -6.178  1.00 15.00      A    C  
ATOM    159  C   LEU A  33       8.201   4.258  -7.144  1.00 15.00      A    C  
ATOM    160  O   LEU A  33       7.257   4.993  -7.438  1.00 15.00      A    O  
ATOM    161  CB  LEU A  33       6.886   2.177  -6.651  1.00 15.00      A    C  
ATOM    162  CG  LEU A  33       7.228   0.687  -6.729  1.00 15.00      A    C  
ATOM    163  CD1 LEU A  33       7.605   0.145  -5.358  1.00 15.00      A    C  
ATOM    164  CD2 LEU A  33       6.070  -0.099  -7.321  1.00 15.00      A    C  
ATOM    165  HN  LEU A  33       6.803   3.911  -4.651  1.00 15.00      A    H  
ATOM    166  N   LEU A  34       9.424   4.436  -7.616  1.00 15.00      A    N  
ATOM    167  CA  LEU A  34       9.732   5.533  -8.519  1.00 15.00      A    C  
ATOM    168  C   LEU A  34       9.950   5.072  -9.951  1.00 15.00      A    C  
ATOM    169  O   LEU A  34      10.651   4.089 -10.206  1.00 15.00      A    O  
ATOM    170  CB  LEU A  34      10.968   6.288  -8.035  1.00 15.00      A    C  
ATOM    171  CG  LEU A  34      10.871   6.948  -6.661  1.00 15.00      A    C  
ATOM    172  CD1 LEU A  34      12.223   7.506  -6.250  1.00 15.00      A    C  
ATOM    173  CD2 LEU A  34       9.816   8.045  -6.664  1.00 15.00      A    C  
ATOM    174  HN  LEU A  34      10.138   3.810  -7.355  1.00 15.00      A    H  
ATOM    175  N   LEU A  35       9.341   5.794 -10.877  1.00 15.00      A    N  
ATOM    176  CA  LEU A  35       9.471   5.514 -12.295  1.00 15.00      A    C  
ATOM    177  C   LEU A  35      10.357   6.593 -12.900  1.00 15.00      A    C  
ATOM    178  O   LEU A  35      10.463   7.681 -12.343  1.00 15.00      A    O  
ATOM    179  CB  LEU A  35       8.091   5.560 -12.949  1.00 15.00      A    C  
ATOM    180  CG  LEU A  35       7.950   4.889 -14.317  1.00 15.00      A    C  
ATOM    181  CD1 LEU A  35       8.004   3.374 -14.178  1.00 15.00      A    C  
ATOM    182  CD2 LEU A  35       6.654   5.321 -14.988  1.00 15.00      A    C  
ATOM    183  HN  LEU A  35       8.783   6.554 -10.593  1.00 15.00      A    H  
ATOM    184  N   ARG A  36      11.000   6.299 -14.018  1.00 15.00      A    N  
ATOM    185  CA  ARG A  36      11.875   7.276 -14.662  1.00 15.00      A    C  
ATOM    186  C   ARG A  36      11.068   8.477 -15.163  1.00 15.00      A    C  
ATOM    187  O   ARG A  36      10.017   8.310 -15.782  1.00 15.00      A    O  
ATOM    188  CB  ARG A  36      12.680   6.639 -15.804  1.00 15.00      A    C  
ATOM    189  CG  ARG A  36      13.745   5.640 -15.356  1.00 15.00      A    C  
ATOM    190  CD  ARG A  36      14.998   6.338 -14.832  1.00 15.00      A    C  
ATOM    191  NE  ARG A  36      14.793   6.939 -13.507  1.00 15.00      A    N  
ATOM    192  CZ  ARG A  36      15.658   6.865 -12.494  1.00 15.00      A    C  
ATOM    193  NH1 ARG A  36      16.815   6.214 -12.638  1.00 15.00      A    N1+
ATOM    194  NH2 ARG A  36      15.358   7.452 -11.330  1.00 15.00      A    N  
ATOM    195  HN  ARG A  36      10.870   5.419 -14.428  1.00 15.00      A    H  
ATOM    196  HE  ARG A  36      13.960   7.442 -13.375  1.00 15.00      A    H  
ATOM    197 HH11 ARG A  36      17.051   5.763 -13.548  1.00 15.00      A    H  
ATOM    198 HH12 ARG A  36      17.492   6.159 -11.848  1.00 15.00      A    H  
ATOM    199 HH21 ARG A  36      16.016   7.410 -10.524  1.00 15.00      A    H  
ATOM    200 HH22 ARG A  36      14.447   7.973 -11.223  1.00 15.00      A    H  
ATOM    201  N   PRO A  37      11.537   9.709 -14.888  1.00 15.00      A    N  
ATOM    202  CA  PRO A  37      12.769   9.956 -14.138  1.00 15.00      A    C  
ATOM    203  C   PRO A  37      12.584   9.729 -12.640  1.00 15.00      A    C  
ATOM    204  O   PRO A  37      13.279   8.910 -12.040  1.00 15.00      A    O  
ATOM    205  CB  PRO A  37      13.083  11.434 -14.416  1.00 15.00      A    C  
ATOM    206  CG  PRO A  37      12.084  11.883 -15.430  1.00 15.00      A    C  
ATOM    207  CD  PRO A  37      10.908  10.962 -15.307  1.00 15.00      A    C  
ATOM    208  N   ASN A  38      11.636  10.438 -12.051  1.00 15.00      A    N  
ATOM    209  CA  ASN A  38      11.355  10.313 -10.624  1.00 15.00      A    C  
ATOM    210  C   ASN A  38       9.859  10.433 -10.372  1.00 15.00      A    C  
ATOM    211  O   ASN A  38       9.419  11.170  -9.491  1.00 15.00      A    O  
ATOM    212  CB  ASN A  38      12.113  11.375  -9.822  1.00 15.00      A    C  
ATOM    213  CG  ASN A  38      13.348  10.828  -9.130  1.00 15.00      A    C  
ATOM    214  ND2 ASN A  38      14.323  11.694  -8.894  1.00 15.00      A    N  
ATOM    215  OD1 ASN A  38      13.426   9.643  -8.805  1.00 15.00      A    O  
ATOM    216  HN  ASN A  38      11.099  11.054 -12.588  1.00 15.00      A    H  
ATOM    217 HD21 ASN A  38      14.195  12.624  -9.176  1.00 15.00      A    H  
ATOM    218 HD22 ASN A  38      15.130  11.368  -8.447  1.00 15.00      A    H  
ATOM    219  N   GLN A  39       9.085   9.701 -11.160  1.00 15.00      A    N  
ATOM    220  CA  GLN A  39       7.636   9.717 -11.047  1.00 15.00      A    C  
ATOM    221  C   GLN A  39       7.177   8.839  -9.891  1.00 15.00      A    C  
ATOM    222  O   GLN A  39       7.633   7.704  -9.744  1.00 15.00      A    O  
ATOM    223  CB  GLN A  39       6.998   9.254 -12.363  1.00 15.00      A    C  
ATOM    224  CG  GLN A  39       5.486   9.066 -12.318  1.00 15.00      A    C  
ATOM    225  CD  GLN A  39       4.720  10.360 -12.101  1.00 15.00      A    C  
ATOM    226  NE2 GLN A  39       3.534  10.446 -12.681  1.00 15.00      A    N  
ATOM    227  OE1 GLN A  39       5.184  11.272 -11.420  1.00 15.00      A    O  
ATOM    228  HN  GLN A  39       9.507   9.111 -11.825  1.00 15.00      A    H  
ATOM    229 HE21 GLN A  39       3.221   9.682 -13.210  1.00 15.00      A    H  
ATOM    230 HE22 GLN A  39       3.019  11.268 -12.558  1.00 15.00      A    H  
ATOM    231  N   LEU A  40       6.280   9.371  -9.077  1.00 15.00      A    N  
ATOM    232  CA  LEU A  40       5.759   8.643  -7.932  1.00 15.00      A    C  
ATOM    233  C   LEU A  40       4.498   7.878  -8.314  1.00 15.00      A    C  
ATOM    234  O   LEU A  40       3.472   8.475  -8.653  1.00 15.00      A    O  
ATOM    235  CB  LEU A  40       5.472   9.610  -6.772  1.00 15.00      A    C  
ATOM    236  CG  LEU A  40       5.305   9.001  -5.369  1.00 15.00      A    C  
ATOM    237  CD1 LEU A  40       3.896   8.462  -5.158  1.00 15.00      A    C  
ATOM    238  CD2 LEU A  40       6.346   7.922  -5.110  1.00 15.00      A    C  
ATOM    239  HN  LEU A  40       5.953  10.278  -9.256  1.00 15.00      A    H  
ATOM    240  N   TYR A  41       4.583   6.557  -8.272  1.00 15.00      A    N  
ATOM    241  CA  TYR A  41       3.448   5.712  -8.594  1.00 15.00      A    C  
ATOM    242  C   TYR A  41       3.333   4.567  -7.586  1.00 15.00      A    C  
ATOM    243  O   TYR A  41       4.177   3.674  -7.541  1.00 15.00      A    O  
ATOM    244  CB  TYR A  41       3.504   5.212 -10.053  1.00 15.00      A    C  
ATOM    245  CG  TYR A  41       4.389   4.006 -10.292  1.00 15.00      A    C  
ATOM    246  CD1 TYR A  41       3.832   2.749 -10.497  1.00 15.00      A    C  
ATOM    247  CD2 TYR A  41       5.774   4.118 -10.298  1.00 15.00      A    C  
ATOM    248  CE1 TYR A  41       4.628   1.640 -10.697  1.00 15.00      A    C  
ATOM    249  CE2 TYR A  41       6.577   3.012 -10.502  1.00 15.00      A    C  
ATOM    250  CZ  TYR A  41       5.998   1.777 -10.700  1.00 15.00      A    C  
ATOM    251  OH  TYR A  41       6.792   0.673 -10.895  1.00 15.00      A    O  
ATOM    252  HN  TYR A  41       5.435   6.137  -8.011  1.00 15.00      A    H  
ATOM    253  HH  TYR A  41       7.396   0.579 -10.153  1.00 15.00      A    H  
ATOM    254  N   CYS A  42       2.307   4.635  -6.744  1.00 15.00      A    N  
ATOM    255  CA  CYS A  42       2.063   3.610  -5.728  1.00 15.00      A    C  
ATOM    256  C   CYS A  42       3.151   3.597  -4.647  1.00 15.00      A    C  
ATOM    257  O   CYS A  42       4.148   4.322  -4.728  1.00 15.00      A    O  
ATOM    258  CB  CYS A  42       1.923   2.215  -6.364  1.00 15.00      A    C  
ATOM    259  SG  CYS A  42       0.657   2.091  -7.675  1.00 15.00      A    S  
ATOM    260  HN  CYS A  42       1.703   5.401  -6.796  1.00 15.00      A    H  
ATOM    261  N   GLY A  43       2.936   2.784  -3.625  1.00 15.00      A    N  
ATOM    262  CA  GLY A  43       3.893   2.659  -2.546  1.00 15.00      A    C  
ATOM    263  C   GLY A  43       4.238   1.205  -2.306  1.00 15.00      A    C  
ATOM    264  O   GLY A  43       3.718   0.327  -2.993  1.00 15.00      A    O  
ATOM    265  HN  GLY A  43       2.105   2.257  -3.597  1.00 15.00      A    H  
ATOM    266  N   ALA A  44       5.112   0.943  -1.349  1.00 15.00      A    N  
ATOM    267  CA  ALA A  44       5.512  -0.420  -1.030  1.00 15.00      A    C  
ATOM    268  C   ALA A  44       5.866  -0.538   0.446  1.00 15.00      A    C  
ATOM    269  O   ALA A  44       6.256   0.442   1.078  1.00 15.00      A    O  
ATOM    270  CB  ALA A  44       6.689  -0.849  -1.894  1.00 15.00      A    C  
ATOM    271  HN  ALA A  44       5.504   1.688  -0.838  1.00 15.00      A    H  
ATOM    272  N   VAL A  45       5.718  -1.734   0.995  1.00 15.00      A    N  
ATOM    273  CA  VAL A  45       6.022  -1.967   2.399  1.00 15.00      A    C  
ATOM    274  C   VAL A  45       7.171  -2.954   2.555  1.00 15.00      A    C  
ATOM    275  O   VAL A  45       7.212  -3.985   1.886  1.00 15.00      A    O  
ATOM    276  CB  VAL A  45       4.799  -2.517   3.158  1.00 15.00      A    C  
ATOM    277  CG1 VAL A  45       4.952  -2.291   4.654  1.00 15.00      A    C  
ATOM    278  CG2 VAL A  45       3.514  -1.894   2.641  1.00 15.00      A    C  
ATOM    279  HN  VAL A  45       5.382  -2.478   0.446  1.00 15.00      A    H  
ATOM    280  N   LEU A  46       8.104  -2.628   3.432  1.00 15.00      A    N  
ATOM    281  CA  LEU A  46       9.246  -3.491   3.693  1.00 15.00      A    C  
ATOM    282  C   LEU A  46       8.873  -4.552   4.726  1.00 15.00      A    C  
ATOM    283  O   LEU A  46       8.738  -4.255   5.913  1.00 15.00      A    O  
ATOM    284  CB  LEU A  46      10.433  -2.660   4.190  1.00 15.00      A    C  
ATOM    285  CG  LEU A  46      11.785  -3.374   4.256  1.00 15.00      A    C  
ATOM    286  CD1 LEU A  46      12.259  -3.755   2.862  1.00 15.00      A    C  
ATOM    287  CD2 LEU A  46      12.816  -2.498   4.951  1.00 15.00      A    C  
ATOM    288  HN  LEU A  46       8.026  -1.776   3.919  1.00 15.00      A    H  
ATOM    289  N   VAL A  47       8.690  -5.783   4.268  1.00 15.00      A    N  
ATOM    290  CA  VAL A  47       8.321  -6.881   5.160  1.00 15.00      A    C  
ATOM    291  C   VAL A  47       9.500  -7.811   5.418  1.00 15.00      A    C  
ATOM    292  O   VAL A  47       9.479  -8.626   6.339  1.00 15.00      A    O  
ATOM    293  CB  VAL A  47       7.135  -7.699   4.606  1.00 15.00      A    C  
ATOM    294  CG1 VAL A  47       5.866  -6.862   4.609  1.00 15.00      A    C  
ATOM    295  CG2 VAL A  47       7.434  -8.214   3.204  1.00 15.00      A    C  
ATOM    296  HN  VAL A  47       8.803  -5.961   3.309  1.00 15.00      A    H  
ATOM    297  N   HIS A  48      10.529  -7.676   4.601  1.00 15.00      A    N  
ATOM    298  CA  HIS A  48      11.718  -8.498   4.720  1.00 15.00      A    C  
ATOM    299  C   HIS A  48      12.917  -7.676   4.268  1.00 15.00      A    C  
ATOM    300  O   HIS A  48      12.783  -6.843   3.375  1.00 15.00      A    O  
ATOM    301  CB  HIS A  48      11.560  -9.739   3.829  1.00 15.00      A    C  
ATOM    302  CG  HIS A  48      12.573 -10.824   4.048  1.00 15.00      A    C  
ATOM    303  CD2 HIS A  48      12.485 -11.940   4.813  1.00 15.00      A    C  
ATOM    304  ND1 HIS A  48      13.796 -10.806   3.415  1.00 15.00      A    N  
ATOM    305  CE1 HIS A  48      14.419 -11.903   3.802  1.00 15.00      A    C  
ATOM    306  NE2 HIS A  48      13.666 -12.619   4.647  1.00 15.00      A    N  
ATOM    307  HN  HIS A  48      10.492  -6.997   3.894  1.00 15.00      A    H  
ATOM    308  HE2 HIS A  48      13.905 -13.474   5.060  1.00 15.00      A    H  
ATOM    309  N   PRO A  49      14.092  -7.875   4.893  1.00 15.00      A    N  
ATOM    310  CA  PRO A  49      15.327  -7.151   4.543  1.00 15.00      A    C  
ATOM    311  C   PRO A  49      15.670  -7.170   3.046  1.00 15.00      A    C  
ATOM    312  O   PRO A  49      16.558  -6.444   2.607  1.00 15.00      A    O  
ATOM    313  CB  PRO A  49      16.403  -7.890   5.339  1.00 15.00      A    C  
ATOM    314  CG  PRO A  49      15.678  -8.429   6.521  1.00 15.00      A    C  
ATOM    315  CD  PRO A  49      14.302  -8.788   6.034  1.00 15.00      A    C  
ATOM    316  N   GLN A  50      14.994  -8.014   2.274  1.00 15.00      A    N  
ATOM    317  CA  GLN A  50      15.238  -8.093   0.839  1.00 15.00      A    C  
ATOM    318  C   GLN A  50      13.927  -8.295   0.073  1.00 15.00      A    C  
ATOM    319  O   GLN A  50      13.937  -8.649  -1.107  1.00 15.00      A    O  
ATOM    320  CB  GLN A  50      16.209  -9.239   0.537  1.00 15.00      A    C  
ATOM    321  CG  GLN A  50      16.947  -9.110  -0.788  1.00 15.00      A    C  
ATOM    322  CD  GLN A  50      17.899 -10.264  -1.042  1.00 15.00      A    C  
ATOM    323  NE2 GLN A  50      18.433 -10.842   0.023  1.00 15.00      A    N  
ATOM    324  OE1 GLN A  50      18.150 -10.641  -2.184  1.00 15.00      A    O  
ATOM    325  HN  GLN A  50      14.317  -8.598   2.678  1.00 15.00      A    H  
ATOM    326 HE21 GLN A  50      18.185 -10.500   0.904  1.00 15.00      A    H  
ATOM    327 HE22 GLN A  50      19.053 -11.585  -0.120  1.00 15.00      A    H  
ATOM    328  N   TRP A  51      12.800  -8.047   0.737  1.00 15.00      A    N  
ATOM    329  CA  TRP A  51      11.494  -8.236   0.110  1.00 15.00      A    C  
ATOM    330  C   TRP A  51      10.517  -7.111   0.437  1.00 15.00      A    C  
ATOM    331  O   TRP A  51      10.378  -6.698   1.593  1.00 15.00      A    O  
ATOM    332  CB  TRP A  51      10.879  -9.573   0.529  1.00 15.00      A    C  
ATOM    333  CG  TRP A  51      11.489 -10.770  -0.131  1.00 15.00      A    C  
ATOM    334  CD1 TRP A  51      12.547 -11.506   0.315  1.00 15.00      A    C  
ATOM    335  CD2 TRP A  51      11.068 -11.373  -1.357  1.00 15.00      A    C  
ATOM    336  CE2 TRP A  51      11.916 -12.472  -1.593  1.00 15.00      A    C  
ATOM    337  CE3 TRP A  51      10.056 -11.092  -2.278  1.00 15.00      A    C  
ATOM    338  NE1 TRP A  51      12.811 -12.533  -0.557  1.00 15.00      A    N  
ATOM    339  CZ2 TRP A  51      11.781 -13.287  -2.710  1.00 15.00      A    C  
ATOM    340  CZ3 TRP A  51       9.924 -11.903  -3.387  1.00 15.00      A    C  
ATOM    341  CH2 TRP A  51      10.781 -12.988  -3.594  1.00 15.00      A    C  
ATOM    342  HN  TRP A  51      12.845  -7.708   1.658  1.00 15.00      A    H  
ATOM    343  HE1 TRP A  51      13.520 -13.199  -0.454  1.00 15.00      A    H  
ATOM    344  N   LEU A  52       9.839  -6.631  -0.594  1.00 15.00      A    N  
ATOM    345  CA  LEU A  52       8.848  -5.578  -0.457  1.00 15.00      A    C  
ATOM    346  C   LEU A  52       7.465  -6.129  -0.773  1.00 15.00      A    C  
ATOM    347  O   LEU A  52       7.322  -7.024  -1.604  1.00 15.00      A    O  
ATOM    348  CB  LEU A  52       9.151  -4.433  -1.422  1.00 15.00      A    C  
ATOM    349  CG  LEU A  52      10.351  -3.552  -1.090  1.00 15.00      A    C  
ATOM    350  CD1 LEU A  52      10.656  -2.642  -2.263  1.00 15.00      A    C  
ATOM    351  CD2 LEU A  52      10.079  -2.730   0.159  1.00 15.00      A    C  
ATOM    352  HN  LEU A  52      10.018  -7.000  -1.490  1.00 15.00      A    H  
ATOM    353  N   LEU A  53       6.456  -5.593  -0.114  1.00 15.00      A    N  
ATOM    354  CA  LEU A  53       5.086  -6.022  -0.330  1.00 15.00      A    C  
ATOM    355  C   LEU A  53       4.244  -4.843  -0.802  1.00 15.00      A    C  
ATOM    356  O   LEU A  53       4.249  -3.781  -0.180  1.00 15.00      A    O  
ATOM    357  CB  LEU A  53       4.510  -6.612   0.960  1.00 15.00      A    C  
ATOM    358  CG  LEU A  53       3.135  -7.278   0.858  1.00 15.00      A    C  
ATOM    359  CD1 LEU A  53       3.126  -8.341  -0.231  1.00 15.00      A    C  
ATOM    360  CD2 LEU A  53       2.744  -7.885   2.195  1.00 15.00      A    C  
ATOM    361  HN  LEU A  53       6.637  -4.885   0.547  1.00 15.00      A    H  
ATOM    362  N   THR A  54       3.549  -5.023  -1.911  1.00 15.00      A    N  
ATOM    363  CA  THR A  54       2.710  -3.974  -2.465  1.00 15.00      A    C  
ATOM    364  C   THR A  54       1.533  -4.586  -3.222  1.00 15.00      A    C  
ATOM    365  O   THR A  54       1.323  -5.798  -3.171  1.00 15.00      A    O  
ATOM    366  CB  THR A  54       3.524  -3.042  -3.397  1.00 15.00      A    C  
ATOM    367  CG2 THR A  54       4.025  -3.792  -4.624  1.00 15.00      A    C  
ATOM    368  OG1 THR A  54       2.726  -1.924  -3.810  1.00 15.00      A    O  
ATOM    369  HN  THR A  54       3.599  -5.890  -2.374  1.00 15.00      A    H  
ATOM    370  HG1 THR A  54       3.154  -1.100  -3.527  1.00 15.00      A    H  
ATOM    371  N   ALA A  55       0.774  -3.745  -3.909  1.00 15.00      A    N  
ATOM    372  CA  ALA A  55      -0.377  -4.188  -4.679  1.00 15.00      A    C  
ATOM    373  C   ALA A  55       0.078  -4.912  -5.942  1.00 15.00      A    C  
ATOM    374  O   ALA A  55       1.204  -4.721  -6.405  1.00 15.00      A    O  
ATOM    375  CB  ALA A  55      -1.243  -2.993  -5.038  1.00 15.00      A    C  
ATOM    376  HN  ALA A  55       1.010  -2.792  -3.911  1.00 15.00      A    H  
ATOM    377  N   ALA A  56      -0.801  -5.721  -6.511  1.00 15.00      A    N  
ATOM    378  CA  ALA A  56      -0.472  -6.476  -7.711  1.00 15.00      A    C  
ATOM    379  C   ALA A  56      -0.672  -5.629  -8.958  1.00 15.00      A    C  
ATOM    380  O   ALA A  56       0.034  -5.796  -9.954  1.00 15.00      A    O  
ATOM    381  CB  ALA A  56      -1.302  -7.748  -7.787  1.00 15.00      A    C  
ATOM    382  HN  ALA A  56      -1.709  -5.795  -6.130  1.00 15.00      A    H  
ATOM    383  N   HIS A  57      -1.630  -4.712  -8.896  1.00 15.00      A    N  
ATOM    384  CA  HIS A  57      -1.923  -3.835 -10.026  1.00 15.00      A    C  
ATOM    385  C   HIS A  57      -0.841  -2.773 -10.234  1.00 15.00      A    C  
ATOM    386  O   HIS A  57      -0.759  -2.157 -11.295  1.00 15.00      A    O  
ATOM    387  CB  HIS A  57      -3.320  -3.208  -9.921  1.00 15.00      A    C  
ATOM    388  CG  HIS A  57      -3.566  -2.387  -8.689  1.00 15.00      A    C  
ATOM    389  CD2 HIS A  57      -3.520  -1.044  -8.514  1.00 15.00      A    C  
ATOM    390  ND1 HIS A  57      -3.930  -2.913  -7.470  1.00 15.00      A    N  
ATOM    391  CE1 HIS A  57      -4.096  -1.897  -6.614  1.00 15.00      A    C  
ATOM    392  NE2 HIS A  57      -3.857  -0.737  -7.198  1.00 15.00      A    N  
ATOM    393  HN  HIS A  57      -2.168  -4.636  -8.075  1.00 15.00      A    H  
ATOM    394  HD1 HIS A  57      -4.041  -3.874  -7.255  1.00 15.00      A    H  
ATOM    395  N   CYS A  58       0.001  -2.574  -9.229  1.00 15.00      A    N  
ATOM    396  CA  CYS A  58       1.078  -1.593  -9.324  1.00 15.00      A    C  
ATOM    397  C   CYS A  58       2.369  -2.254  -9.807  1.00 15.00      A    C  
ATOM    398  O   CYS A  58       3.467  -1.888  -9.391  1.00 15.00      A    O  
ATOM    399  CB  CYS A  58       1.296  -0.882  -7.983  1.00 15.00      A    C  
ATOM    400  SG  CYS A  58      -0.082   0.205  -7.476  1.00 15.00      A    S  
ATOM    401  HN  CYS A  58      -0.098  -3.100  -8.409  1.00 15.00      A    H  
ATOM    402  N   ARG A  59       2.220  -3.225 -10.700  1.00 15.00      A    N  
ATOM    403  CA  ARG A  59       3.355  -3.954 -11.249  1.00 15.00      A    C  
ATOM    404  C   ARG A  59       3.928  -3.242 -12.472  1.00 15.00      A    C  
ATOM    405  O   ARG A  59       3.188  -2.669 -13.274  1.00 15.00      A    O  
ATOM    406  CB  ARG A  59       2.927  -5.374 -11.627  1.00 15.00      A    C  
ATOM    407  CG  ARG A  59       4.076  -6.308 -11.966  1.00 15.00      A    C  
ATOM    408  CD  ARG A  59       3.580  -7.723 -12.210  1.00 15.00      A    C  
ATOM    409  NE  ARG A  59       4.679  -8.688 -12.255  1.00 15.00      A    N  
ATOM    410  CZ  ARG A  59       4.588  -9.900 -12.801  1.00 15.00      A    C  
ATOM    411  NH1 ARG A  59       3.447 -10.301 -13.355  1.00 15.00      A    N1+
ATOM    412  NH2 ARG A  59       5.634 -10.718 -12.775  1.00 15.00      A    N  
ATOM    413  HN  ARG A  59       1.316  -3.458 -11.000  1.00 15.00      A    H  
ATOM    414  HE  ARG A  59       5.533  -8.411 -11.853  1.00 15.00      A    H  
ATOM    415 HH11 ARG A  59       3.374 -11.249 -13.782  1.00 15.00      A    H  
ATOM    416 HH12 ARG A  59       2.618  -9.669 -13.362  1.00 15.00      A    H  
ATOM    417 HH21 ARG A  59       5.571 -11.666 -13.202  1.00 15.00      A    H  
ATOM    418 HH22 ARG A  59       6.525 -10.417 -12.321  1.00 15.00      A    H  
ATOM    419  N   LYS A  60       5.249  -3.286 -12.606  1.00 15.00      A    N  
ATOM    420  CA  LYS A  60       5.940  -2.663 -13.727  1.00 15.00      A    C  
ATOM    421  C   LYS A  60       7.112  -3.539 -14.160  1.00 15.00      A    C  
ATOM    422  O   LYS A  60       7.239  -4.677 -13.708  1.00 15.00      A    O  
ATOM    423  CB  LYS A  60       6.433  -1.260 -13.353  1.00 15.00      A    C  
ATOM    424  CG  LYS A  60       5.862  -0.140 -14.213  1.00 15.00      A    C  
ATOM    425  CD  LYS A  60       4.380   0.070 -13.941  1.00 15.00      A    C  
ATOM    426  CE  LYS A  60       3.786   1.133 -14.850  1.00 15.00      A    C  
ATOM    427  NZ  LYS A  60       2.309   1.240 -14.684  1.00 15.00      A    N1+
ATOM    428  HN  LYS A  60       5.779  -3.763 -11.934  1.00 15.00      A    H  
ATOM    429  HZ1 LYS A  60       1.855   0.335 -14.925  1.00 15.00      A    H  
ATOM    430  HZ2 LYS A  60       1.929   1.982 -15.307  1.00 15.00      A    H  
ATOM    431  HZ3 LYS A  60       2.076   1.479 -13.699  1.00 15.00      A    H  
ATOM    432  N   LYS A  61       7.961  -3.013 -15.035  1.00 15.00      A    N  
ATOM    433  CA  LYS A  61       9.114  -3.759 -15.520  1.00 15.00      A    C  
ATOM    434  C   LYS A  61      10.416  -3.086 -15.101  1.00 15.00      A    C  
ATOM    435  O   LYS A  61      11.364  -3.750 -14.690  1.00 15.00      A    O  
ATOM    436  CB  LYS A  61       9.049  -3.916 -17.045  1.00 15.00      A    C  
ATOM    437  CG  LYS A  61      10.098  -4.856 -17.629  1.00 15.00      A    C  
ATOM    438  CD  LYS A  61       9.985  -6.260 -17.050  1.00 15.00      A    C  
ATOM    439  CE  LYS A  61       8.730  -6.973 -17.531  1.00 15.00      A    C  
ATOM    440  NZ  LYS A  61       8.778  -7.266 -18.991  1.00 15.00      A    N1+
ATOM    441  HN  LYS A  61       7.813  -2.102 -15.353  1.00 15.00      A    H  
ATOM    442  HZ1 LYS A  61       8.831  -6.379 -19.531  1.00 15.00      A    H  
ATOM    443  HZ2 LYS A  61       7.924  -7.784 -19.280  1.00 15.00      A    H  
ATOM    444  HZ3 LYS A  61       9.613  -7.845 -19.211  1.00 15.00      A    H  
ATOM    445  N   VAL A  62      10.456  -1.765 -15.215  1.00 15.00      A    N  
ATOM    446  CA  VAL A  62      11.637  -0.999 -14.842  1.00 15.00      A    C  
ATOM    447  C   VAL A  62      11.243   0.083 -13.848  1.00 15.00      A    C  
ATOM    448  O   VAL A  62      10.517   1.015 -14.193  1.00 15.00      A    O  
ATOM    449  CB  VAL A  62      12.311  -0.341 -16.067  1.00 15.00      A    C  
ATOM    450  CG1 VAL A  62      13.576   0.400 -15.652  1.00 15.00      A    C  
ATOM    451  CG2 VAL A  62      12.627  -1.377 -17.136  1.00 15.00      A    C  
ATOM    452  HN  VAL A  62       9.670  -1.290 -15.546  1.00 15.00      A    H  
ATOM    453  N   PHE A  63      11.702  -0.054 -12.616  1.00 15.00      A    N  
ATOM    454  CA  PHE A  63      11.384   0.914 -11.580  1.00 15.00      A    C  
ATOM    455  C   PHE A  63      12.487   0.979 -10.534  1.00 15.00      A    C  
ATOM    456  O   PHE A  63      13.376   0.126 -10.498  1.00 15.00      A    O  
ATOM    457  CB  PHE A  63      10.038   0.588 -10.918  1.00 15.00      A    C  
ATOM    458  CG  PHE A  63       9.962  -0.779 -10.294  1.00 15.00      A    C  
ATOM    459  CD1 PHE A  63      10.283  -0.966  -8.960  1.00 15.00      A    C  
ATOM    460  CD2 PHE A  63       9.565  -1.876 -11.043  1.00 15.00      A    C  
ATOM    461  CE1 PHE A  63      10.210  -2.219  -8.384  1.00 15.00      A    C  
ATOM    462  CE2 PHE A  63       9.491  -3.131 -10.474  1.00 15.00      A    C  
ATOM    463  CZ  PHE A  63       9.814  -3.304  -9.143  1.00 15.00      A    C  
ATOM    464  HN  PHE A  63      12.273  -0.820 -12.397  1.00 15.00      A    H  
ATOM    465  N   ARG A  64      12.416   1.990  -9.685  1.00 15.00      A    N  
ATOM    466  CA  ARG A  64      13.393   2.185  -8.629  1.00 15.00      A    C  
ATOM    467  C   ARG A  64      12.703   2.121  -7.278  1.00 15.00      A    C  
ATOM    468  O   ARG A  64      11.554   2.542  -7.142  1.00 15.00      A    O  
ATOM    469  CB  ARG A  64      14.086   3.542  -8.779  1.00 15.00      A    C  
ATOM    470  CG  ARG A  64      15.180   3.588  -9.832  1.00 15.00      A    C  
ATOM    471  CD  ARG A  64      16.485   4.090  -9.234  1.00 15.00      A    C  
ATOM    472  NE  ARG A  64      17.073   3.110  -8.321  1.00 15.00      A    N  
ATOM    473  CZ  ARG A  64      18.333   3.137  -7.892  1.00 15.00      A    C  
ATOM    474  NH1 ARG A  64      19.164   4.104  -8.275  1.00 15.00      A    N1+
ATOM    475  NH2 ARG A  64      18.762   2.177  -7.091  1.00 15.00      A    N  
ATOM    476  HN  ARG A  64      11.666   2.625  -9.762  1.00 15.00      A    H  
ATOM    477  HE  ARG A  64      16.489   2.378  -8.011  1.00 15.00      A    H  
ATOM    478 HH11 ARG A  64      20.152   4.116  -7.935  1.00 15.00      A    H  
ATOM    479 HH12 ARG A  64      18.834   4.853  -8.917  1.00 15.00      A    H  
ATOM    480 HH21 ARG A  64      19.740   2.180  -6.747  1.00 15.00      A    H  
ATOM    481 HH22 ARG A  64      18.115   1.407  -6.805  1.00 15.00      A    H  
ATOM    482  N   VAL A  65      13.403   1.595  -6.288  1.00 15.00      A    N  
ATOM    483  CA  VAL A  65      12.860   1.478  -4.947  1.00 15.00      A    C  
ATOM    484  C   VAL A  65      13.489   2.528  -4.042  1.00 15.00      A    C  
ATOM    485  O   VAL A  65      14.710   2.641  -3.970  1.00 15.00      A    O  
ATOM    486  CB  VAL A  65      13.124   0.070  -4.369  1.00 15.00      A    C  
ATOM    487  CG1 VAL A  65      12.724  -0.004  -2.903  1.00 15.00      A    C  
ATOM    488  CG2 VAL A  65      12.387  -0.983  -5.188  1.00 15.00      A    C  
ATOM    489  HN  VAL A  65      14.315   1.283  -6.457  1.00 15.00      A    H  
ATOM    490  N   ARG A  66      12.660   3.315  -3.383  1.00 15.00      A    N  
ATOM    491  CA  ARG A  66      13.151   4.349  -2.485  1.00 15.00      A    C  
ATOM    492  C   ARG A  66      12.742   4.062  -1.047  1.00 15.00      A    C  
ATOM    493  O   ARG A  66      11.557   4.077  -0.721  1.00 15.00      A    O  
ATOM    494  CB  ARG A  66      12.615   5.716  -2.905  1.00 15.00      A    C  
ATOM    495  CG  ARG A  66      12.915   6.831  -1.918  1.00 15.00      A    C  
ATOM    496  CD  ARG A  66      11.878   7.931  -2.012  1.00 15.00      A    C  
ATOM    497  NE  ARG A  66      11.994   8.704  -3.244  1.00 15.00      A    N  
ATOM    498  CZ  ARG A  66      11.261   9.783  -3.505  1.00 15.00      A    C  
ATOM    499  NH1 ARG A  66      10.362  10.208  -2.624  1.00 15.00      A    N1+
ATOM    500  NH2 ARG A  66      11.411  10.429  -4.649  1.00 15.00      A    N  
ATOM    501  HN  ARG A  66      11.690   3.206  -3.508  1.00 15.00      A    H  
ATOM    502  HE  ARG A  66      12.662   8.404  -3.910  1.00 15.00      A    H  
ATOM    503 HH11 ARG A  66      10.231   9.702  -1.724  1.00 15.00      A    H  
ATOM    504 HH12 ARG A  66       9.777  11.050  -2.834  1.00 15.00      A    H  
ATOM    505 HH21 ARG A  66      12.099  10.096  -5.358  1.00 15.00      A    H  
ATOM    506 HH22 ARG A  66      10.837  11.280  -4.847  1.00 15.00      A    H  
ATOM    507  N   LEU A  67      13.723   3.808  -0.195  1.00 15.00      A    N  
ATOM    508  CA  LEU A  67      13.466   3.530   1.208  1.00 15.00      A    C  
ATOM    509  C   LEU A  67      14.095   4.602   2.082  1.00 15.00      A    C  
ATOM    510  O   LEU A  67      15.162   5.127   1.757  1.00 15.00      A    O  
ATOM    511  CB  LEU A  67      13.999   2.149   1.586  1.00 15.00      A    C  
ATOM    512  CG  LEU A  67      12.975   1.013   1.576  1.00 15.00      A    C  
ATOM    513  CD1 LEU A  67      13.678  -0.333   1.522  1.00 15.00      A    C  
ATOM    514  CD2 LEU A  67      12.077   1.101   2.802  1.00 15.00      A    C  
ATOM    515  HN  LEU A  67      14.652   3.814  -0.514  1.00 15.00      A    H  
ATOM    516  N   GLY A  69      13.431   4.925   3.182  1.00 15.00      A    N  
ATOM    517  CA  GLY A  69      13.941   5.941   4.083  1.00 15.00      A    C  
ATOM    518  C   GLY A  69      13.839   7.330   3.488  1.00 15.00      A    C  
ATOM    519  O   GLY A  69      14.849   7.948   3.153  1.00 15.00      A    O  
ATOM    520  HN  GLY A  69      12.588   4.466   3.388  1.00 15.00      A    H  
ATOM    521  N   HIS A  70      12.617   7.815   3.335  1.00 15.00      A    N  
ATOM    522  CA  HIS A  70      12.390   9.136   2.774  1.00 15.00      A    C  
ATOM    523  C   HIS A  70      11.092   9.726   3.305  1.00 15.00      A    C  
ATOM    524  O   HIS A  70      10.057   9.063   3.304  1.00 15.00      A    O  
ATOM    525  CB  HIS A  70      12.370   9.086   1.247  1.00 15.00      A    C  
ATOM    526  CG  HIS A  70      12.846  10.350   0.596  1.00 15.00      A    C  
ATOM    527  CD2 HIS A  70      14.070  10.708   0.139  1.00 15.00      A    C  
ATOM    528  ND1 HIS A  70      12.025  11.426   0.348  1.00 15.00      A    N  
ATOM    529  CE1 HIS A  70      12.717  12.385  -0.231  1.00 15.00      A    C  
ATOM    530  NE2 HIS A  70      13.959  11.977  -0.369  1.00 15.00      A    N  
ATOM    531  HN  HIS A  70      11.847   7.277   3.620  1.00 15.00      A    H  
ATOM    532  HD1 HIS A  70      11.069  11.489   0.581  1.00 15.00      A    H  
ATOM    533  HE2 HIS A  70      14.686  12.508  -0.767  1.00 15.00      A    H  
ATOM    534  N   TYR A  71      11.155  10.971   3.739  1.00 15.00      A    N  
ATOM    535  CA  TYR A  71      10.002  11.654   4.297  1.00 15.00      A    C  
ATOM    536  C   TYR A  71       9.270  12.472   3.237  1.00 15.00      A    C  
ATOM    537  O   TYR A  71       8.056  12.340   3.058  1.00 15.00      A    O  
ATOM    538  CB  TYR A  71      10.457  12.548   5.457  1.00 15.00      A    C  
ATOM    539  CG  TYR A  71       9.357  13.328   6.138  1.00 15.00      A    C  
ATOM    540  CD1 TYR A  71       8.143  12.735   6.456  1.00 15.00      A    C  
ATOM    541  CD2 TYR A  71       9.544  14.662   6.476  1.00 15.00      A    C  
ATOM    542  CE1 TYR A  71       7.147  13.451   7.089  1.00 15.00      A    C  
ATOM    543  CE2 TYR A  71       8.554  15.385   7.108  1.00 15.00      A    C  
ATOM    544  CZ  TYR A  71       7.357  14.774   7.413  1.00 15.00      A    C  
ATOM    545  OH  TYR A  71       6.372  15.488   8.048  1.00 15.00      A    O  
ATOM    546  HN  TYR A  71      12.019  11.458   3.676  1.00 15.00      A    H  
ATOM    547  HH  TYR A  71       6.219  16.316   7.583  1.00 15.00      A    H  
ATOM    548  N   SER A  72      10.011  13.312   2.531  1.00 15.00      A    N  
ATOM    549  CA  SER A  72       9.426  14.153   1.499  1.00 15.00      A    C  
ATOM    550  C   SER A  72       9.212  13.382   0.195  1.00 15.00      A    C  
ATOM    551  O   SER A  72       9.531  12.190   0.105  1.00 15.00      A    O  
ATOM    552  CB  SER A  72      10.312  15.382   1.271  1.00 15.00      A    C  
ATOM    553  OG  SER A  72      11.670  15.006   1.131  1.00 15.00      A    O  
ATOM    554  HN  SER A  72      10.982  13.373   2.713  1.00 15.00      A    H  
ATOM    555  HG  SER A  72      12.058  14.831   2.008  1.00 15.00      A    H  
ATOM    556  N   LEU A  73       8.645  14.047  -0.803  1.00 15.00      A    N  
ATOM    557  CA  LEU A  73       8.410  13.428  -2.099  1.00 15.00      A    C  
ATOM    558  C   LEU A  73       9.653  13.562  -2.979  1.00 15.00      A    C  
ATOM    559  O   LEU A  73       9.920  12.714  -3.827  1.00 15.00      A    O  
ATOM    560  CB  LEU A  73       7.186  14.057  -2.787  1.00 15.00      A    C  
ATOM    561  CG  LEU A  73       6.251  13.090  -3.521  1.00 15.00      A    C  
ATOM    562  CD1 LEU A  73       4.863  13.692  -3.654  1.00 15.00      A    C  
ATOM    563  CD2 LEU A  73       6.810  12.727  -4.889  1.00 15.00      A    C  
ATOM    564  HN  LEU A  73       8.358  14.975  -0.660  1.00 15.00      A    H  
ATOM    565  N   SER A  74      10.426  14.615  -2.742  1.00 15.00      A    N  
ATOM    566  CA  SER A  74      11.641  14.872  -3.518  1.00 15.00      A    C  
ATOM    567  C   SER A  74      12.787  15.272  -2.596  1.00 15.00      A    C  
ATOM    568  O   SER A  74      12.677  15.129  -1.390  1.00 15.00      A    O  
ATOM    569  CB  SER A  74      11.364  15.979  -4.538  1.00 15.00      A    C  
ATOM    570  OG  SER A  74      10.171  16.673  -4.202  1.00 15.00      A    O  
ATOM    571  HN  SER A  74      10.179  15.242  -2.031  1.00 15.00      A    H  
ATOM    572  HG  SER A  74       9.453  16.373  -4.773  1.00 15.00      A    H  
ATOM    573  N   VAL A  75      13.892  15.763  -3.182  1.00 15.00      A    N  
ATOM    574  CA  VAL A  75      15.071  16.207  -2.428  1.00 15.00      A    C  
ATOM    575  C   VAL A  75      15.829  15.039  -1.787  1.00 15.00      A    C  
ATOM    576  O   VAL A  75      15.329  13.915  -1.711  1.00 15.00      A    O  
ATOM    577  CB  VAL A  75      14.770  17.317  -1.381  1.00 15.00      A    C  
ATOM    578  CG1 VAL A  75      16.024  18.126  -1.071  1.00 15.00      A    C  
ATOM    579  CG2 VAL A  75      13.667  18.248  -1.871  1.00 15.00      A    C  
ATOM    580  HN  VAL A  75      13.921  15.815  -4.154  1.00 15.00      A    H  
ATOM    581  N   TYR A  76      17.052  15.317  -1.351  1.00 15.00      A    N  
ATOM    582  CA  TYR A  76      17.898  14.327  -0.713  1.00 15.00      A    C  
ATOM    583  C   TYR A  76      17.777  14.421   0.802  1.00 15.00      A    C  
ATOM    584  O   TYR A  76      17.800  15.512   1.370  1.00 15.00      A    O  
ATOM    585  CB  TYR A  76      19.356  14.534  -1.150  1.00 15.00      A    C  
ATOM    586  CG  TYR A  76      20.367  13.709  -0.382  1.00 15.00      A    C  
ATOM    587  CD1 TYR A  76      21.139  14.280   0.625  1.00 15.00      A    C  
ATOM    588  CD2 TYR A  76      20.543  12.361  -0.655  1.00 15.00      A    C  
ATOM    589  CE1 TYR A  76      22.056  13.529   1.336  1.00 15.00      A    C  
ATOM    590  CE2 TYR A  76      21.456  11.603   0.047  1.00 15.00      A    C  
ATOM    591  CZ  TYR A  76      22.210  12.189   1.042  1.00 15.00      A    C  
ATOM    592  OH  TYR A  76      23.113  11.431   1.748  1.00 15.00      A    O  
ATOM    593  HN  TYR A  76      17.387  16.228  -1.449  1.00 15.00      A    H  
ATOM    594  HH  TYR A  76      23.619  10.888   1.138  1.00 15.00      A    H  
ATOM    595  N   GLU A  77      17.644  13.272   1.442  1.00 15.00      A    N  
ATOM    596  CA  GLU A  77      17.526  13.197   2.888  1.00 15.00      A    C  
ATOM    597  C   GLU A  77      18.554  12.212   3.423  1.00 15.00      A    C  
ATOM    598  O   GLU A  77      18.992  11.315   2.701  1.00 15.00      A    O  
ATOM    599  CB  GLU A  77      16.122  12.737   3.282  1.00 15.00      A    C  
ATOM    600  CG  GLU A  77      15.020  13.736   2.958  1.00 15.00      A    C  
ATOM    601  CD  GLU A  77      13.640  13.139   3.130  1.00 15.00      A    C  
ATOM    602  OE1 GLU A  77      13.533  11.901   3.174  1.00 15.00      A    O  
ATOM    603  OE2 GLU A  77      12.654  13.898   3.207  1.00 15.00      A    O1-
ATOM    604  HN  GLU A  77      17.637  12.445   0.927  1.00 15.00      A    H  
ATOM    605  N   SER A  78      18.941  12.388   4.675  1.00 15.00      A    N  
ATOM    606  CA  SER A  78      19.920  11.515   5.304  1.00 15.00      A    C  
ATOM    607  C   SER A  78      19.276  10.206   5.747  1.00 15.00      A    C  
ATOM    608  O   SER A  78      18.203  10.210   6.345  1.00 15.00      A    O  
ATOM    609  CB  SER A  78      20.538  12.230   6.503  1.00 15.00      A    C  
ATOM    610  OG  SER A  78      19.549  12.973   7.199  1.00 15.00      A    O  
ATOM    611  HN  SER A  78      18.560  13.126   5.196  1.00 15.00      A    H  
ATOM    612  HG  SER A  78      18.762  12.426   7.309  1.00 15.00      A    H  
ATOM    613  N   GLY A  79      19.934   9.091   5.446  1.00 15.00      A    N  
ATOM    614  CA  GLY A  79      19.411   7.787   5.822  1.00 15.00      A    C  
ATOM    615  C   GLY A  79      18.769   7.077   4.648  1.00 15.00      A    C  
ATOM    616  O   GLY A  79      18.538   5.867   4.691  1.00 15.00      A    O  
ATOM    617  HN  GLY A  79      20.781   9.151   4.962  1.00 15.00      A    H  
ATOM    618  N   GLN A  80      18.505   7.845   3.597  1.00 15.00      A    N  
ATOM    619  CA  GLN A  80      17.880   7.338   2.382  1.00 15.00      A    C  
ATOM    620  C   GLN A  80      18.665   6.182   1.771  1.00 15.00      A    C  
ATOM    621  O   GLN A  80      19.897   6.214   1.702  1.00 15.00      A    O  
ATOM    622  CB  GLN A  80      17.764   8.469   1.362  1.00 15.00      A    C  
ATOM    623  CG  GLN A  80      16.913   8.145   0.144  1.00 15.00      A    C  
ATOM    624  CD  GLN A  80      17.030   9.203  -0.936  1.00 15.00      A    C  
ATOM    625  NE2 GLN A  80      17.384  10.415  -0.538  1.00 15.00      A    N  
ATOM    626  OE1 GLN A  80      16.811   8.937  -2.113  1.00 15.00      A    O  
ATOM    627  HN  GLN A  80      18.733   8.794   3.645  1.00 15.00      A    H  
ATOM    628 HE21 GLN A  80      17.548  10.556   0.418  1.00 15.00      A    H  
ATOM    629 HE22 GLN A  80      17.480  11.113  -1.218  1.00 15.00      A    H  
ATOM    630  N   GLN A  81      17.940   5.165   1.332  1.00 15.00      A    N  
ATOM    631  CA  GLN A  81      18.541   3.999   0.710  1.00 15.00      A    C  
ATOM    632  C   GLN A  81      17.792   3.658  -0.569  1.00 15.00      A    C  
ATOM    633  O   GLN A  81      16.631   3.249  -0.529  1.00 15.00      A    O  
ATOM    634  CB  GLN A  81      18.515   2.797   1.657  1.00 15.00      A    C  
ATOM    635  CG  GLN A  81      19.119   3.049   3.027  1.00 15.00      A    C  
ATOM    636  CD  GLN A  81      19.252   1.781   3.844  1.00 15.00      A    C  
ATOM    637  NE2 GLN A  81      19.052   1.895   5.146  1.00 15.00      A    N  
ATOM    638  OE1 GLN A  81      19.523   0.705   3.309  1.00 15.00      A    O  
ATOM    639  HN  GLN A  81      16.959   5.200   1.429  1.00 15.00      A    H  
ATOM    640 HE21 GLN A  81      18.833   2.781   5.505  1.00 15.00      A    H  
ATOM    641 HE22 GLN A  81      19.118   1.084   5.703  1.00 15.00      A    H  
ATOM    642  N   MET A  82      18.446   3.848  -1.702  1.00 15.00      A    N  
ATOM    643  CA  MET A  82      17.833   3.552  -2.987  1.00 15.00      A    C  
ATOM    644  C   MET A  82      18.123   2.113  -3.408  1.00 15.00      A    C  
ATOM    645  O   MET A  82      19.269   1.651  -3.346  1.00 15.00      A    O  
ATOM    646  CB  MET A  82      18.312   4.536  -4.059  1.00 15.00      A    C  
ATOM    647  CG  MET A  82      17.859   5.973  -3.835  1.00 15.00      A    C  
ATOM    648  SD  MET A  82      16.071   6.177  -3.968  1.00 15.00      A    S  
ATOM    649  CE  MET A  82      15.821   5.918  -5.722  1.00 15.00      A    C  
ATOM    650  HN  MET A  82      19.358   4.200  -1.673  1.00 15.00      A    H  
ATOM    651  N   PHE A  83      17.079   1.410  -3.829  1.00 15.00      A    N  
ATOM    652  CA  PHE A  83      17.194   0.022  -4.263  1.00 15.00      A    C  
ATOM    653  C   PHE A  83      16.582  -0.146  -5.651  1.00 15.00      A    C  
ATOM    654  O   PHE A  83      16.362   0.837  -6.366  1.00 15.00      A    O  
ATOM    655  CB  PHE A  83      16.493  -0.922  -3.277  1.00 15.00      A    C  
ATOM    656  CG  PHE A  83      17.109  -0.977  -1.909  1.00 15.00      A    C  
ATOM    657  CD1 PHE A  83      16.719  -0.084  -0.926  1.00 15.00      A    C  
ATOM    658  CD2 PHE A  83      18.071  -1.923  -1.603  1.00 15.00      A    C  
ATOM    659  CE1 PHE A  83      17.278  -0.132   0.335  1.00 15.00      A    C  
ATOM    660  CE2 PHE A  83      18.635  -1.976  -0.342  1.00 15.00      A    C  
ATOM    661  CZ  PHE A  83      18.238  -1.078   0.627  1.00 15.00      A    C  
ATOM    662  HN  PHE A  83      16.193   1.844  -3.855  1.00 15.00      A    H  
ATOM    663  N   GLN A  84      16.302  -1.386  -6.022  1.00 15.00      A    N  
ATOM    664  CA  GLN A  84      15.722  -1.696  -7.320  1.00 15.00      A    C  
ATOM    665  C   GLN A  84      15.032  -3.053  -7.249  1.00 15.00      A    C  
ATOM    666  O   GLN A  84      15.382  -3.884  -6.408  1.00 15.00      A    O  
ATOM    667  CB  GLN A  84      16.821  -1.718  -8.388  1.00 15.00      A    C  
ATOM    668  CG  GLN A  84      16.640  -0.715  -9.520  1.00 15.00      A    C  
ATOM    669  CD  GLN A  84      17.949  -0.416 -10.234  1.00 15.00      A    C  
ATOM    670  NE2 GLN A  84      17.904  -0.341 -11.556  1.00 15.00      A    N  
ATOM    671  OE1 GLN A  84      18.996  -0.268  -9.601  1.00 15.00      A    O  
ATOM    672  HN  GLN A  84      16.482  -2.124  -5.400  1.00 15.00      A    H  
ATOM    673 HE21 GLN A  84      17.039  -0.476 -12.000  1.00 15.00      A    H  
ATOM    674 HE22 GLN A  84      18.743  -0.172 -12.038  1.00 15.00      A    H  
ATOM    675  N   GLY A  85      14.045  -3.267  -8.107  1.00 15.00      A    N  
ATOM    676  CA  GLY A  85      13.333  -4.531  -8.114  1.00 15.00      A    C  
ATOM    677  C   GLY A  85      13.972  -5.540  -9.046  1.00 15.00      A    C  
ATOM    678  O   GLY A  85      14.110  -5.284 -10.240  1.00 15.00      A    O  
ATOM    679  HN  GLY A  85      13.799  -2.566  -8.745  1.00 15.00      A    H  
ATOM    680  N   VAL A  86      14.378  -6.681  -8.502  1.00 15.00      A    N  
ATOM    681  CA  VAL A  86      15.004  -7.724  -9.307  1.00 15.00      A    C  
ATOM    682  C   VAL A  86      14.006  -8.829  -9.656  1.00 15.00      A    C  
ATOM    683  O   VAL A  86      14.240  -9.631 -10.561  1.00 15.00      A    O  
ATOM    684  CB  VAL A  86      16.249  -8.329  -8.608  1.00 15.00      A    C  
ATOM    685  CG1 VAL A  86      15.856  -9.304  -7.506  1.00 15.00      A    C  
ATOM    686  CG2 VAL A  86      17.176  -8.993  -9.619  1.00 15.00      A    C  
ATOM    687  HN  VAL A  86      14.260  -6.823  -7.535  1.00 15.00      A    H  
ATOM    688  N   LYS A  87      12.885  -8.864  -8.942  1.00 15.00      A    N  
ATOM    689  CA  LYS A  87      11.872  -9.881  -9.183  1.00 15.00      A    C  
ATOM    690  C   LYS A  87      10.557  -9.539  -8.491  1.00 15.00      A    C  
ATOM    691  O   LYS A  87      10.498  -9.445  -7.267  1.00 15.00      A    O  
ATOM    692  CB  LYS A  87      12.376 -11.244  -8.693  1.00 15.00      A    C  
ATOM    693  CG  LYS A  87      11.543 -12.427  -9.157  1.00 15.00      A    C  
ATOM    694  CD  LYS A  87      12.068 -13.727  -8.570  1.00 15.00      A    C  
ATOM    695  CE  LYS A  87      11.259 -14.921  -9.050  1.00 15.00      A    C  
ATOM    696  NZ  LYS A  87      11.536 -15.248 -10.474  1.00 15.00      A    N1+
ATOM    697  HN  LYS A  87      12.737  -8.192  -8.245  1.00 15.00      A    H  
ATOM    698  HZ1 LYS A  87      10.952 -16.055 -10.774  1.00 15.00      A    H  
ATOM    699  HZ2 LYS A  87      12.538 -15.497 -10.595  1.00 15.00      A    H  
ATOM    700  HZ3 LYS A  87      11.317 -14.431 -11.078  1.00 15.00      A    H  
ATOM    701  N   SER A  88       9.512  -9.343  -9.282  1.00 15.00      A    N  
ATOM    702  CA  SER A  88       8.191  -9.036  -8.751  1.00 15.00      A    C  
ATOM    703  C   SER A  88       7.268 -10.241  -8.926  1.00 15.00      A    C  
ATOM    704  O   SER A  88       6.952 -10.631 -10.054  1.00 15.00      A    O  
ATOM    705  CB  SER A  88       7.606  -7.826  -9.478  1.00 15.00      A    C  
ATOM    706  OG  SER A  88       8.632  -6.942  -9.895  1.00 15.00      A    O  
ATOM    707  HN  SER A  88       9.634  -9.386 -10.252  1.00 15.00      A    H  
ATOM    708  HG  SER A  88       8.737  -6.244  -9.245  1.00 15.00      A    H  
ATOM    709  N   ILE A  89       6.849 -10.830  -7.814  1.00 15.00      A    N  
ATOM    710  CA  ILE A  89       5.973 -11.995  -7.843  1.00 15.00      A    C  
ATOM    711  C   ILE A  89       4.606 -11.669  -7.247  1.00 15.00      A    C  
ATOM    712  O   ILE A  89       4.473 -11.514  -6.033  1.00 15.00      A    O  
ATOM    713  CB  ILE A  89       6.578 -13.178  -7.056  1.00 15.00      A    C  
ATOM    714  CG1 ILE A  89       8.053 -13.373  -7.415  1.00 15.00      A    C  
ATOM    715  CG2 ILE A  89       5.789 -14.455  -7.320  1.00 15.00      A    C  
ATOM    716  CD1 ILE A  89       8.785 -14.319  -6.490  1.00 15.00      A    C  
ATOM    717  HN  ILE A  89       7.134 -10.468  -6.941  1.00 15.00      A    H  
ATOM    718  N   PRO A  90       3.578 -11.529  -8.095  1.00 15.00      A    N  
ATOM    719  CA  PRO A  90       2.220 -11.244  -7.641  1.00 15.00      A    C  
ATOM    720  C   PRO A  90       1.485 -12.534  -7.293  1.00 15.00      A    C  
ATOM    721  O   PRO A  90       1.933 -13.625  -7.651  1.00 15.00      A    O  
ATOM    722  CB  PRO A  90       1.591 -10.594  -8.872  1.00 15.00      A    C  
ATOM    723  CG  PRO A  90       2.274 -11.245 -10.028  1.00 15.00      A    C  
ATOM    724  CD  PRO A  90       3.658 -11.629  -9.563  1.00 15.00      A    C  
ATOM    725  N   HIS A  91       0.368 -12.415  -6.589  1.00 15.00      A    N  
ATOM    726  CA  HIS A  91      -0.411 -13.586  -6.216  1.00 15.00      A    C  
ATOM    727  C   HIS A  91      -1.038 -14.221  -7.453  1.00 15.00      A    C  
ATOM    728  O   HIS A  91      -1.655 -13.532  -8.266  1.00 15.00      A    O  
ATOM    729  CB  HIS A  91      -1.489 -13.235  -5.189  1.00 15.00      A    C  
ATOM    730  CG  HIS A  91      -1.948 -14.412  -4.383  1.00 15.00      A    C  
ATOM    731  CD2 HIS A  91      -1.471 -14.887  -3.206  1.00 15.00      A    C  
ATOM    732  ND1 HIS A  91      -2.981 -15.214  -4.807  1.00 15.00      A    N  
ATOM    733  CE1 HIS A  91      -3.109 -16.155  -3.891  1.00 15.00      A    C  
ATOM    734  NE2 HIS A  91      -2.217 -15.997  -2.905  1.00 15.00      A    N  
ATOM    735  HN  HIS A  91       0.062 -11.522  -6.314  1.00 15.00      A    H  
ATOM    736  HE2 HIS A  91      -2.109 -16.572  -2.117  1.00 15.00      A    H  
ATOM    737  N   PRO A  92      -0.881 -15.547  -7.609  1.00 15.00      A    N  
ATOM    738  CA  PRO A  92      -1.422 -16.292  -8.757  1.00 15.00      A    C  
ATOM    739  C   PRO A  92      -2.949 -16.271  -8.823  1.00 15.00      A    C  
ATOM    740  O   PRO A  92      -3.540 -16.738  -9.794  1.00 15.00      A    O  
ATOM    741  CB  PRO A  92      -0.926 -17.727  -8.525  1.00 15.00      A    C  
ATOM    742  CG  PRO A  92       0.202 -17.596  -7.560  1.00 15.00      A    C  
ATOM    743  CD  PRO A  92      -0.138 -16.424  -6.691  1.00 15.00      A    C  
ATOM    744  N   GLY A  93      -3.581 -15.740  -7.786  1.00 15.00      A    N  
ATOM    745  CA  GLY A  93      -5.027 -15.672  -7.757  1.00 15.00      A    C  
ATOM    746  C   GLY A  93      -5.549 -14.302  -8.142  1.00 15.00      A    C  
ATOM    747  O   GLY A  93      -6.758 -14.082  -8.176  1.00 15.00      A    O  
ATOM    748  HN  GLY A  93      -3.060 -15.386  -7.034  1.00 15.00      A    H  
ATOM    749  N   TYR A  94      -4.640 -13.381  -8.438  1.00 15.00      A    N  
ATOM    750  CA  TYR A  94      -5.029 -12.031  -8.815  1.00 15.00      A    C  
ATOM    751  C   TYR A  94      -5.516 -11.977 -10.258  1.00 15.00      A    C  
ATOM    752  O   TYR A  94      -4.760 -12.231 -11.197  1.00 15.00      A    O  
ATOM    753  CB  TYR A  94      -3.886 -11.033  -8.601  1.00 15.00      A    C  
ATOM    754  CG  TYR A  94      -4.226  -9.625  -9.042  1.00 15.00      A    C  
ATOM    755  CD1 TYR A  94      -5.089  -8.831  -8.296  1.00 15.00      A    C  
ATOM    756  CD2 TYR A  94      -3.694  -9.092 -10.211  1.00 15.00      A    C  
ATOM    757  CE1 TYR A  94      -5.412  -7.550  -8.701  1.00 15.00      A    C  
ATOM    758  CE2 TYR A  94      -4.010  -7.811 -10.621  1.00 15.00      A    C  
ATOM    759  CZ  TYR A  94      -4.869  -7.045  -9.863  1.00 15.00      A    C  
ATOM    760  OH  TYR A  94      -5.193  -5.773 -10.274  1.00 15.00      A    O  
ATOM    761  HN  TYR A  94      -3.688 -13.618  -8.416  1.00 15.00      A    H  
ATOM    762  HH  TYR A  94      -5.760  -5.822 -11.048  1.00 15.00      A    H  
ATOM    763  N   SER A  95      -6.786 -11.653 -10.421  1.00 15.00      A    N  
ATOM    764  CA  SER A  95      -7.386 -11.548 -11.737  1.00 15.00      A    C  
ATOM    765  C   SER A  95      -7.258 -10.119 -12.258  1.00 15.00      A    C  
ATOM    766  O   SER A  95      -7.152  -9.180 -11.476  1.00 15.00      A    O  
ATOM    767  CB  SER A  95      -8.859 -11.937 -11.644  1.00 15.00      A    C  
ATOM    768  OG  SER A  95      -9.463 -11.317 -10.521  1.00 15.00      A    O  
ATOM    769  HN  SER A  95      -7.338 -11.486  -9.629  1.00 15.00      A    H  
ATOM    770  HG  SER A  95      -8.926 -10.564 -10.245  1.00 15.00      A    H  
ATOM    771  N   HIS A  96      -7.270  -9.958 -13.574  1.00 15.00      A    N  
ATOM    772  CA  HIS A  96      -7.164  -8.633 -14.181  1.00 15.00      A    C  
ATOM    773  C   HIS A  96      -8.362  -7.735 -13.839  1.00 15.00      A    C  
ATOM    774  O   HIS A  96      -8.177  -6.635 -13.326  1.00 15.00      A    O  
ATOM    775  CB  HIS A  96      -6.946  -8.720 -15.696  1.00 15.00      A    C  
ATOM    776  CG  HIS A  96      -5.702  -9.456 -16.082  1.00 15.00      A    C  
ATOM    777  CD2 HIS A  96      -4.431  -8.997 -16.202  1.00 15.00      A    C  
ATOM    778  ND1 HIS A  96      -5.728 -10.800 -16.371  1.00 15.00      A    N  
ATOM    779  CE1 HIS A  96      -4.483 -11.131 -16.660  1.00 15.00      A    C  
ATOM    780  NE2 HIS A  96      -3.665 -10.074 -16.570  1.00 15.00      A    N  
ATOM    781  HN  HIS A  96      -7.336 -10.745 -14.152  1.00 15.00      A    H  
ATOM    782  HE2 HIS A  96      -2.701 -10.069 -16.734  1.00 15.00      A    H  
ATOM    783  N   PRO A  97      -9.613  -8.178 -14.109  1.00 15.00      A    N  
ATOM    784  CA  PRO A  97     -10.801  -7.381 -13.807  1.00 15.00      A    C  
ATOM    785  C   PRO A  97     -11.338  -7.660 -12.403  1.00 15.00      A    C  
ATOM    786  O   PRO A  97     -12.496  -7.372 -12.100  1.00 15.00      A    O  
ATOM    787  CB  PRO A  97     -11.793  -7.876 -14.857  1.00 15.00      A    C  
ATOM    788  CG  PRO A  97     -11.454  -9.319 -15.034  1.00 15.00      A    C  
ATOM    789  CD  PRO A  97      -9.979  -9.462 -14.743  1.00 15.00      A    C  
ATOM    790  N   GLY A  98     -10.489  -8.217 -11.551  1.00 15.00      A    N  
ATOM    791  CA  GLY A  98     -10.889  -8.529 -10.196  1.00 15.00      A    C  
ATOM    792  C   GLY A  98      -9.887  -8.003  -9.196  1.00 15.00      A    C  
ATOM    793  O   GLY A  98      -8.686  -8.154  -9.386  1.00 15.00      A    O  
ATOM    794  HN  GLY A  98      -9.569  -8.399 -11.841  1.00 15.00      A    H  
ATOM    795  N   HIS A  99     -10.376  -7.400  -8.125  1.00 15.00      A    N  
ATOM    796  CA  HIS A  99      -9.501  -6.828  -7.105  1.00 15.00      A    C  
ATOM    797  C   HIS A  99      -9.160  -7.836  -6.011  1.00 15.00      A    C  
ATOM    798  O   HIS A  99      -8.585  -7.481  -4.982  1.00 15.00      A    O  
ATOM    799  CB  HIS A  99     -10.137  -5.576  -6.499  1.00 15.00      A    C  
ATOM    800  CG  HIS A  99     -10.301  -4.446  -7.470  1.00 15.00      A    C  
ATOM    801  CD2 HIS A  99      -9.374  -3.621  -8.017  1.00 15.00      A    C  
ATOM    802  ND1 HIS A  99     -11.516  -4.040  -7.983  1.00 15.00      A    N  
ATOM    803  CE1 HIS A  99     -11.291  -3.006  -8.806  1.00 15.00      A    C  
ATOM    804  NE2 HIS A  99     -10.007  -2.712  -8.860  1.00 15.00      A    N  
ATOM    805  HN  HIS A  99     -11.346  -7.337  -8.012  1.00 15.00      A    H  
ATOM    806  HD1 HIS A  99     -12.389  -4.431  -7.777  1.00 15.00      A    H  
ATOM    807  N   SER A 100      -9.524  -9.089  -6.231  1.00 15.00      A    N  
ATOM    808  CA  SER A 100      -9.250 -10.139  -5.266  1.00 15.00      A    C  
ATOM    809  C   SER A 100      -7.787 -10.563  -5.332  1.00 15.00      A    C  
ATOM    810  O   SER A 100      -7.202 -10.626  -6.415  1.00 15.00      A    O  
ATOM    811  CB  SER A 100     -10.159 -11.342  -5.525  1.00 15.00      A    C  
ATOM    812  OG  SER A 100     -11.524 -10.961  -5.486  1.00 15.00      A    O  
ATOM    813  HN  SER A 100      -9.984  -9.315  -7.062  1.00 15.00      A    H  
ATOM    814  HG  SER A 100     -11.969 -11.455  -4.787  1.00 15.00      A    H  
ATOM    815  N   ASN A 101      -7.205 -10.830  -4.161  1.00 15.00      A    N  
ATOM    816  CA  ASN A 101      -5.810 -11.266  -4.055  1.00 15.00      A    C  
ATOM    817  C   ASN A 101      -4.838 -10.227  -4.612  1.00 15.00      A    C  
ATOM    818  O   ASN A 101      -3.808 -10.577  -5.192  1.00 15.00      A    O  
ATOM    819  CB  ASN A 101      -5.598 -12.619  -4.753  1.00 15.00      A    C  
ATOM    820  CG  ASN A 101      -6.551 -13.699  -4.272  1.00 15.00      A    C  
ATOM    821  ND2 ASN A 101      -6.131 -14.467  -3.280  1.00 15.00      A    N  
ATOM    822  OD1 ASN A 101      -7.653 -13.848  -4.790  1.00 15.00      A    O  
ATOM    823  HN  ASN A 101      -7.737 -10.740  -3.340  1.00 15.00      A    H  
ATOM    824 HD21 ASN A 101      -5.238 -14.303  -2.914  1.00 15.00      A    H  
ATOM    825 HD22 ASN A 101      -6.735 -15.164  -2.953  1.00 15.00      A    H  
ATOM    826  N   ASP A 102      -5.151  -8.953  -4.413  1.00 15.00      A    N  
ATOM    827  CA  ASP A 102      -4.302  -7.873  -4.908  1.00 15.00      A    C  
ATOM    828  C   ASP A 102      -3.078  -7.648  -4.024  1.00 15.00      A    C  
ATOM    829  O   ASP A 102      -3.121  -6.884  -3.056  1.00 15.00      A    O  
ATOM    830  CB  ASP A 102      -5.093  -6.574  -5.081  1.00 15.00      A    C  
ATOM    831  CG  ASP A 102      -4.213  -5.400  -5.468  1.00 15.00      A    C  
ATOM    832  OD1 ASP A 102      -3.514  -5.480  -6.505  1.00 15.00      A    O  
ATOM    833  OD2 ASP A 102      -4.219  -4.388  -4.740  1.00 15.00      A    O1-
ATOM    834  HN  ASP A 102      -5.973  -8.731  -3.930  1.00 15.00      A    H  
ATOM    835  N   LEU A 103      -1.998  -8.347  -4.347  1.00 15.00      A    N  
ATOM    836  CA  LEU A 103      -0.744  -8.221  -3.617  1.00 15.00      A    C  
ATOM    837  C   LEU A 103       0.405  -8.804  -4.430  1.00 15.00      A    C  
ATOM    838  O   LEU A 103       0.220  -9.755  -5.196  1.00 15.00      A    O  
ATOM    839  CB  LEU A 103      -0.815  -8.862  -2.223  1.00 15.00      A    C  
ATOM    840  CG  LEU A 103      -0.671 -10.383  -2.149  1.00 15.00      A    C  
ATOM    841  CD1 LEU A 103      -0.082 -10.792  -0.808  1.00 15.00      A    C  
ATOM    842  CD2 LEU A 103      -2.014 -11.059  -2.365  1.00 15.00      A    C  
ATOM    843  HN  LEU A 103      -2.048  -8.976  -5.098  1.00 15.00      A    H  
ATOM    844  N   MET A 104       1.581  -8.219  -4.275  1.00 15.00      A    N  
ATOM    845  CA  MET A 104       2.762  -8.662  -4.994  1.00 15.00      A    C  
ATOM    846  C   MET A 104       4.014  -8.498  -4.138  1.00 15.00      A    C  
ATOM    847  O   MET A 104       4.163  -7.504  -3.423  1.00 15.00      A    O  
ATOM    848  CB  MET A 104       2.906  -7.855  -6.290  1.00 15.00      A    C  
ATOM    849  CG  MET A 104       4.211  -8.083  -7.037  1.00 15.00      A    C  
ATOM    850  SD  MET A 104       4.301  -7.158  -8.582  1.00 15.00      A    S  
ATOM    851  CE  MET A 104       4.153  -5.476  -7.980  1.00 15.00      A    C  
ATOM    852  HN  MET A 104       1.656  -7.451  -3.663  1.00 15.00      A    H  
ATOM    853  N   LEU A 105       4.898  -9.484  -4.209  1.00 15.00      A    N  
ATOM    854  CA  LEU A 105       6.148  -9.460  -3.467  1.00 15.00      A    C  
ATOM    855  C   LEU A 105       7.287  -9.074  -4.403  1.00 15.00      A    C  
ATOM    856  O   LEU A 105       7.478  -9.696  -5.447  1.00 15.00      A    O  
ATOM    857  CB  LEU A 105       6.426 -10.833  -2.850  1.00 15.00      A    C  
ATOM    858  CG  LEU A 105       5.736 -11.134  -1.519  1.00 15.00      A    C  
ATOM    859  CD1 LEU A 105       5.907 -12.601  -1.155  1.00 15.00      A    C  
ATOM    860  CD2 LEU A 105       6.292 -10.244  -0.418  1.00 15.00      A    C  
ATOM    861  HN  LEU A 105       4.704 -10.258  -4.789  1.00 15.00      A    H  
ATOM    862  N   ILE A 106       8.029  -8.043  -4.040  1.00 15.00      A    N  
ATOM    863  CA  ILE A 106       9.139  -7.579  -4.862  1.00 15.00      A    C  
ATOM    864  C   ILE A 106      10.470  -7.809  -4.161  1.00 15.00      A    C  
ATOM    865  O   ILE A 106      10.689  -7.324  -3.053  1.00 15.00      A    O  
ATOM    866  CB  ILE A 106       9.005  -6.079  -5.207  1.00 15.00      A    C  
ATOM    867  CG1 ILE A 106       7.661  -5.799  -5.891  1.00 15.00      A    C  
ATOM    868  CG2 ILE A 106      10.159  -5.626  -6.093  1.00 15.00      A    C  
ATOM    869  CD1 ILE A 106       7.402  -4.332  -6.156  1.00 15.00      A    C  
ATOM    870  HN  ILE A 106       7.835  -7.587  -3.189  1.00 15.00      A    H  
ATOM    871  N   LYS A 107      11.350  -8.557  -4.805  1.00 15.00      A    N  
ATOM    872  CA  LYS A 107      12.663  -8.835  -4.247  1.00 15.00      A    C  
ATOM    873  C   LYS A 107      13.641  -7.738  -4.648  1.00 15.00      A    C  
ATOM    874  O   LYS A 107      13.634  -7.273  -5.792  1.00 15.00      A    O  
ATOM    875  CB  LYS A 107      13.173 -10.201  -4.713  1.00 15.00      A    C  
ATOM    876  CG  LYS A 107      14.438 -10.662  -4.007  1.00 15.00      A    C  
ATOM    877  CD  LYS A 107      14.892 -12.025  -4.500  1.00 15.00      A    C  
ATOM    878  CE  LYS A 107      16.205 -12.428  -3.851  1.00 15.00      A    C  
ATOM    879  NZ  LYS A 107      16.666 -13.770  -4.299  1.00 15.00      A    N1+
ATOM    880  HN  LYS A 107      11.114  -8.928  -5.684  1.00 15.00      A    H  
ATOM    881  HZ1 LYS A 107      16.007 -14.508  -3.962  1.00 15.00      A    H  
ATOM    882  HZ2 LYS A 107      17.612 -13.968  -3.917  1.00 15.00      A    H  
ATOM    883  HZ3 LYS A 107      16.708 -13.806  -5.335  1.00 15.00      A    H  
ATOM    884  N   LEU A 108      14.465  -7.322  -3.704  1.00 15.00      A    N  
ATOM    885  CA  LEU A 108      15.448  -6.279  -3.952  1.00 15.00      A    C  
ATOM    886  C   LEU A 108      16.735  -6.864  -4.523  1.00 15.00      A    C  
ATOM    887  O   LEU A 108      16.922  -8.081  -4.539  1.00 15.00      A    O  
ATOM    888  CB  LEU A 108      15.749  -5.518  -2.660  1.00 15.00      A    C  
ATOM    889  CG  LEU A 108      14.562  -4.818  -2.001  1.00 15.00      A    C  
ATOM    890  CD1 LEU A 108      14.968  -4.207  -0.670  1.00 15.00      A    C  
ATOM    891  CD2 LEU A 108      13.987  -3.757  -2.927  1.00 15.00      A    C  
ATOM    892  HN  LEU A 108      14.412  -7.727  -2.812  1.00 15.00      A    H  
ATOM    893  N   ASN A 109      17.620  -5.986  -4.978  1.00 15.00      A    N  
ATOM    894  CA  ASN A 109      18.897  -6.401  -5.548  1.00 15.00      A    C  
ATOM    895  C   ASN A 109      19.964  -6.551  -4.467  1.00 15.00      A    C  
ATOM    896  O   ASN A 109      21.114  -6.881  -4.755  1.00 15.00      A    O  
ATOM    897  CB  ASN A 109      19.361  -5.426  -6.638  1.00 15.00      A    C  
ATOM    898  CG  ASN A 109      19.432  -3.970  -6.186  1.00 15.00      A    C  
ATOM    899  ND2 ASN A 109      19.713  -3.076  -7.122  1.00 15.00      A    N  
ATOM    900  OD1 ASN A 109      19.230  -3.642  -5.016  1.00 15.00      A    O  
ATOM    901  HN  ASN A 109      17.412  -5.032  -4.924  1.00 15.00      A    H  
ATOM    902 HD21 ASN A 109      19.855  -3.392  -8.038  1.00 15.00      A    H  
ATOM    903 HD22 ASN A 109      19.768  -2.136  -6.860  1.00 15.00      A    H  
ATOM    904  N   ARG A 110      19.576  -6.304  -3.223  1.00 15.00      A    N  
ATOM    905  CA  ARG A 110      20.485  -6.421  -2.094  1.00 15.00      A    C  
ATOM    906  C   ARG A 110      19.695  -6.323  -0.800  1.00 15.00      A    C  
ATOM    907  O   ARG A 110      18.508  -6.000  -0.820  1.00 15.00      A    O  
ATOM    908  CB  ARG A 110      21.542  -5.310  -2.128  1.00 15.00      A    C  
ATOM    909  CG  ARG A 110      21.044  -3.967  -1.603  1.00 15.00      A    C  
ATOM    910  CD  ARG A 110      22.183  -2.976  -1.425  1.00 15.00      A    C  
ATOM    911  NE  ARG A 110      22.408  -2.196  -2.642  1.00 15.00      A    N  
ATOM    912  CZ  ARG A 110      21.839  -1.012  -2.880  1.00 15.00      A    C  
ATOM    913  NH1 ARG A 110      21.011  -0.468  -1.984  1.00 15.00      A    N1+
ATOM    914  NH2 ARG A 110      22.086  -0.372  -4.019  1.00 15.00      A    N  
ATOM    915  HN  ARG A 110      18.650  -6.033  -3.058  1.00 15.00      A    H  
ATOM    916  HE  ARG A 110      23.010  -2.578  -3.318  1.00 15.00      A    H  
ATOM    917 HH11 ARG A 110      20.559   0.459  -2.176  1.00 15.00      A    H  
ATOM    918 HH12 ARG A 110      20.805  -0.966  -1.087  1.00 15.00      A    H  
ATOM    919 HH21 ARG A 110      21.648   0.555  -4.205  1.00 15.00      A    H  
ATOM    920 HH22 ARG A 110      22.720  -0.793  -4.733  1.00 15.00      A    H  
ATOM    921  N   ARG A 111      20.348  -6.608   0.319  1.00 15.00      A    N  
ATOM    922  CA  ARG A 111      19.698  -6.521   1.614  1.00 15.00      A    C  
ATOM    923  C   ARG A 111      19.737  -5.087   2.109  1.00 15.00      A    C  
ATOM    924  O   ARG A 111      20.726  -4.382   1.897  1.00 15.00      A    O  
ATOM    925  CB  ARG A 111      20.392  -7.432   2.626  1.00 15.00      A    C  
ATOM    926  CG  ARG A 111      20.054  -8.904   2.472  1.00 15.00      A    C  
ATOM    927  CD  ARG A 111      20.815  -9.761   3.475  1.00 15.00      A    C  
ATOM    928  NE  ARG A 111      20.421  -9.488   4.861  1.00 15.00      A    N  
ATOM    929  CZ  ARG A 111      19.764 -10.358   5.638  1.00 15.00      A    C  
ATOM    930  NH1 ARG A 111      19.424 -11.555   5.163  1.00 15.00      A    N1+
ATOM    931  NH2 ARG A 111      19.448 -10.031   6.890  1.00 15.00      A    N  
ATOM    932  HN  ARG A 111      21.286  -6.870   0.275  1.00 15.00      A    H  
ATOM    933  HE  ARG A 111      20.670  -8.610   5.233  1.00 15.00      A    H  
ATOM    934 HH11 ARG A 111      18.913 -12.234   5.766  1.00 15.00      A    H  
ATOM    935 HH12 ARG A 111      19.672 -11.820   4.187  1.00 15.00      A    H  
ATOM    936 HH21 ARG A 111      18.936 -10.707   7.496  1.00 15.00      A    H  
ATOM    937 HH22 ARG A 111      19.713  -9.097   7.273  1.00 15.00      A    H  
ATOM    938  N   ILE A 112      18.662  -4.652   2.746  1.00 15.00      A    N  
ATOM    939  CA  ILE A 112      18.592  -3.301   3.268  1.00 15.00      A    C  
ATOM    940  C   ILE A 112      19.521  -3.143   4.463  1.00 15.00      A    C  
ATOM    941  O   ILE A 112      19.814  -4.115   5.173  1.00 15.00      A    O  
ATOM    942  CB  ILE A 112      17.161  -2.931   3.713  1.00 15.00      A    C  
ATOM    943  CG1 ILE A 112      16.681  -3.854   4.837  1.00 15.00      A    C  
ATOM    944  CG2 ILE A 112      16.192  -2.963   2.542  1.00 15.00      A    C  
ATOM    945  CD1 ILE A 112      16.621  -3.183   6.193  1.00 15.00      A    C  
ATOM    946  HN  ILE A 112      17.891  -5.255   2.864  1.00 15.00      A    H  
ATOM    947  N   ARG A 113      19.986  -1.926   4.676  1.00 15.00      A    N  
ATOM    948  CA  ARG A 113      20.850  -1.641   5.809  1.00 15.00      A    C  
ATOM    949  C   ARG A 113      19.981  -1.222   6.986  1.00 15.00      A    C  
ATOM    950  O   ARG A 113      19.304  -0.197   6.922  1.00 15.00      A    O  
ATOM    951  CB  ARG A 113      21.872  -0.549   5.479  1.00 15.00      A    C  
ATOM    952  CG  ARG A 113      22.502   0.102   6.708  1.00 15.00      A    C  
ATOM    953  CD  ARG A 113      23.738   0.921   6.357  1.00 15.00      A    C  
ATOM    954  NE  ARG A 113      23.700   1.453   4.990  1.00 15.00      A    N  
ATOM    955  CZ  ARG A 113      23.123   2.615   4.646  1.00 15.00      A    C  
ATOM    956  NH1 ARG A 113      22.528   3.377   5.568  1.00 15.00      A    N1+
ATOM    957  NH2 ARG A 113      23.136   3.005   3.375  1.00 15.00      A    N  
ATOM    958  HN  ARG A 113      19.725  -1.198   4.066  1.00 15.00      A    H  
ATOM    959  HE  ARG A 113      24.135   0.910   4.290  1.00 15.00      A    H  
ATOM    960 HH11 ARG A 113      22.510   3.077   6.569  1.00 15.00      A    H  
ATOM    961 HH12 ARG A 113      22.073   4.281   5.293  1.00 15.00      A    H  
ATOM    962 HH21 ARG A 113      22.693   3.905   3.094  1.00 15.00      A    H  
ATOM    963 HH22 ARG A 113      23.584   2.407   2.651  1.00 15.00      A    H  
ATOM    964  N   PRO A 114      19.984  -2.013   8.066  1.00 15.00      A    N  
ATOM    965  CA  PRO A 114      19.169  -1.738   9.252  1.00 15.00      A    C  
ATOM    966  C   PRO A 114      19.458  -0.380   9.880  1.00 15.00      A    C  
ATOM    967  O   PRO A 114      20.560  -0.130  10.376  1.00 15.00      A    O  
ATOM    968  CB  PRO A 114      19.531  -2.872  10.222  1.00 15.00      A    C  
ATOM    969  CG  PRO A 114      20.825  -3.409   9.719  1.00 15.00      A    C  
ATOM    970  CD  PRO A 114      20.792  -3.231   8.228  1.00 15.00      A    C  
ATOM    971  N   THR A 115      18.469   0.500   9.831  1.00 15.00      A    N  
ATOM    972  CA  THR A 115      18.592   1.821  10.418  1.00 15.00      A    C  
ATOM    973  C   THR A 115      17.300   2.171  11.154  1.00 15.00      A    C  
ATOM    974  O   THR A 115      16.433   1.316  11.341  1.00 15.00      A    O  
ATOM    975  CB  THR A 115      18.919   2.910   9.365  1.00 15.00      A    C  
ATOM    976  CG2 THR A 115      20.380   2.844   8.946  1.00 15.00      A    C  
ATOM    977  OG1 THR A 115      18.082   2.762   8.210  1.00 15.00      A    O  
ATOM    978  HN  THR A 115      17.630   0.259   9.379  1.00 15.00      A    H  
ATOM    979  HG1 THR A 115      17.904   3.636   7.836  1.00 15.00      A    H  
ATOM    980  N   LYS A 116      17.184   3.416  11.585  1.00 15.00      A    N  
ATOM    981  CA  LYS A 116      15.991   3.877  12.284  1.00 15.00      A    C  
ATOM    982  C   LYS A 116      14.955   4.323  11.261  1.00 15.00      A    C  
ATOM    983  O   LYS A 116      13.750   4.197  11.469  1.00 15.00      A    O  
ATOM    984  CB  LYS A 116      16.351   5.056  13.201  1.00 15.00      A    C  
ATOM    985  CG  LYS A 116      17.408   5.988  12.621  1.00 15.00      A    C  
ATOM    986  CD  LYS A 116      17.267   7.412  13.133  1.00 15.00      A    C  
ATOM    987  CE  LYS A 116      18.156   8.360  12.343  1.00 15.00      A    C  
ATOM    988  NZ  LYS A 116      17.749   9.785  12.499  1.00 15.00      A    N1+
ATOM    989  HN  LYS A 116      17.915   4.045  11.426  1.00 15.00      A    H  
ATOM    990  HZ1 LYS A 116      17.909  10.101  13.476  1.00 15.00      A    H  
ATOM    991  HZ2 LYS A 116      16.737   9.900  12.270  1.00 15.00      A    H  
ATOM    992  HZ3 LYS A 116      18.303  10.384  11.856  1.00 15.00      A    H  
ATOM    993  N   ASP A 117      15.461   4.823  10.146  1.00 15.00      A    N  
ATOM    994  CA  ASP A 117      14.640   5.326   9.056  1.00 15.00      A    C  
ATOM    995  C   ASP A 117      14.267   4.206   8.091  1.00 15.00      A    C  
ATOM    996  O   ASP A 117      13.370   4.362   7.260  1.00 15.00      A    O  
ATOM    997  CB  ASP A 117      15.406   6.430   8.317  1.00 15.00      A    C  
ATOM    998  CG  ASP A 117      16.679   6.836   9.046  1.00 15.00      A    C  
ATOM    999  OD1 ASP A 117      16.664   7.871   9.750  1.00 15.00      A    O  
ATOM   1000  OD2 ASP A 117      17.687   6.094   8.950  1.00 15.00      A    O1-
ATOM   1001  HN  ASP A 117      16.434   4.868  10.051  1.00 15.00      A    H  
ATOM   1002  N   VAL A 118      14.967   3.081   8.199  1.00 15.00      A    N  
ATOM   1003  CA  VAL A 118      14.703   1.922   7.351  1.00 15.00      A    C  
ATOM   1004  C   VAL A 118      14.687   0.648   8.190  1.00 15.00      A    C  
ATOM   1005  O   VAL A 118      15.732   0.188   8.659  1.00 15.00      A    O  
ATOM   1006  CB  VAL A 118      15.738   1.768   6.213  1.00 15.00      A    C  
ATOM   1007  CG1 VAL A 118      15.393   0.578   5.332  1.00 15.00      A    C  
ATOM   1008  CG2 VAL A 118      15.820   3.034   5.376  1.00 15.00      A    C  
ATOM   1009  HN  VAL A 118      15.678   3.026   8.871  1.00 15.00      A    H  
ATOM   1010  N   ARG A 119      13.500   0.089   8.387  1.00 15.00      A    N  
ATOM   1011  CA  ARG A 119      13.344  -1.130   9.172  1.00 15.00      A    C  
ATOM   1012  C   ARG A 119      12.041  -1.834   8.790  1.00 15.00      A    C  
ATOM   1013  O   ARG A 119      10.976  -1.219   8.793  1.00 15.00      A    O  
ATOM   1014  CB  ARG A 119      13.368  -0.812  10.672  1.00 15.00      A    C  
ATOM   1015  CG  ARG A 119      13.639  -2.012  11.570  1.00 15.00      A    C  
ATOM   1016  CD  ARG A 119      12.356  -2.680  12.033  1.00 15.00      A    C  
ATOM   1017  NE  ARG A 119      11.701  -1.927  13.103  1.00 15.00      A    N  
ATOM   1018  CZ  ARG A 119      10.430  -2.103  13.465  1.00 15.00      A    C  
ATOM   1019  NH1 ARG A 119       9.680  -3.012  12.851  1.00 15.00      A    N1+
ATOM   1020  NH2 ARG A 119       9.898  -1.346  14.421  1.00 15.00      A    N  
ATOM   1021  HN  ARG A 119      12.701   0.505   7.987  1.00 15.00      A    H  
ATOM   1022  HE  ARG A 119      12.248  -1.261  13.580  1.00 15.00      A    H  
ATOM   1023 HH11 ARG A 119       8.687  -3.158  13.135  1.00 15.00      A    H  
ATOM   1024 HH12 ARG A 119      10.083  -3.586  12.071  1.00 15.00      A    H  
ATOM   1025 HH21 ARG A 119      10.468  -0.605  14.885  1.00 15.00      A    H  
ATOM   1026 HH22 ARG A 119       8.907  -1.483  14.704  1.00 15.00      A    H  
ATOM   1027  N   PRO A 120      12.114  -3.136   8.465  1.00 15.00      A    N  
ATOM   1028  CA  PRO A 120      10.946  -3.928   8.052  1.00 15.00      A    C  
ATOM   1029  C   PRO A 120       9.903  -4.142   9.151  1.00 15.00      A    C  
ATOM   1030  O   PRO A 120      10.197  -4.048  10.347  1.00 15.00      A    O  
ATOM   1031  CB  PRO A 120      11.551  -5.269   7.622  1.00 15.00      A    C  
ATOM   1032  CG  PRO A 120      12.856  -5.350   8.333  1.00 15.00      A    C  
ATOM   1033  CD  PRO A 120      13.351  -3.937   8.458  1.00 15.00      A    C  
ATOM   1034  N   ILE A 121       8.686  -4.448   8.724  1.00 15.00      A    N  
ATOM   1035  CA  ILE A 121       7.574  -4.689   9.630  1.00 15.00      A    C  
ATOM   1036  C   ILE A 121       7.056  -6.116   9.439  1.00 15.00      A    C  
ATOM   1037  O   ILE A 121       7.268  -6.726   8.391  1.00 15.00      A    O  
ATOM   1038  CB  ILE A 121       6.427  -3.677   9.382  1.00 15.00      A    C  
ATOM   1039  CG1 ILE A 121       5.399  -3.713  10.521  1.00 15.00      A    C  
ATOM   1040  CG2 ILE A 121       5.761  -3.920   8.030  1.00 15.00      A    C  
ATOM   1041  CD1 ILE A 121       4.313  -2.666  10.401  1.00 15.00      A    C  
ATOM   1042  HN  ILE A 121       8.531  -4.529   7.755  1.00 15.00      A    H  
ATOM   1043  N   ASN A 122       6.391  -6.649  10.450  1.00 15.00      A    N  
ATOM   1044  CA  ASN A 122       5.855  -8.002  10.377  1.00 15.00      A    C  
ATOM   1045  C   ASN A 122       4.373  -7.971  10.017  1.00 15.00      A    C  
ATOM   1046  O   ASN A 122       3.668  -7.018  10.349  1.00 15.00      A    O  
ATOM   1047  CB  ASN A 122       6.073  -8.744  11.700  1.00 15.00      A    C  
ATOM   1048  CG  ASN A 122       7.542  -8.961  12.027  1.00 15.00      A    C  
ATOM   1049  ND2 ASN A 122       8.346  -9.275  11.020  1.00 15.00      A    N  
ATOM   1050  OD1 ASN A 122       7.952  -8.849  13.179  1.00 15.00      A    O  
ATOM   1051  HN  ASN A 122       6.242  -6.118  11.258  1.00 15.00      A    H  
ATOM   1052 HD21 ASN A 122       7.961  -9.351  10.123  1.00 15.00      A    H  
ATOM   1053 HD22 ASN A 122       9.295  -9.419  11.217  1.00 15.00      A    H  
ATOM   1054  N   VAL A 123       3.910  -9.005   9.326  1.00 15.00      A    N  
ATOM   1055  CA  VAL A 123       2.512  -9.099   8.914  1.00 15.00      A    C  
ATOM   1056  C   VAL A 123       1.691  -9.822   9.979  1.00 15.00      A    C  
ATOM   1057  O   VAL A 123       2.110 -10.860  10.496  1.00 15.00      A    O  
ATOM   1058  CB  VAL A 123       2.374  -9.857   7.573  1.00 15.00      A    C  
ATOM   1059  CG1 VAL A 123       0.921  -9.917   7.123  1.00 15.00      A    C  
ATOM   1060  CG2 VAL A 123       3.242  -9.214   6.501  1.00 15.00      A    C  
ATOM   1061  HN  VAL A 123       4.523  -9.729   9.089  1.00 15.00      A    H  
ATOM   1062  N   SER A 124       0.535  -9.267  10.314  1.00 15.00      A    N  
ATOM   1063  CA  SER A 124      -0.333  -9.864  11.314  1.00 15.00      A    C  
ATOM   1064  C   SER A 124      -1.062 -11.084  10.756  1.00 15.00      A    C  
ATOM   1065  O   SER A 124      -1.789 -10.988   9.766  1.00 15.00      A    O  
ATOM   1066  CB  SER A 124      -1.344  -8.832  11.816  1.00 15.00      A    C  
ATOM   1067  OG  SER A 124      -1.046  -7.539  11.314  1.00 15.00      A    O  
ATOM   1068  HN  SER A 124       0.257  -8.428   9.880  1.00 15.00      A    H  
ATOM   1069  HG  SER A 124      -1.864  -7.024  11.259  1.00 15.00      A    H  
ATOM   1070  N   SER A 125      -0.852 -12.235  11.388  1.00 15.00      A    N  
ATOM   1071  CA  SER A 125      -1.508 -13.465  10.965  1.00 15.00      A    C  
ATOM   1072  C   SER A 125      -2.972 -13.445  11.388  1.00 15.00      A    C  
ATOM   1073  O   SER A 125      -3.792 -14.207  10.878  1.00 15.00      A    O  
ATOM   1074  CB  SER A 125      -0.796 -14.689  11.548  1.00 15.00      A    C  
ATOM   1075  OG  SER A 125      -1.224 -15.881  10.912  1.00 15.00      A    O  
ATOM   1076  HN  SER A 125      -0.230 -12.260  12.142  1.00 15.00      A    H  
ATOM   1077  HG  SER A 125      -2.188 -15.893  10.869  1.00 15.00      A    H  
ATOM   1078  N   HIS A 128      -3.285 -12.565  12.328  1.00 15.00      A    N  
ATOM   1079  CA  HIS A 128      -4.643 -12.413  12.815  1.00 15.00      A    C  
ATOM   1080  C   HIS A 128      -5.344 -11.366  11.968  1.00 15.00      A    C  
ATOM   1081  O   HIS A 128      -4.733 -10.371  11.586  1.00 15.00      A    O  
ATOM   1082  CB  HIS A 128      -4.647 -11.985  14.286  1.00 15.00      A    C  
ATOM   1083  CG  HIS A 128      -4.058 -12.999  15.218  1.00 15.00      A    C  
ATOM   1084  CD2 HIS A 128      -2.888 -12.963  15.905  1.00 15.00      A    C  
ATOM   1085  ND1 HIS A 128      -4.706 -14.179  15.492  1.00 15.00      A    N  
ATOM   1086  CE1 HIS A 128      -3.928 -14.835  16.332  1.00 15.00      A    C  
ATOM   1087  NE2 HIS A 128      -2.818 -14.138  16.610  1.00 15.00      A    N  
ATOM   1088  HN  HIS A 128      -2.584 -11.987  12.689  1.00 15.00      A    H  
ATOM   1089  HE2 HIS A 128      -2.093 -14.414  17.208  1.00 15.00      A    H  
ATOM   1090  N   CYS A 129      -6.608 -11.593  11.666  1.00 15.00      A    N  
ATOM   1091  CA  CYS A 129      -7.370 -10.663  10.845  1.00 15.00      A    C  
ATOM   1092  C   CYS A 129      -7.925  -9.509  11.678  1.00 15.00      A    C  
ATOM   1093  O   CYS A 129      -8.096  -9.640  12.890  1.00 15.00      A    O  
ATOM   1094  CB  CYS A 129      -8.474 -11.404  10.094  1.00 15.00      A    C  
ATOM   1095  SG  CYS A 129      -7.850 -12.715   8.989  1.00 15.00      A    S  
ATOM   1096  HN  CYS A 129      -7.046 -12.398  12.011  1.00 15.00      A    H  
ATOM   1097  N   PRO A 130      -8.212  -8.361  11.038  1.00 15.00      A    N  
ATOM   1098  CA  PRO A 130      -8.723  -7.182  11.736  1.00 15.00      A    C  
ATOM   1099  C   PRO A 130     -10.211  -7.284  12.050  1.00 15.00      A    C  
ATOM   1100  O   PRO A 130     -11.012  -7.713  11.216  1.00 15.00      A    O  
ATOM   1101  CB  PRO A 130      -8.466  -6.055  10.736  1.00 15.00      A    C  
ATOM   1102  CG  PRO A 130      -8.568  -6.712   9.402  1.00 15.00      A    C  
ATOM   1103  CD  PRO A 130      -8.080  -8.125   9.585  1.00 15.00      A    C  
ATOM   1104  N   SER A 131     -10.570  -6.900  13.262  1.00 15.00      A    N  
ATOM   1105  CA  SER A 131     -11.951  -6.928  13.695  1.00 15.00      A    C  
ATOM   1106  C   SER A 131     -12.590  -5.555  13.505  1.00 15.00      A    C  
ATOM   1107  O   SER A 131     -11.893  -4.563  13.270  1.00 15.00      A    O  
ATOM   1108  CB  SER A 131     -12.008  -7.343  15.164  1.00 15.00      A    C  
ATOM   1109  OG  SER A 131     -10.736  -7.187  15.772  1.00 15.00      A    O  
ATOM   1110  HN  SER A 131      -9.883  -6.593  13.894  1.00 15.00      A    H  
ATOM   1111  HG  SER A 131     -10.640  -7.824  16.486  1.00 15.00      A    H  
ATOM   1112  N   ALA A 132     -13.909  -5.500  13.599  1.00 15.00      A    N  
ATOM   1113  CA  ALA A 132     -14.629  -4.246  13.443  1.00 15.00      A    C  
ATOM   1114  C   ALA A 132     -14.321  -3.309  14.605  1.00 15.00      A    C  
ATOM   1115  O   ALA A 132     -14.552  -3.652  15.763  1.00 15.00      A    O  
ATOM   1116  CB  ALA A 132     -16.125  -4.504  13.355  1.00 15.00      A    C  
ATOM   1117  HN  ALA A 132     -14.409  -6.319  13.783  1.00 15.00      A    H  
ATOM   1118  N   GLY A 133     -13.785  -2.140  14.290  1.00 15.00      A    N  
ATOM   1119  CA  GLY A 133     -13.457  -1.175  15.320  1.00 15.00      A    C  
ATOM   1120  C   GLY A 133     -11.963  -1.008  15.514  1.00 15.00      A    C  
ATOM   1121  O   GLY A 133     -11.522  -0.090  16.206  1.00 15.00      A    O  
ATOM   1122  HN  GLY A 133     -13.616  -1.924  13.343  1.00 15.00      A    H  
ATOM   1123  N   THR A 134     -11.181  -1.894  14.907  1.00 15.00      A    N  
ATOM   1124  CA  THR A 134      -9.729  -1.832  15.020  1.00 15.00      A    C  
ATOM   1125  C   THR A 134      -9.186  -0.550  14.394  1.00 15.00      A    C  
ATOM   1126  O   THR A 134      -9.503  -0.224  13.249  1.00 15.00      A    O  
ATOM   1127  CB  THR A 134      -9.056  -3.046  14.348  1.00 15.00      A    C  
ATOM   1128  CG2 THR A 134      -7.589  -3.136  14.744  1.00 15.00      A    C  
ATOM   1129  OG1 THR A 134      -9.725  -4.245  14.752  1.00 15.00      A    O  
ATOM   1130  HN  THR A 134     -11.590  -2.609  14.375  1.00 15.00      A    H  
ATOM   1131  HG1 THR A 134     -10.490  -4.394  14.182  1.00 15.00      A    H  
ATOM   1132  N   LYS A 135      -8.388   0.181  15.159  1.00 15.00      A    N  
ATOM   1133  CA  LYS A 135      -7.795   1.417  14.682  1.00 15.00      A    C  
ATOM   1134  C   LYS A 135      -6.503   1.115  13.933  1.00 15.00      A    C  
ATOM   1135  O   LYS A 135      -5.611   0.447  14.461  1.00 15.00      A    O  
ATOM   1136  CB  LYS A 135      -7.522   2.361  15.855  1.00 15.00      A    C  
ATOM   1137  CG  LYS A 135      -7.304   3.809  15.452  1.00 15.00      A    C  
ATOM   1138  CD  LYS A 135      -7.148   4.702  16.672  1.00 15.00      A    C  
ATOM   1139  CE  LYS A 135      -7.144   6.169  16.282  1.00 15.00      A    C  
ATOM   1140  NZ  LYS A 135      -6.960   7.060  17.459  1.00 15.00      A    N1+
ATOM   1141  HN  LYS A 135      -8.192  -0.122  16.068  1.00 15.00      A    H  
ATOM   1142  HZ1 LYS A 135      -6.067   6.833  17.943  1.00 15.00      A    H  
ATOM   1143  HZ2 LYS A 135      -7.745   6.934  18.127  1.00 15.00      A    H  
ATOM   1144  HZ3 LYS A 135      -6.933   8.053  17.154  1.00 15.00      A    H  
ATOM   1145  N   CYS A 136      -6.414   1.599  12.708  1.00 15.00      A    N  
ATOM   1146  CA  CYS A 136      -5.246   1.374  11.879  1.00 15.00      A    C  
ATOM   1147  C   CYS A 136      -4.654   2.687  11.384  1.00 15.00      A    C  
ATOM   1148  O   CYS A 136      -5.352   3.699  11.274  1.00 15.00      A    O  
ATOM   1149  CB  CYS A 136      -5.611   0.483  10.693  1.00 15.00      A    C  
ATOM   1150  SG  CYS A 136      -6.171  -1.187  11.157  1.00 15.00      A    S  
ATOM   1151  HN  CYS A 136      -7.160   2.130  12.346  1.00 15.00      A    H  
ATOM   1152  N   LEU A 137      -3.366   2.657  11.089  1.00 15.00      A    N  
ATOM   1153  CA  LEU A 137      -2.655   3.826  10.605  1.00 15.00      A    C  
ATOM   1154  C   LEU A 137      -2.198   3.597   9.169  1.00 15.00      A    C  
ATOM   1155  O   LEU A 137      -1.389   2.706   8.900  1.00 15.00      A    O  
ATOM   1156  CB  LEU A 137      -1.446   4.105  11.513  1.00 15.00      A    C  
ATOM   1157  CG  LEU A 137      -0.812   5.503  11.444  1.00 15.00      A    C  
ATOM   1158  CD1 LEU A 137       0.105   5.640  10.236  1.00 15.00      A    C  
ATOM   1159  CD2 LEU A 137      -1.876   6.590  11.450  1.00 15.00      A    C  
ATOM   1160  HN  LEU A 137      -2.871   1.813  11.201  1.00 15.00      A    H  
ATOM   1161  N   VAL A 138      -2.732   4.386   8.252  1.00 15.00      A    N  
ATOM   1162  CA  VAL A 138      -2.366   4.279   6.847  1.00 15.00      A    C  
ATOM   1163  C   VAL A 138      -1.482   5.463   6.457  1.00 15.00      A    C  
ATOM   1164  O   VAL A 138      -1.698   6.585   6.922  1.00 15.00      A    O  
ATOM   1165  CB  VAL A 138      -3.612   4.197   5.929  1.00 15.00      A    C  
ATOM   1166  CG1 VAL A 138      -4.481   5.441   6.048  1.00 15.00      A    C  
ATOM   1167  CG2 VAL A 138      -3.217   3.941   4.482  1.00 15.00      A    C  
ATOM   1168  HN  VAL A 138      -3.386   5.068   8.526  1.00 15.00      A    H  
ATOM   1169  N   SER A 139      -0.474   5.209   5.636  1.00 15.00      A    N  
ATOM   1170  CA  SER A 139       0.436   6.259   5.206  1.00 15.00      A    C  
ATOM   1171  C   SER A 139       0.792   6.104   3.733  1.00 15.00      A    C  
ATOM   1172  O   SER A 139       1.017   4.989   3.258  1.00 15.00      A    O  
ATOM   1173  CB  SER A 139       1.703   6.234   6.063  1.00 15.00      A    C  
ATOM   1174  OG  SER A 139       2.020   4.907   6.456  1.00 15.00      A    O  
ATOM   1175  HN  SER A 139      -0.342   4.296   5.301  1.00 15.00      A    H  
ATOM   1176  HG  SER A 139       1.240   4.498   6.842  1.00 15.00      A    H  
ATOM   1177  N   GLY A 140       0.838   7.220   3.018  1.00 15.00      A    N  
ATOM   1178  CA  GLY A 140       1.168   7.189   1.609  1.00 15.00      A    C  
ATOM   1179  C   GLY A 140       1.522   8.563   1.080  1.00 15.00      A    C  
ATOM   1180  O   GLY A 140       1.569   9.535   1.841  1.00 15.00      A    O  
ATOM   1181  HN  GLY A 140       0.644   8.081   3.453  1.00 15.00      A    H  
ATOM   1182  N   TRP A 141       1.786   8.643  -0.216  1.00 15.00      A    N  
ATOM   1183  CA  TRP A 141       2.131   9.905  -0.859  1.00 15.00      A    C  
ATOM   1184  C   TRP A 141       1.081  10.250  -1.905  1.00 15.00      A    C  
ATOM   1185  O   TRP A 141       1.365  10.950  -2.881  1.00 15.00      A    O  
ATOM   1186  CB  TRP A 141       3.506   9.814  -1.529  1.00 15.00      A    C  
ATOM   1187  CG  TRP A 141       4.669   9.943  -0.591  1.00 15.00      A    C  
ATOM   1188  CD1 TRP A 141       5.113  11.082   0.017  1.00 15.00      A    C  
ATOM   1189  CD2 TRP A 141       5.549   8.896  -0.170  1.00 15.00      A    C  
ATOM   1190  CE2 TRP A 141       6.500   9.470   0.696  1.00 15.00      A    C  
ATOM   1191  CE3 TRP A 141       5.623   7.526  -0.440  1.00 15.00      A    C  
ATOM   1192  NE1 TRP A 141       6.213  10.806   0.794  1.00 15.00      A    N  
ATOM   1193  CZ2 TRP A 141       7.511   8.723   1.293  1.00 15.00      A    C  
ATOM   1194  CZ3 TRP A 141       6.627   6.788   0.154  1.00 15.00      A    C  
ATOM   1195  CH2 TRP A 141       7.559   7.387   1.010  1.00 15.00      A    C  
ATOM   1196  HN  TRP A 141       1.733   7.832  -0.762  1.00 15.00      A    H  
ATOM   1197  HE1 TRP A 141       6.712  11.458   1.333  1.00 15.00      A    H  
ATOM   1198  N   GLY A 142      -0.128   9.748  -1.698  1.00 15.00      A    N  
ATOM   1199  CA  GLY A 142      -1.205   9.997  -2.627  1.00 15.00      A    C  
ATOM   1200  C   GLY A 142      -1.725  11.416  -2.567  1.00 15.00      A    C  
ATOM   1201  O   GLY A 142      -1.309  12.213  -1.723  1.00 15.00      A    O  
ATOM   1202  HN  GLY A 142      -0.296   9.198  -0.899  1.00 15.00      A    H  
ATOM   1203  N   THR A 143      -2.629  11.733  -3.476  1.00 15.00      A    N  
ATOM   1204  CA  THR A 143      -3.218  13.053  -3.538  1.00 15.00      A    C  
ATOM   1205  C   THR A 143      -4.128  13.297  -2.334  1.00 15.00      A    C  
ATOM   1206  O   THR A 143      -4.941  12.447  -1.970  1.00 15.00      A    O  
ATOM   1207  CB  THR A 143      -3.984  13.273  -4.863  1.00 15.00      A    C  
ATOM   1208  CG2 THR A 143      -5.090  12.244  -5.050  1.00 15.00      A    C  
ATOM   1209  OG1 THR A 143      -4.536  14.593  -4.899  1.00 15.00      A    O  
ATOM   1210  HN  THR A 143      -2.915  11.049  -4.122  1.00 15.00      A    H  
ATOM   1211  HG1 THR A 143      -4.017  15.169  -4.320  1.00 15.00      A    H  
ATOM   1212  N   THR A 144      -3.985  14.463  -1.721  1.00 15.00      A    N  
ATOM   1213  CA  THR A 144      -4.776  14.815  -0.552  1.00 15.00      A    C  
ATOM   1214  C   THR A 144      -6.126  15.411  -0.952  1.00 15.00      A    C  
ATOM   1215  O   THR A 144      -6.881  15.907  -0.107  1.00 15.00      A    O  
ATOM   1216  CB  THR A 144      -4.010  15.818   0.330  1.00 15.00      A    C  
ATOM   1217  CG2 THR A 144      -2.923  15.108   1.123  1.00 15.00      A    C  
ATOM   1218  OG1 THR A 144      -3.405  16.814  -0.507  1.00 15.00      A    O  
ATOM   1219  HN  THR A 144      -3.328  15.107  -2.061  1.00 15.00      A    H  
ATOM   1220  HG1 THR A 144      -2.453  16.821  -0.364  1.00 15.00      A    H  
ATOM   1221  N   LYS A 145      -6.427  15.356  -2.245  1.00 15.00      A    N  
ATOM   1222  CA  LYS A 145      -7.675  15.885  -2.775  1.00 15.00      A    C  
ATOM   1223  C   LYS A 145      -8.238  14.938  -3.829  1.00 15.00      A    C  
ATOM   1224  O   LYS A 145      -7.555  14.016  -4.266  1.00 15.00      A    O  
ATOM   1225  CB  LYS A 145      -7.461  17.278  -3.380  1.00 15.00      A    C  
ATOM   1226  CG  LYS A 145      -7.126  18.366  -2.370  1.00 15.00      A    C  
ATOM   1227  CD  LYS A 145      -8.259  18.573  -1.378  1.00 15.00      A    C  
ATOM   1228  CE  LYS A 145      -7.840  19.496  -0.246  1.00 15.00      A    C  
ATOM   1229  NZ  LYS A 145      -8.880  19.578   0.816  1.00 15.00      A    N1+
ATOM   1230  HN  LYS A 145      -5.798  14.925  -2.861  1.00 15.00      A    H  
ATOM   1231  HZ1 LYS A 145      -8.596  20.266   1.543  1.00 15.00      A    H  
ATOM   1232  HZ2 LYS A 145      -9.005  18.648   1.265  1.00 15.00      A    H  
ATOM   1233  HZ3 LYS A 145      -9.787  19.877   0.406  1.00 15.00      A    H  
ATOM   1234  N   SER A 146      -9.485  15.165  -4.219  1.00 15.00      A    N  
ATOM   1235  CA  SER A 146     -10.146  14.339  -5.218  1.00 15.00      A    C  
ATOM   1236  C   SER A 146     -11.498  14.954  -5.565  1.00 15.00      A    C  
ATOM   1237  O   SER A 146     -12.203  15.435  -4.677  1.00 15.00      A    O  
ATOM   1238  CB  SER A 146     -10.336  12.914  -4.688  1.00 15.00      A    C  
ATOM   1239  OG  SER A 146      -9.971  11.949  -5.661  1.00 15.00      A    O  
ATOM   1240  HN  SER A 146      -9.981  15.910  -3.826  1.00 15.00      A    H  
ATOM   1241  HG  SER A 146      -9.058  11.677  -5.514  1.00 15.00      A    H  
ATOM   1242  N   PRO A 147     -11.884  14.958  -6.855  1.00 15.00      A    N  
ATOM   1243  CA  PRO A 147     -11.076  14.393  -7.946  1.00 15.00      A    C  
ATOM   1244  C   PRO A 147      -9.921  15.304  -8.366  1.00 15.00      A    C  
ATOM   1245  O   PRO A 147      -9.128  14.948  -9.238  1.00 15.00      A    O  
ATOM   1246  CB  PRO A 147     -12.087  14.267  -9.086  1.00 15.00      A    C  
ATOM   1247  CG  PRO A 147     -13.058  15.369  -8.840  1.00 15.00      A    C  
ATOM   1248  CD  PRO A 147     -13.158  15.515  -7.346  1.00 15.00      A    C  
ATOM   1249  N   GLN A 148      -9.840  16.484  -7.759  1.00 15.00      A    N  
ATOM   1250  CA  GLN A 148      -8.770  17.426  -8.070  1.00 15.00      A    C  
ATOM   1251  C   GLN A 148      -7.415  16.859  -7.654  1.00 15.00      A    C  
ATOM   1252  O   GLN A 148      -7.180  16.586  -6.478  1.00 15.00      A    O  
ATOM   1253  CB  GLN A 148      -9.015  18.793  -7.417  1.00 15.00      A    C  
ATOM   1254  CG  GLN A 148      -9.424  18.736  -5.953  1.00 15.00      A    C  
ATOM   1255  CD  GLN A 148     -10.906  18.975  -5.753  1.00 15.00      A    C  
ATOM   1256  NE2 GLN A 148     -11.283  20.225  -5.536  1.00 15.00      A    N  
ATOM   1257  OE1 GLN A 148     -11.704  18.047  -5.795  1.00 15.00      A    O  
ATOM   1258  HN  GLN A 148     -10.514  16.723  -7.087  1.00 15.00      A    H  
ATOM   1259 HE21 GLN A 148     -10.594  20.920  -5.517  1.00 15.00      A    H  
ATOM   1260 HE22 GLN A 148     -12.238  20.402  -5.406  1.00 15.00      A    H  
ATOM   1261  N   VAL A 149      -6.533  16.676  -8.627  1.00 15.00      A    N  
ATOM   1262  CA  VAL A 149      -5.208  16.126  -8.368  1.00 15.00      A    C  
ATOM   1263  C   VAL A 149      -4.314  17.131  -7.645  1.00 15.00      A    C  
ATOM   1264  O   VAL A 149      -3.965  18.179  -8.190  1.00 15.00      A    O  
ATOM   1265  CB  VAL A 149      -4.517  15.658  -9.667  1.00 15.00      A    C  
ATOM   1266  CG1 VAL A 149      -3.203  14.955  -9.355  1.00 15.00      A    C  
ATOM   1267  CG2 VAL A 149      -5.437  14.743 -10.463  1.00 15.00      A    C  
ATOM   1268  HN  VAL A 149      -6.778  16.917  -9.542  1.00 15.00      A    H  
ATOM   1269  N   HIS A 150      -3.961  16.800  -6.414  1.00 15.00      A    N  
ATOM   1270  CA  HIS A 150      -3.103  17.647  -5.597  1.00 15.00      A    C  
ATOM   1271  C   HIS A 150      -2.211  16.782  -4.712  1.00 15.00      A    C  
ATOM   1272  O   HIS A 150      -2.687  16.142  -3.772  1.00 15.00      A    O  
ATOM   1273  CB  HIS A 150      -3.950  18.599  -4.743  1.00 15.00      A    C  
ATOM   1274  CG  HIS A 150      -3.153  19.491  -3.839  1.00 15.00      A    C  
ATOM   1275  CD2 HIS A 150      -3.018  19.468  -2.490  1.00 15.00      A    C  
ATOM   1276  ND1 HIS A 150      -2.380  20.543  -4.278  1.00 15.00      A    N  
ATOM   1277  CE1 HIS A 150      -1.811  21.111  -3.206  1.00 15.00      A    C  
ATOM   1278  NE2 HIS A 150      -2.168  20.496  -2.096  1.00 15.00      A    N  
ATOM   1279  HN  HIS A 150      -4.295  15.954  -6.035  1.00 15.00      A    H  
ATOM   1280  HD1 HIS A 150      -2.267  20.826  -5.209  1.00 15.00      A    H  
ATOM   1281  N   PHE A 151      -0.925  16.752  -5.024  1.00 15.00      A    N  
ATOM   1282  CA  PHE A 151       0.027  15.957  -4.261  1.00 15.00      A    C  
ATOM   1283  C   PHE A 151       0.582  16.745  -3.080  1.00 15.00      A    C  
ATOM   1284  O   PHE A 151       0.718  17.967  -3.151  1.00 15.00      A    O  
ATOM   1285  CB  PHE A 151       1.168  15.472  -5.160  1.00 15.00      A    C  
ATOM   1286  CG  PHE A 151       0.765  14.392  -6.124  1.00 15.00      A    C  
ATOM   1287  CD1 PHE A 151       0.727  14.640  -7.486  1.00 15.00      A    C  
ATOM   1288  CD2 PHE A 151       0.425  13.129  -5.667  1.00 15.00      A    C  
ATOM   1289  CE1 PHE A 151       0.357  13.648  -8.375  1.00 15.00      A    C  
ATOM   1290  CE2 PHE A 151       0.053  12.133  -6.550  1.00 15.00      A    C  
ATOM   1291  CZ  PHE A 151       0.020  12.394  -7.906  1.00 15.00      A    C  
ATOM   1292  HN  PHE A 151      -0.603  17.288  -5.776  1.00 15.00      A    H  
ATOM   1293  N   PRO A 152       0.892  16.053  -1.973  1.00 15.00      A    N  
ATOM   1294  CA  PRO A 152       1.442  16.684  -0.774  1.00 15.00      A    C  
ATOM   1295  C   PRO A 152       2.950  16.893  -0.897  1.00 15.00      A    C  
ATOM   1296  O   PRO A 152       3.551  16.583  -1.926  1.00 15.00      A    O  
ATOM   1297  CB  PRO A 152       1.142  15.652   0.312  1.00 15.00      A    C  
ATOM   1298  CG  PRO A 152       1.211  14.343  -0.397  1.00 15.00      A    C  
ATOM   1299  CD  PRO A 152       0.730  14.595  -1.802  1.00 15.00      A    C  
ATOM   1300  N   LYS A 153       3.566  17.413   0.154  1.00 15.00      A    N  
ATOM   1301  CA  LYS A 153       4.999  17.656   0.134  1.00 15.00      A    C  
ATOM   1302  C   LYS A 153       5.764  16.525   0.812  1.00 15.00      A    C  
ATOM   1303  O   LYS A 153       6.919  16.255   0.475  1.00 15.00      A    O  
ATOM   1304  CB  LYS A 153       5.333  18.997   0.794  1.00 15.00      A    C  
ATOM   1305  CG  LYS A 153       6.592  19.654   0.249  1.00 15.00      A    C  
ATOM   1306  CD  LYS A 153       6.393  20.113  -1.188  1.00 15.00      A    C  
ATOM   1307  CE  LYS A 153       7.721  20.367  -1.886  1.00 15.00      A    C  
ATOM   1308  NZ  LYS A 153       8.525  21.418  -1.201  1.00 15.00      A    N1+
ATOM   1309  HN  LYS A 153       3.046  17.638   0.955  1.00 15.00      A    H  
ATOM   1310  HZ1 LYS A 153       7.967  22.291  -1.107  1.00 15.00      A    H  
ATOM   1311  HZ2 LYS A 153       9.383  21.625  -1.752  1.00 15.00      A    H  
ATOM   1312  HZ3 LYS A 153       8.806  21.093  -0.254  1.00 15.00      A    H  
ATOM   1313  N   VAL A 154       5.112  15.862   1.759  1.00 15.00      A    N  
ATOM   1314  CA  VAL A 154       5.730  14.769   2.497  1.00 15.00      A    C  
ATOM   1315  C   VAL A 154       4.740  13.625   2.702  1.00 15.00      A    C  
ATOM   1316  O   VAL A 154       3.599  13.697   2.246  1.00 15.00      A    O  
ATOM   1317  CB  VAL A 154       6.247  15.236   3.876  1.00 15.00      A    C  
ATOM   1318  CG1 VAL A 154       7.445  16.162   3.725  1.00 15.00      A    C  
ATOM   1319  CG2 VAL A 154       5.140  15.920   4.662  1.00 15.00      A    C  
ATOM   1320  HN  VAL A 154       4.185  16.103   1.960  1.00 15.00      A    H  
ATOM   1321  N   LEU A 155       5.195  12.579   3.385  1.00 15.00      A    N  
ATOM   1322  CA  LEU A 155       4.371  11.410   3.671  1.00 15.00      A    C  
ATOM   1323  C   LEU A 155       3.157  11.798   4.512  1.00 15.00      A    C  
ATOM   1324  O   LEU A 155       3.288  12.501   5.515  1.00 15.00      A    O  
ATOM   1325  CB  LEU A 155       5.211  10.363   4.412  1.00 15.00      A    C  
ATOM   1326  CG  LEU A 155       4.536   9.022   4.711  1.00 15.00      A    C  
ATOM   1327  CD1 LEU A 155       4.260   8.262   3.426  1.00 15.00      A    C  
ATOM   1328  CD2 LEU A 155       5.396   8.191   5.652  1.00 15.00      A    C  
ATOM   1329  HN  LEU A 155       6.121  12.593   3.708  1.00 15.00      A    H  
ATOM   1330  N   GLN A 156       1.981  11.348   4.095  1.00 15.00      A    N  
ATOM   1331  CA  GLN A 156       0.748  11.655   4.809  1.00 15.00      A    C  
ATOM   1332  C   GLN A 156       0.233  10.431   5.559  1.00 15.00      A    C  
ATOM   1333  O   GLN A 156       0.224   9.323   5.023  1.00 15.00      A    O  
ATOM   1334  CB  GLN A 156      -0.323  12.157   3.838  1.00 15.00      A    C  
ATOM   1335  CG  GLN A 156       0.066  13.405   3.062  1.00 15.00      A    C  
ATOM   1336  CD  GLN A 156       0.203  14.628   3.946  1.00 15.00      A    C  
ATOM   1337  NE2 GLN A 156       1.410  14.878   4.426  1.00 15.00      A    N  
ATOM   1338  OE1 GLN A 156      -0.767  15.344   4.186  1.00 15.00      A    O  
ATOM   1339  HN  GLN A 156       1.938  10.786   3.287  1.00 15.00      A    H  
ATOM   1340 HE21 GLN A 156       2.138  14.269   4.188  1.00 15.00      A    H  
ATOM   1341 HE22 GLN A 156       1.531  15.674   5.011  1.00 15.00      A    H  
ATOM   1342  N   CYS A 157      -0.179  10.638   6.802  1.00 15.00      A    N  
ATOM   1343  CA  CYS A 157      -0.700   9.560   7.632  1.00 15.00      A    C  
ATOM   1344  C   CYS A 157      -2.152   9.828   8.007  1.00 15.00      A    C  
ATOM   1345  O   CYS A 157      -2.555  10.981   8.174  1.00 15.00      A    O  
ATOM   1346  CB  CYS A 157       0.146   9.397   8.899  1.00 15.00      A    C  
ATOM   1347  SG  CYS A 157       1.750   8.573   8.638  1.00 15.00      A    S  
ATOM   1348  HN  CYS A 157      -0.130  11.548   7.177  1.00 15.00      A    H  
ATOM   1349  N   LEU A 158      -2.935   8.765   8.135  1.00 15.00      A    N  
ATOM   1350  CA  LEU A 158      -4.341   8.892   8.480  1.00 15.00      A    C  
ATOM   1351  C   LEU A 158      -4.795   7.749   9.383  1.00 15.00      A    C  
ATOM   1352  O   LEU A 158      -4.393   6.600   9.196  1.00 15.00      A    O  
ATOM   1353  CB  LEU A 158      -5.179   8.914   7.202  1.00 15.00      A    C  
ATOM   1354  CG  LEU A 158      -6.680   9.145   7.359  1.00 15.00      A    C  
ATOM   1355  CD1 LEU A 158      -6.953  10.499   7.996  1.00 15.00      A    C  
ATOM   1356  CD2 LEU A 158      -7.362   9.041   6.007  1.00 15.00      A    C  
ATOM   1357  HN  LEU A 158      -2.558   7.868   7.979  1.00 15.00      A    H  
ATOM   1358  N   ASN A 159      -5.623   8.080  10.368  1.00 15.00      A    N  
ATOM   1359  CA  ASN A 159      -6.149   7.090  11.301  1.00 15.00      A    C  
ATOM   1360  C   ASN A 159      -7.506   6.595  10.821  1.00 15.00      A    C  
ATOM   1361  O   ASN A 159      -8.469   7.363  10.759  1.00 15.00      A    O  
ATOM   1362  CB  ASN A 159      -6.297   7.693  12.703  1.00 15.00      A    C  
ATOM   1363  CG  ASN A 159      -5.139   7.363  13.626  1.00 15.00      A    C  
ATOM   1364  ND2 ASN A 159      -4.277   8.339  13.875  1.00 15.00      A    N  
ATOM   1365  OD1 ASN A 159      -5.038   6.253  14.143  1.00 15.00      A    O  
ATOM   1366  HN  ASN A 159      -5.897   9.013  10.463  1.00 15.00      A    H  
ATOM   1367 HD21 ASN A 159      -4.430   9.212  13.457  1.00 15.00      A    H  
ATOM   1368 HD22 ASN A 159      -3.515   8.143  14.459  1.00 15.00      A    H  
ATOM   1369  N   ILE A 160      -7.581   5.319  10.484  1.00 15.00      A    N  
ATOM   1370  CA  ILE A 160      -8.821   4.727   9.999  1.00 15.00      A    C  
ATOM   1371  C   ILE A 160      -9.230   3.537  10.859  1.00 15.00      A    C  
ATOM   1372  O   ILE A 160      -8.387   2.873  11.454  1.00 15.00      A    O  
ATOM   1373  CB  ILE A 160      -8.691   4.266   8.532  1.00 15.00      A    C  
ATOM   1374  CG1 ILE A 160      -7.383   3.491   8.331  1.00 15.00      A    C  
ATOM   1375  CG2 ILE A 160      -8.770   5.457   7.587  1.00 15.00      A    C  
ATOM   1376  CD1 ILE A 160      -7.259   2.829   6.978  1.00 15.00      A    C  
ATOM   1377  HN  ILE A 160      -6.781   4.751  10.572  1.00 15.00      A    H  
ATOM   1378  N   SER A 161     -10.525   3.282  10.929  1.00 15.00      A    N  
ATOM   1379  CA  SER A 161     -11.041   2.167  11.705  1.00 15.00      A    C  
ATOM   1380  C   SER A 161     -11.561   1.076  10.776  1.00 15.00      A    C  
ATOM   1381  O   SER A 161     -12.238   1.367   9.788  1.00 15.00      A    O  
ATOM   1382  CB  SER A 161     -12.158   2.646  12.634  1.00 15.00      A    C  
ATOM   1383  OG  SER A 161     -11.740   3.772  13.391  1.00 15.00      A    O  
ATOM   1384  HN  SER A 161     -11.152   3.857  10.451  1.00 15.00      A    H  
ATOM   1385  HG  SER A 161     -11.522   3.489  14.284  1.00 15.00      A    H  
ATOM   1386  N   VAL A 162     -11.218  -0.169  11.081  1.00 15.00      A    N  
ATOM   1387  CA  VAL A 162     -11.655  -1.305  10.279  1.00 15.00      A    C  
ATOM   1388  C   VAL A 162     -13.155  -1.533  10.439  1.00 15.00      A    C  
ATOM   1389  O   VAL A 162     -13.664  -1.620  11.559  1.00 15.00      A    O  
ATOM   1390  CB  VAL A 162     -10.897  -2.596  10.662  1.00 15.00      A    C  
ATOM   1391  CG1 VAL A 162     -11.354  -3.770   9.808  1.00 15.00      A    C  
ATOM   1392  CG2 VAL A 162      -9.396  -2.393  10.528  1.00 15.00      A    C  
ATOM   1393  HN  VAL A 162     -10.648  -0.328  11.868  1.00 15.00      A    H  
ATOM   1394  N   LEU A 163     -13.853  -1.620   9.316  1.00 15.00      A    N  
ATOM   1395  CA  LEU A 163     -15.290  -1.837   9.318  1.00 15.00      A    C  
ATOM   1396  C   LEU A 163     -15.590  -3.327   9.329  1.00 15.00      A    C  
ATOM   1397  O   LEU A 163     -14.746  -4.143   8.959  1.00 15.00      A    O  
ATOM   1398  CB  LEU A 163     -15.931  -1.207   8.077  1.00 15.00      A    C  
ATOM   1399  CG  LEU A 163     -16.315   0.272   8.170  1.00 15.00      A    C  
ATOM   1400  CD1 LEU A 163     -15.081   1.158   8.156  1.00 15.00      A    C  
ATOM   1401  CD2 LEU A 163     -17.257   0.646   7.037  1.00 15.00      A    C  
ATOM   1402  HN  LEU A 163     -13.382  -1.552   8.455  1.00 15.00      A    H  
ATOM   1403  N   SER A 164     -16.793  -3.681   9.749  1.00 15.00      A    N  
ATOM   1404  CA  SER A 164     -17.195  -5.072   9.788  1.00 15.00      A    C  
ATOM   1405  C   SER A 164     -17.348  -5.605   8.368  1.00 15.00      A    C  
ATOM   1406  O   SER A 164     -17.745  -4.864   7.464  1.00 15.00      A    O  
ATOM   1407  CB  SER A 164     -18.511  -5.211  10.559  1.00 15.00      A    C  
ATOM   1408  OG  SER A 164     -19.251  -3.997  10.525  1.00 15.00      A    O  
ATOM   1409  HN  SER A 164     -17.428  -2.992  10.031  1.00 15.00      A    H  
ATOM   1410  HG  SER A 164     -19.965  -4.041  11.171  1.00 15.00      A    H  
ATOM   1411  N   GLN A 165     -17.015  -6.877   8.171  1.00 15.00      A    N  
ATOM   1412  CA  GLN A 165     -17.121  -7.502   6.857  1.00 15.00      A    C  
ATOM   1413  C   GLN A 165     -18.514  -7.304   6.257  1.00 15.00      A    C  
ATOM   1414  O   GLN A 165     -18.640  -6.963   5.086  1.00 15.00      A    O  
ATOM   1415  CB  GLN A 165     -16.754  -8.988   6.930  1.00 15.00      A    C  
ATOM   1416  CG  GLN A 165     -16.497  -9.645   5.578  1.00 15.00      A    C  
ATOM   1417  CD  GLN A 165     -15.101  -9.392   5.019  1.00 15.00      A    C  
ATOM   1418  NE2 GLN A 165     -14.513  -8.247   5.338  1.00 15.00      A    N  
ATOM   1419  OE1 GLN A 165     -14.552 -10.224   4.304  1.00 15.00      A    O  
ATOM   1420  HN  GLN A 165     -16.671  -7.403   8.922  1.00 15.00      A    H  
ATOM   1421 HE21 GLN A 165     -14.993  -7.622   5.914  1.00 15.00      A    H  
ATOM   1422 HE22 GLN A 165     -13.619  -8.074   4.969  1.00 15.00      A    H  
ATOM   1423  N   LYS A 166     -19.550  -7.470   7.080  1.00 15.00      A    N  
ATOM   1424  CA  LYS A 166     -20.932  -7.305   6.623  1.00 15.00      A    C  
ATOM   1425  C   LYS A 166     -21.170  -5.929   6.001  1.00 15.00      A    C  
ATOM   1426  O   LYS A 166     -21.764  -5.818   4.930  1.00 15.00      A    O  
ATOM   1427  CB  LYS A 166     -21.916  -7.527   7.775  1.00 15.00      A    C  
ATOM   1428  CG  LYS A 166     -23.381  -7.372   7.382  1.00 15.00      A    C  
ATOM   1429  CD  LYS A 166     -23.911  -8.606   6.667  1.00 15.00      A    C  
ATOM   1430  CE  LYS A 166     -25.170  -8.285   5.873  1.00 15.00      A    C  
ATOM   1431  NZ  LYS A 166     -24.873  -7.550   4.609  1.00 15.00      A    N1+
ATOM   1432  HN  LYS A 166     -19.384  -7.732   8.007  1.00 15.00      A    H  
ATOM   1433  HZ1 LYS A 166     -24.856  -6.510   4.782  1.00 15.00      A    H  
ATOM   1434  HZ2 LYS A 166     -25.604  -7.753   3.900  1.00 15.00      A    H  
ATOM   1435  HZ3 LYS A 166     -23.946  -7.837   4.226  1.00 15.00      A    H  
ATOM   1436  N   ARG A 167     -20.681  -4.882   6.664  1.00 15.00      A    N  
ATOM   1437  CA  ARG A 167     -20.867  -3.529   6.165  1.00 15.00      A    C  
ATOM   1438  C   ARG A 167     -20.052  -3.303   4.905  1.00 15.00      A    C  
ATOM   1439  O   ARG A 167     -20.364  -2.433   4.101  1.00 15.00      A    O  
ATOM   1440  CB  ARG A 167     -20.566  -2.468   7.229  1.00 15.00      A    C  
ATOM   1441  CG  ARG A 167     -21.801  -2.015   7.996  1.00 15.00      A    C  
ATOM   1442  CD  ARG A 167     -21.624  -0.627   8.586  1.00 15.00      A    C  
ATOM   1443  NE  ARG A 167     -20.554  -0.575   9.578  1.00 15.00      A    N  
ATOM   1444  CZ  ARG A 167     -19.784   0.498   9.765  1.00 15.00      A    C  
ATOM   1445  NH1 ARG A 167     -19.984   1.590   9.043  1.00 15.00      A    N1+
ATOM   1446  NH2 ARG A 167     -18.789   0.471  10.636  1.00 15.00      A    N  
ATOM   1447  HN  ARG A 167     -20.168  -5.025   7.481  1.00 15.00      A    H  
ATOM   1448  HE  ARG A 167     -20.425  -1.366  10.152  1.00 15.00      A    H  
ATOM   1449 HH11 ARG A 167     -20.737   1.619   8.329  1.00 15.00      A    H  
ATOM   1450 HH12 ARG A 167     -19.369   2.441   9.191  1.00 15.00      A    H  
ATOM   1451 HH21 ARG A 167     -18.186   1.336  10.774  1.00 15.00      A    H  
ATOM   1452 HH22 ARG A 167     -18.586  -0.384  11.183  1.00 15.00      A    H  
ATOM   1453  N   CYS A 168     -18.999  -4.088   4.747  1.00 15.00      A    N  
ATOM   1454  CA  CYS A 168     -18.155  -4.002   3.567  1.00 15.00      A    C  
ATOM   1455  C   CYS A 168     -18.901  -4.621   2.377  1.00 15.00      A    C  
ATOM   1456  O   CYS A 168     -18.791  -4.147   1.246  1.00 15.00      A    O  
ATOM   1457  CB  CYS A 168     -16.825  -4.725   3.821  1.00 15.00      A    C  
ATOM   1458  SG  CYS A 168     -15.480  -4.360   2.640  1.00 15.00      A    S  
ATOM   1459  HN  CYS A 168     -18.785  -4.746   5.442  1.00 15.00      A    H  
ATOM   1460  N   GLU A 169     -19.699  -5.657   2.656  1.00 15.00      A    N  
ATOM   1461  CA  GLU A 169     -20.478  -6.344   1.626  1.00 15.00      A    C  
ATOM   1462  C   GLU A 169     -21.609  -5.453   1.155  1.00 15.00      A    C  
ATOM   1463  O   GLU A 169     -21.917  -5.395  -0.032  1.00 15.00      A    O  
ATOM   1464  CB  GLU A 169     -21.093  -7.633   2.183  1.00 15.00      A    C  
ATOM   1465  CG  GLU A 169     -20.114  -8.586   2.842  1.00 15.00      A    C  
ATOM   1466  CD  GLU A 169     -20.807  -9.569   3.767  1.00 15.00      A    C  
ATOM   1467  OE1 GLU A 169     -20.210 -10.622   4.069  1.00 15.00      A    O  
ATOM   1468  OE2 GLU A 169     -21.951  -9.281   4.199  1.00 15.00      A    O1-
ATOM   1469  HN  GLU A 169     -19.771  -5.966   3.583  1.00 15.00      A    H  
ATOM   1470  N   ASP A 170     -22.226  -4.769   2.106  1.00 15.00      A    N  
ATOM   1471  CA  ASP A 170     -23.338  -3.877   1.813  1.00 15.00      A    C  
ATOM   1472  C   ASP A 170     -22.846  -2.647   1.067  1.00 15.00      A    C  
ATOM   1473  O   ASP A 170     -23.539  -2.106   0.205  1.00 15.00      A    O  
ATOM   1474  CB  ASP A 170     -24.083  -3.494   3.096  1.00 15.00      A    C  
ATOM   1475  CG  ASP A 170     -24.814  -4.675   3.714  1.00 15.00      A    C  
ATOM   1476  OD1 ASP A 170     -25.599  -5.337   3.004  1.00 15.00      A    O  
ATOM   1477  OD2 ASP A 170     -24.596  -4.962   4.913  1.00 15.00      A    O1-
ATOM   1478  HN  ASP A 170     -21.928  -4.871   3.034  1.00 15.00      A    H  
ATOM   1479  N   ALA A 171     -21.639  -2.209   1.407  1.00 15.00      A    N  
ATOM   1480  CA  ALA A 171     -21.031  -1.068   0.748  1.00 15.00      A    C  
ATOM   1481  C   ALA A 171     -20.606  -1.451  -0.667  1.00 15.00      A    C  
ATOM   1482  O   ALA A 171     -20.853  -0.712  -1.623  1.00 15.00      A    O  
ATOM   1483  CB  ALA A 171     -19.835  -0.565   1.543  1.00 15.00      A    C  
ATOM   1484  HN  ALA A 171     -21.156  -2.659   2.132  1.00 15.00      A    H  
ATOM   1485  N   TYR A 172     -19.979  -2.614  -0.794  1.00 15.00      A    N  
ATOM   1486  CA  TYR A 172     -19.518  -3.105  -2.087  1.00 15.00      A    C  
ATOM   1487  C   TYR A 172     -20.093  -4.491  -2.384  1.00 15.00      A    C  
ATOM   1488  O   TYR A 172     -19.409  -5.503  -2.245  1.00 15.00      A    O  
ATOM   1489  CB  TYR A 172     -17.988  -3.127  -2.132  1.00 15.00      A    C  
ATOM   1490  CG  TYR A 172     -17.375  -1.746  -2.127  1.00 15.00      A    C  
ATOM   1491  CD1 TYR A 172     -17.260  -1.019  -3.302  1.00 15.00      A    C  
ATOM   1492  CD2 TYR A 172     -16.926  -1.163  -0.948  1.00 15.00      A    C  
ATOM   1493  CE1 TYR A 172     -16.720   0.249  -3.306  1.00 15.00      A    C  
ATOM   1494  CE2 TYR A 172     -16.379   0.106  -0.943  1.00 15.00      A    C  
ATOM   1495  CZ  TYR A 172     -16.280   0.806  -2.125  1.00 15.00      A    C  
ATOM   1496  OH  TYR A 172     -15.754   2.075  -2.130  1.00 15.00      A    O  
ATOM   1497  HN  TYR A 172     -19.818  -3.162   0.008  1.00 15.00      A    H  
ATOM   1498  HH  TYR A 172     -16.382   2.672  -2.564  1.00 15.00      A    H  
ATOM   1499  N   PRO A 173     -21.363  -4.548  -2.817  1.00 15.00      A    N  
ATOM   1500  CA  PRO A 173     -22.046  -5.813  -3.115  1.00 15.00      A    C  
ATOM   1501  C   PRO A 173     -21.429  -6.565  -4.292  1.00 15.00      A    C  
ATOM   1502  O   PRO A 173     -21.215  -5.994  -5.363  1.00 15.00      A    O  
ATOM   1503  CB  PRO A 173     -23.478  -5.382  -3.448  1.00 15.00      A    C  
ATOM   1504  CG  PRO A 173     -23.355  -3.958  -3.869  1.00 15.00      A    C  
ATOM   1505  CD  PRO A 173     -22.236  -3.385  -3.051  1.00 15.00      A    C  
ATOM   1506  N   ARG A 174     -21.124  -7.844  -4.062  1.00 15.00      A    N  
ATOM   1507  CA  ARG A 174     -20.545  -8.731  -5.079  1.00 15.00      A    C  
ATOM   1508  C   ARG A 174     -19.077  -8.440  -5.402  1.00 15.00      A    C  
ATOM   1509  O   ARG A 174     -18.332  -9.351  -5.764  1.00 15.00      A    O  
ATOM   1510  CB  ARG A 174     -21.397  -8.795  -6.355  1.00 15.00      A    C  
ATOM   1511  CG  ARG A 174     -22.075 -10.140  -6.590  1.00 15.00      A    C  
ATOM   1512  CD  ARG A 174     -21.213 -11.074  -7.432  1.00 15.00      A    C  
ATOM   1513  NE  ARG A 174     -19.885 -11.278  -6.851  1.00 15.00      A    N  
ATOM   1514  CZ  ARG A 174     -19.313 -12.466  -6.665  1.00 15.00      A    C  
ATOM   1515  NH1 ARG A 174     -19.946 -13.581  -7.019  1.00 15.00      A    N1+
ATOM   1516  NH2 ARG A 174     -18.109 -12.531  -6.107  1.00 15.00      A    N  
ATOM   1517  HN  ARG A 174     -21.289  -8.207  -3.167  1.00 15.00      A    H  
ATOM   1518  HE  ARG A 174     -19.381 -10.469  -6.589  1.00 15.00      A    H  
ATOM   1519 HH11 ARG A 174     -20.894 -13.532  -7.447  1.00 15.00      A    H  
ATOM   1520 HH12 ARG A 174     -19.496 -14.509  -6.872  1.00 15.00      A    H  
ATOM   1521 HH21 ARG A 174     -17.646 -13.451  -5.953  1.00 15.00      A    H  
ATOM   1522 HH22 ARG A 174     -17.618 -11.653  -5.817  1.00 15.00      A    H  
ATOM   1523  N   GLN A 175     -18.664  -7.189  -5.278  1.00 15.00      A    N  
ATOM   1524  CA  GLN A 175     -17.285  -6.811  -5.572  1.00 15.00      A    C  
ATOM   1525  C   GLN A 175     -16.374  -6.998  -4.361  1.00 15.00      A    C  
ATOM   1526  O   GLN A 175     -15.152  -6.903  -4.471  1.00 15.00      A    O  
ATOM   1527  CB  GLN A 175     -17.205  -5.383  -6.120  1.00 15.00      A    C  
ATOM   1528  CG  GLN A 175     -18.154  -4.401  -5.453  1.00 15.00      A    C  
ATOM   1529  CD  GLN A 175     -18.353  -3.134  -6.262  1.00 15.00      A    C  
ATOM   1530  NE2 GLN A 175     -19.530  -2.536  -6.147  1.00 15.00      A    N  
ATOM   1531  OE1 GLN A 175     -17.463  -2.697  -6.987  1.00 15.00      A    O  
ATOM   1532  HN  GLN A 175     -19.299  -6.500  -4.987  1.00 15.00      A    H  
ATOM   1533 HE21 GLN A 175     -20.198  -2.939  -5.556  1.00 15.00      A    H  
ATOM   1534 HE22 GLN A 175     -19.680  -1.713  -6.656  1.00 15.00      A    H  
ATOM   1535  N   ILE A 176     -16.979  -7.268  -3.214  1.00 15.00      A    N  
ATOM   1536  CA  ILE A 176     -16.232  -7.482  -1.986  1.00 15.00      A    C  
ATOM   1537  C   ILE A 176     -15.830  -8.957  -1.880  1.00 15.00      A    C  
ATOM   1538  O   ILE A 176     -16.551  -9.837  -2.361  1.00 15.00      A    O  
ATOM   1539  CB  ILE A 176     -17.053  -7.031  -0.752  1.00 15.00      A    C  
ATOM   1540  CG1 ILE A 176     -16.187  -6.924   0.513  1.00 15.00      A    C  
ATOM   1541  CG2 ILE A 176     -18.283  -7.907  -0.539  1.00 15.00      A    C  
ATOM   1542  CD1 ILE A 176     -16.250  -8.123   1.440  1.00 15.00      A    C  
ATOM   1543  HN  ILE A 176     -17.954  -7.331  -3.193  1.00 15.00      A    H  
ATOM   1544  N   ASP A 177     -14.679  -9.220  -1.274  1.00 15.00      A    N  
ATOM   1545  CA  ASP A 177     -14.176 -10.581  -1.134  1.00 15.00      A    C  
ATOM   1546  C   ASP A 177     -13.487 -10.761   0.219  1.00 15.00      A    C  
ATOM   1547  O   ASP A 177     -13.162  -9.779   0.886  1.00 15.00      A    O  
ATOM   1548  CB  ASP A 177     -13.208 -10.887  -2.282  1.00 15.00      A    C  
ATOM   1549  CG  ASP A 177     -12.628 -12.282  -2.227  1.00 15.00      A    C  
ATOM   1550  OD1 ASP A 177     -13.409 -13.250  -2.174  1.00 15.00      A    O  
ATOM   1551  OD2 ASP A 177     -11.388 -12.405  -2.228  1.00 15.00      A    O1-
ATOM   1552  HN  ASP A 177     -14.157  -8.481  -0.899  1.00 15.00      A    H  
ATOM   1553  N   ASP A 178     -13.243 -12.011   0.601  1.00 15.00      A    N  
ATOM   1554  CA  ASP A 178     -12.611 -12.329   1.885  1.00 15.00      A    C  
ATOM   1555  C   ASP A 178     -11.151 -11.883   1.918  1.00 15.00      A    C  
ATOM   1556  O   ASP A 178     -10.572 -11.659   2.987  1.00 15.00      A    O  
ATOM   1557  CB  ASP A 178     -12.715 -13.834   2.168  1.00 15.00      A    C  
ATOM   1558  CG  ASP A 178     -11.955 -14.265   3.408  1.00 15.00      A    C  
ATOM   1559  OD1 ASP A 178     -12.383 -13.921   4.531  1.00 15.00      A    O  
ATOM   1560  OD2 ASP A 178     -10.920 -14.961   3.273  1.00 15.00      A    O1-
ATOM   1561  HN  ASP A 178     -13.479 -12.748  -0.008  1.00 15.00      A    H  
ATOM   1562  N   THR A 179     -10.563 -11.722   0.741  1.00 15.00      A    N  
ATOM   1563  CA  THR A 179      -9.174 -11.308   0.643  1.00 15.00      A    C  
ATOM   1564  C   THR A 179      -9.026  -9.788   0.744  1.00 15.00      A    C  
ATOM   1565  O   THR A 179      -7.956  -9.241   0.469  1.00 15.00      A    O  
ATOM   1566  CB  THR A 179      -8.506 -11.823  -0.652  1.00 15.00      A    C  
ATOM   1567  CG2 THR A 179      -8.575 -13.342  -0.720  1.00 15.00      A    C  
ATOM   1568  OG1 THR A 179      -9.155 -11.266  -1.804  1.00 15.00      A    O  
ATOM   1569  HN  THR A 179     -11.077 -11.885  -0.082  1.00 15.00      A    H  
ATOM   1570  HG1 THR A 179      -9.961 -11.786  -2.004  1.00 15.00      A    H  
ATOM   1571  N   MET A 180     -10.092  -9.108   1.166  1.00 15.00      A    N  
ATOM   1572  CA  MET A 180     -10.067  -7.653   1.295  1.00 15.00      A    C  
ATOM   1573  C   MET A 180     -10.986  -7.162   2.417  1.00 15.00      A    C  
ATOM   1574  O   MET A 180     -11.921  -7.856   2.812  1.00 15.00      A    O  
ATOM   1575  CB  MET A 180     -10.417  -6.980  -0.038  1.00 15.00      A    C  
ATOM   1576  CG  MET A 180     -11.863  -7.146  -0.480  1.00 15.00      A    C  
ATOM   1577  SD  MET A 180     -12.130  -6.609  -2.182  1.00 15.00      A    S  
ATOM   1578  CE  MET A 180     -11.352  -7.946  -3.083  1.00 15.00      A    C  
ATOM   1579  HN  MET A 180     -10.911  -9.597   1.406  1.00 15.00      A    H  
ATOM   1580  N   PHE A 181     -10.710  -5.967   2.934  1.00 15.00      A    N  
ATOM   1581  CA  PHE A 181     -11.513  -5.396   4.012  1.00 15.00      A    C  
ATOM   1582  C   PHE A 181     -11.727  -3.890   3.844  1.00 15.00      A    C  
ATOM   1583  O   PHE A 181     -10.897  -3.195   3.253  1.00 15.00      A    O  
ATOM   1584  CB  PHE A 181     -10.902  -5.706   5.388  1.00 15.00      A    C  
ATOM   1585  CG  PHE A 181      -9.548  -5.091   5.648  1.00 15.00      A    C  
ATOM   1586  CD1 PHE A 181      -9.438  -3.853   6.264  1.00 15.00      A    C  
ATOM   1587  CD2 PHE A 181      -8.387  -5.757   5.289  1.00 15.00      A    C  
ATOM   1588  CE1 PHE A 181      -8.199  -3.293   6.516  1.00 15.00      A    C  
ATOM   1589  CE2 PHE A 181      -7.145  -5.202   5.536  1.00 15.00      A    C  
ATOM   1590  CZ  PHE A 181      -7.050  -3.969   6.151  1.00 15.00      A    C  
ATOM   1591  HN  PHE A 181      -9.942  -5.457   2.585  1.00 15.00      A    H  
ATOM   1592  N   CYS A 182     -12.851  -3.404   4.365  1.00 15.00      A    N  
ATOM   1593  CA  CYS A 182     -13.195  -1.987   4.303  1.00 15.00      A    C  
ATOM   1594  C   CYS A 182     -12.753  -1.280   5.583  1.00 15.00      A    C  
ATOM   1595  O   CYS A 182     -12.930  -1.807   6.683  1.00 15.00      A    O  
ATOM   1596  CB  CYS A 182     -14.713  -1.815   4.143  1.00 15.00      A    C  
ATOM   1597  SG  CYS A 182     -15.400  -2.332   2.534  1.00 15.00      A    S  
ATOM   1598  HN  CYS A 182     -13.472  -4.019   4.802  1.00 15.00      A    H  
ATOM   1599  N   ALA A 183     -12.177  -0.096   5.440  1.00 15.00      A    N  
ATOM   1600  CA  ALA A 183     -11.729   0.681   6.588  1.00 15.00      A    C  
ATOM   1601  C   ALA A 183     -11.872   2.172   6.306  1.00 15.00      A    C  
ATOM   1602  O   ALA A 183     -11.567   2.632   5.209  1.00 15.00      A    O  
ATOM   1603  CB  ALA A 183     -10.299   0.326   6.964  1.00 15.00      A    C  
ATOM   1604  HN  ALA A 183     -12.046   0.272   4.535  1.00 15.00      A    H  
ATOM   1605  N   GLY A 184     -12.349   2.912   7.298  1.00 15.00      A    N  
ATOM   1606  CA  GLY A 184     -12.550   4.341   7.138  1.00 15.00      A    C  
ATOM   1607  C   GLY A 184     -14.008   4.720   7.327  1.00 15.00      A    C  
ATOM   1608  O   GLY A 184     -14.729   4.942   6.358  1.00 15.00      A    O  
ATOM   1609  HN  GLY A 184     -12.567   2.482   8.152  1.00 15.00      A    H  
ATOM   1610  N   ASP A 185     -14.444   4.778   8.582  1.00 15.00      A    N  
ATOM   1611  CA  ASP A 185     -15.833   5.119   8.902  1.00 15.00      A    C  
ATOM   1612  C   ASP A 185     -16.044   6.630   8.896  1.00 15.00      A    C  
ATOM   1613  O   ASP A 185     -17.094   7.126   8.487  1.00 15.00      A    O  
ATOM   1614  CB  ASP A 185     -16.223   4.557  10.277  1.00 15.00      A    C  
ATOM   1615  CG  ASP A 185     -17.244   3.431  10.214  1.00 15.00      A    C  
ATOM   1616  OD1 ASP A 185     -18.193   3.512   9.403  1.00 15.00      A    O  
ATOM   1617  OD2 ASP A 185     -17.107   2.457  10.988  1.00 15.00      A    O1-
ATOM   1618  HN  ASP A 185     -13.823   4.588   9.310  1.00 15.00      A    H  
ATOM   1619  N   LYS A 186     -15.032   7.362   9.347  1.00 15.00      A    N  
ATOM   1620  CA  LYS A 186     -15.109   8.817   9.412  1.00 15.00      A    C  
ATOM   1621  C   LYS A 186     -15.008   9.436   8.020  1.00 15.00      A    C  
ATOM   1622  O   LYS A 186     -14.108   9.103   7.250  1.00 15.00      A    O  
ATOM   1623  CB  LYS A 186     -14.008   9.366  10.326  1.00 15.00      A    C  
ATOM   1624  CG  LYS A 186     -14.379  10.645  11.064  1.00 15.00      A    C  
ATOM   1625  CD  LYS A 186     -13.284  11.068  12.035  1.00 15.00      A    C  
ATOM   1626  CE  LYS A 186     -13.162  10.101  13.207  1.00 15.00      A    C  
ATOM   1627  NZ  LYS A 186     -14.312  10.209  14.148  1.00 15.00      A    N1+
ATOM   1628  HN  LYS A 186     -14.210   6.914   9.626  1.00 15.00      A    H  
ATOM   1629  HZ1 LYS A 186     -14.344  11.162  14.565  1.00 15.00      A    H  
ATOM   1630  HZ2 LYS A 186     -14.215   9.512  14.914  1.00 15.00      A    H  
ATOM   1631  HZ3 LYS A 186     -15.205  10.032  13.645  1.00 15.00      A    H  
ATOM   1632  N   GLY A 187     -14.766  11.294   4.903  1.00 15.00      A    N  
ATOM   1633  CA  GLY A 187     -13.786  11.990   4.088  1.00 15.00      A    C  
ATOM   1634  C   GLY A 187     -12.365  11.611   4.449  1.00 15.00      A    C  
ATOM   1635  O   GLY A 187     -11.413  12.260   4.023  1.00 15.00      A    O  
ATOM   1636  HN  GLY A 187     -15.719  11.416   4.721  1.00 15.00      A    H  
ATOM   1637  N   ARG A 188     -12.226  10.561   5.245  1.00 15.00      A    N  
ATOM   1638  CA  ARG A 188     -10.915  10.090   5.669  1.00 15.00      A    C  
ATOM   1639  C   ARG A 188     -10.581   8.771   4.985  1.00 15.00      A    C  
ATOM   1640  O   ARG A 188     -10.813   7.701   5.547  1.00 15.00      A    O  
ATOM   1641  CB  ARG A 188     -10.880   9.896   7.189  1.00 15.00      A    C  
ATOM   1642  CG  ARG A 188     -11.347  11.096   7.995  1.00 15.00      A    C  
ATOM   1643  CD  ARG A 188     -10.281  12.175   8.065  1.00 15.00      A    C  
ATOM   1644  NE  ARG A 188     -10.698  13.293   8.913  1.00 15.00      A    N  
ATOM   1645  CZ  ARG A 188      -9.872  13.979   9.706  1.00 15.00      A    C  
ATOM   1646  NH1 ARG A 188      -8.582  13.666   9.756  1.00 15.00      A    N1+
ATOM   1647  NH2 ARG A 188     -10.338  14.987  10.439  1.00 15.00      A    N  
ATOM   1648  HN  ARG A 188     -13.027  10.082   5.548  1.00 15.00      A    H  
ATOM   1649  HE  ARG A 188     -11.644  13.552   8.876  1.00 15.00      A    H  
ATOM   1650 HH11 ARG A 188      -8.210  12.886   9.171  1.00 15.00      A    H  
ATOM   1651 HH12 ARG A 188      -7.933  14.199  10.371  1.00 15.00      A    H  
ATOM   1652 HH21 ARG A 188     -11.346  15.247  10.394  1.00 15.00      A    H  
ATOM   1653 HH22 ARG A 188      -9.696  15.525  11.058  1.00 15.00      A    H  
ATOM   1654  N   ASP A 189     -10.038   8.848   3.776  1.00 15.00      A    N  
ATOM   1655  CA  ASP A 189      -9.682   7.647   3.029  1.00 15.00      A    C  
ATOM   1656  C   ASP A 189      -8.475   7.882   2.127  1.00 15.00      A    C  
ATOM   1657  O   ASP A 189      -8.179   9.018   1.740  1.00 15.00      A    O  
ATOM   1658  CB  ASP A 189     -10.878   7.142   2.203  1.00 15.00      A    C  
ATOM   1659  CG  ASP A 189     -10.529   5.980   1.283  1.00 15.00      A    C  
ATOM   1660  OD1 ASP A 189      -9.849   5.033   1.739  1.00 15.00      A    O  
ATOM   1661  OD2 ASP A 189     -10.923   6.019   0.097  1.00 15.00      A    O1-
ATOM   1662  HN  ASP A 189      -9.866   9.728   3.379  1.00 15.00      A    H  
ATOM   1663  N   SER A 190      -7.774   6.799   1.830  1.00 15.00      A    N  
ATOM   1664  CA  SER A 190      -6.613   6.825   0.962  1.00 15.00      A    C  
ATOM   1665  C   SER A 190      -7.084   7.066  -0.466  1.00 15.00      A    C  
ATOM   1666  O   SER A 190      -8.034   6.430  -0.916  1.00 15.00      A    O  
ATOM   1667  CB  SER A 190      -5.935   5.462   1.050  1.00 15.00      A    C  
ATOM   1668  OG  SER A 190      -6.900   4.454   1.330  1.00 15.00      A    O  
ATOM   1669  HN  SER A 190      -8.069   5.935   2.196  1.00 15.00      A    H  
ATOM   1670  HG  SER A 190      -7.749   4.700   0.928  1.00 15.00      A    H  
ATOM   1671  N   CYS A 191      -6.418   7.948  -1.188  1.00 15.00      A    N  
ATOM   1672  CA  CYS A 191      -6.835   8.265  -2.543  1.00 15.00      A    C  
ATOM   1673  C   CYS A 191      -5.791   7.872  -3.592  1.00 15.00      A    C  
ATOM   1674  O   CYS A 191      -4.963   6.988  -3.364  1.00 15.00      A    O  
ATOM   1675  CB  CYS A 191      -7.236   9.740  -2.657  1.00 15.00      A    C  
ATOM   1676  SG  CYS A 191      -9.009  10.024  -3.014  1.00 15.00      A    S  
ATOM   1677  HN  CYS A 191      -5.604   8.366  -0.819  1.00 15.00      A    H  
ATOM   1678  N   GLN A 192      -5.864   8.512  -4.753  1.00 15.00      A    N  
ATOM   1679  CA  GLN A 192      -4.958   8.236  -5.862  1.00 15.00      A    C  
ATOM   1680  C   GLN A 192      -3.496   8.483  -5.511  1.00 15.00      A    C  
ATOM   1681  O   GLN A 192      -3.100   9.600  -5.183  1.00 15.00      A    O  
ATOM   1682  CB  GLN A 192      -5.357   9.045  -7.095  1.00 15.00      A    C  
ATOM   1683  CG  GLN A 192      -6.510   8.441  -7.877  1.00 15.00      A    C  
ATOM   1684  CD  GLN A 192      -7.809   8.399  -7.097  1.00 15.00      A    C  
ATOM   1685  NE2 GLN A 192      -8.570   7.331  -7.274  1.00 15.00      A    N  
ATOM   1686  OE1 GLN A 192      -8.115   9.304  -6.323  1.00 15.00      A    O  
ATOM   1687  HN  GLN A 192      -6.558   9.195  -4.874  1.00 15.00      A    H  
ATOM   1688 HE21 GLN A 192      -8.254   6.632  -7.889  1.00 15.00      A    H  
ATOM   1689 HE22 GLN A 192      -9.419   7.286  -6.790  1.00 15.00      A    H  
ATOM   1690  N   GLY A 193      -2.705   7.422  -5.593  1.00 15.00      A    N  
ATOM   1691  CA  GLY A 193      -1.293   7.505  -5.294  1.00 15.00      A    C  
ATOM   1692  C   GLY A 193      -0.936   6.700  -4.065  1.00 15.00      A    C  
ATOM   1693  O   GLY A 193       0.238   6.455  -3.794  1.00 15.00      A    O  
ATOM   1694  HN  GLY A 193      -3.093   6.556  -5.850  1.00 15.00      A    H  
ATOM   1695  N   ASP A 194      -1.960   6.257  -3.343  1.00 15.00      A    N  
ATOM   1696  CA  ASP A 194      -1.762   5.496  -2.115  1.00 15.00      A    C  
ATOM   1697  C   ASP A 194      -1.772   3.985  -2.329  1.00 15.00      A    C  
ATOM   1698  O   ASP A 194      -1.579   3.233  -1.377  1.00 15.00      A    O  
ATOM   1699  CB  ASP A 194      -2.812   5.874  -1.066  1.00 15.00      A    C  
ATOM   1700  CG  ASP A 194      -2.705   7.314  -0.612  1.00 15.00      A    C  
ATOM   1701  OD1 ASP A 194      -1.587   7.751  -0.269  1.00 15.00      A    O  
ATOM   1702  OD2 ASP A 194      -3.744   8.010  -0.590  1.00 15.00      A    O1-
ATOM   1703  HN  ASP A 194      -2.875   6.459  -3.636  1.00 15.00      A    H  
ATOM   1704  N   SER A 195      -2.012   3.534  -3.559  1.00 15.00      A    N  
ATOM   1705  CA  SER A 195      -2.031   2.098  -3.852  1.00 15.00      A    C  
ATOM   1706  C   SER A 195      -0.748   1.419  -3.380  1.00 15.00      A    C  
ATOM   1707  O   SER A 195       0.355   1.863  -3.695  1.00 15.00      A    O  
ATOM   1708  CB  SER A 195      -2.252   1.834  -5.341  1.00 15.00      A    C  
ATOM   1709  OG  SER A 195      -3.631   1.705  -5.639  1.00 15.00      A    O  
ATOM   1710  HN  SER A 195      -2.188   4.174  -4.281  1.00 15.00      A    H  
ATOM   1711  HG  SER A 195      -3.805   0.815  -5.977  1.00 15.00      A    H  
ATOM   1712  N   GLY A 196      -0.902   0.346  -2.618  1.00 15.00      A    N  
ATOM   1713  CA  GLY A 196       0.248  -0.366  -2.100  1.00 15.00      A    C  
ATOM   1714  C   GLY A 196       0.709   0.198  -0.771  1.00 15.00      A    C  
ATOM   1715  O   GLY A 196       1.677  -0.288  -0.187  1.00 15.00      A    O  
ATOM   1716  HN  GLY A 196      -1.811   0.024  -2.416  1.00 15.00      A    H  
ATOM   1717  N   GLY A 197       0.015   1.233  -0.305  1.00 15.00      A    N  
ATOM   1718  CA  GLY A 197       0.351   1.861   0.959  1.00 15.00      A    C  
ATOM   1719  C   GLY A 197       0.159   0.924   2.135  1.00 15.00      A    C  
ATOM   1720  O   GLY A 197      -0.781   0.124   2.147  1.00 15.00      A    O  
ATOM   1721  HN  GLY A 197      -0.729   1.588  -0.836  1.00 15.00      A    H  
ATOM   1722  N   PRO A 198       1.041   1.005   3.139  1.00 15.00      A    N  
ATOM   1723  CA  PRO A 198       0.981   0.148   4.321  1.00 15.00      A    C  
ATOM   1724  C   PRO A 198      -0.089   0.552   5.329  1.00 15.00      A    C  
ATOM   1725  O   PRO A 198      -0.170   1.710   5.751  1.00 15.00      A    O  
ATOM   1726  CB  PRO A 198       2.367   0.317   4.946  1.00 15.00      A    C  
ATOM   1727  CG  PRO A 198       2.803   1.679   4.533  1.00 15.00      A    C  
ATOM   1728  CD  PRO A 198       2.184   1.935   3.186  1.00 15.00      A    C  
ATOM   1729  N   VAL A 199      -0.912  -0.415   5.702  1.00 15.00      A    N  
ATOM   1730  CA  VAL A 199      -1.951  -0.207   6.696  1.00 15.00      A    C  
ATOM   1731  C   VAL A 199      -1.510  -0.903   7.980  1.00 15.00      A    C  
ATOM   1732  O   VAL A 199      -1.598  -2.129   8.100  1.00 15.00      A    O  
ATOM   1733  CB  VAL A 199      -3.308  -0.777   6.231  1.00 15.00      A    C  
ATOM   1734  CG1 VAL A 199      -4.400  -0.470   7.245  1.00 15.00      A    C  
ATOM   1735  CG2 VAL A 199      -3.678  -0.220   4.865  1.00 15.00      A    C  
ATOM   1736  HN  VAL A 199      -0.823  -1.302   5.287  1.00 15.00      A    H  
ATOM   1737  N   VAL A 200      -1.000  -0.120   8.919  1.00 15.00      A    N  
ATOM   1738  CA  VAL A 200      -0.499  -0.654  10.178  1.00 15.00      A    C  
ATOM   1739  C   VAL A 200      -1.606  -0.795  11.215  1.00 15.00      A    C  
ATOM   1740  O   VAL A 200      -2.259   0.182  11.578  1.00 15.00      A    O  
ATOM   1741  CB  VAL A 200       0.627   0.234  10.752  1.00 15.00      A    C  
ATOM   1742  CG1 VAL A 200       1.287  -0.433  11.949  1.00 15.00      A    C  
ATOM   1743  CG2 VAL A 200       1.658   0.557   9.680  1.00 15.00      A    C  
ATOM   1744  HN  VAL A 200      -0.968   0.853   8.765  1.00 15.00      A    H  
ATOM   1745  N   CYS A 201      -1.807  -2.014  11.689  1.00 15.00      A    N  
ATOM   1746  CA  CYS A 201      -2.820  -2.291  12.694  1.00 15.00      A    C  
ATOM   1747  C   CYS A 201      -2.198  -3.060  13.852  1.00 15.00      A    C  
ATOM   1748  O   CYS A 201      -1.572  -4.102  13.647  1.00 15.00      A    O  
ATOM   1749  CB  CYS A 201      -3.983  -3.083  12.091  1.00 15.00      A    C  
ATOM   1750  SG  CYS A 201      -4.650  -2.380  10.547  1.00 15.00      A    S  
ATOM   1751  HN  CYS A 201      -1.253  -2.756  11.354  1.00 15.00      A    H  
ATOM   1752  N   ASN A 202      -2.329  -2.505  15.059  1.00 15.00      A    N  
ATOM   1753  CA  ASN A 202      -1.787  -3.117  16.280  1.00 15.00      A    C  
ATOM   1754  C   ASN A 202      -0.259  -3.105  16.309  1.00 15.00      A    C  
ATOM   1755  O   ASN A 202       0.354  -3.596  17.253  1.00 15.00      A    O  
ATOM   1756  CB  ASN A 202      -2.331  -4.535  16.504  1.00 15.00      A    C  
ATOM   1757  CG  ASN A 202      -3.803  -4.556  16.878  1.00 15.00      A    C  
ATOM   1758  ND2 ASN A 202      -4.214  -3.648  17.752  1.00 15.00      A    N  
ATOM   1759  OD1 ASN A 202      -4.563  -5.389  16.395  1.00 15.00      A    O  
ATOM   1760  HN  ASN A 202      -2.810  -1.654  15.133  1.00 15.00      A    H  
ATOM   1761 HD21 ASN A 202      -3.556  -3.019  18.112  1.00 15.00      A    H  
ATOM   1762 HD22 ASN A 202      -5.161  -3.645  18.000  1.00 15.00      A    H  
ATOM   1763  N   GLY A 203       0.346  -2.530  15.277  1.00 15.00      A    N  
ATOM   1764  CA  GLY A 203       1.792  -2.459  15.202  1.00 15.00      A    C  
ATOM   1765  C   GLY A 203       2.340  -3.306  14.074  1.00 15.00      A    C  
ATOM   1766  O   GLY A 203       3.504  -3.178  13.695  1.00 15.00      A    O  
ATOM   1767  HN  GLY A 203      -0.195  -2.162  14.551  1.00 15.00      A    H  
ATOM   1768  N   SER A 204       1.490  -4.165  13.534  1.00 15.00      A    N  
ATOM   1769  CA  SER A 204       1.871  -5.048  12.448  1.00 15.00      A    C  
ATOM   1770  C   SER A 204       1.177  -4.643  11.148  1.00 15.00      A    C  
ATOM   1771  O   SER A 204       0.222  -3.861  11.159  1.00 15.00      A    O  
ATOM   1772  CB  SER A 204       1.500  -6.480  12.826  1.00 15.00      A    C  
ATOM   1773  OG  SER A 204       0.428  -6.482  13.757  1.00 15.00      A    O  
ATOM   1774  HN  SER A 204       0.577  -4.217  13.886  1.00 15.00      A    H  
ATOM   1775  HG  SER A 204      -0.384  -6.213  13.309  1.00 15.00      A    H  
ATOM   1776  N   LEU A 209       1.667  -5.164  10.032  1.00 15.00      A    N  
ATOM   1777  CA  LEU A 209       1.092  -4.863   8.731  1.00 15.00      A    C  
ATOM   1778  C   LEU A 209      -0.158  -5.703   8.511  1.00 15.00      A    C  
ATOM   1779  O   LEU A 209      -0.090  -6.932   8.466  1.00 15.00      A    O  
ATOM   1780  CB  LEU A 209       2.110  -5.129   7.621  1.00 15.00      A    C  
ATOM   1781  CG  LEU A 209       1.687  -4.719   6.210  1.00 15.00      A    C  
ATOM   1782  CD1 LEU A 209       1.479  -3.215   6.126  1.00 15.00      A    C  
ATOM   1783  CD2 LEU A 209       2.714  -5.179   5.191  1.00 15.00      A    C  
ATOM   1784  HN  LEU A 209       2.431  -5.782  10.086  1.00 15.00      A    H  
ATOM   1785  N   GLN A 210      -1.293  -5.036   8.380  1.00 15.00      A    N  
ATOM   1786  CA  GLN A 210      -2.558  -5.725   8.192  1.00 15.00      A    C  
ATOM   1787  C   GLN A 210      -2.931  -5.851   6.723  1.00 15.00      A    C  
ATOM   1788  O   GLN A 210      -3.396  -6.904   6.281  1.00 15.00      A    O  
ATOM   1789  CB  GLN A 210      -3.669  -5.000   8.939  1.00 15.00      A    C  
ATOM   1790  CG  GLN A 210      -4.834  -5.896   9.300  1.00 15.00      A    C  
ATOM   1791  CD  GLN A 210      -4.442  -6.946  10.315  1.00 15.00      A    C  
ATOM   1792  NE2 GLN A 210      -4.928  -8.156  10.122  1.00 15.00      A    N  
ATOM   1793  OE1 GLN A 210      -3.684  -6.677  11.245  1.00 15.00      A    O  
ATOM   1794  HN  GLN A 210      -1.281  -4.054   8.415  1.00 15.00      A    H  
ATOM   1795 HE21 GLN A 210      -5.502  -8.304   9.345  1.00 15.00      A    H  
ATOM   1796 HE22 GLN A 210      -4.696  -8.861  10.772  1.00 15.00      A    H  
ATOM   1797  N   GLY A 211      -2.743  -4.779   5.969  1.00 15.00      A    N  
ATOM   1798  CA  GLY A 211      -3.089  -4.814   4.568  1.00 15.00      A    C  
ATOM   1799  C   GLY A 211      -2.437  -3.716   3.765  1.00 15.00      A    C  
ATOM   1800  O   GLY A 211      -1.625  -2.948   4.287  1.00 15.00      A    O  
ATOM   1801  HN  GLY A 211      -2.365  -3.965   6.362  1.00 15.00      A    H  
ATOM   1802  N   LEU A 212      -2.802  -3.648   2.494  1.00 15.00      A    N  
ATOM   1803  CA  LEU A 212      -2.267  -2.653   1.579  1.00 15.00      A    C  
ATOM   1804  C   LEU A 212      -3.417  -1.952   0.868  1.00 15.00      A    C  
ATOM   1805  O   LEU A 212      -4.463  -2.559   0.635  1.00 15.00      A    O  
ATOM   1806  CB  LEU A 212      -1.371  -3.335   0.539  1.00 15.00      A    C  
ATOM   1807  CG  LEU A 212      -0.455  -4.448   1.055  1.00 15.00      A    C  
ATOM   1808  CD1 LEU A 212      -0.021  -5.356  -0.083  1.00 15.00      A    C  
ATOM   1809  CD2 LEU A 212       0.755  -3.863   1.764  1.00 15.00      A    C  
ATOM   1810  HN  LEU A 212      -3.464  -4.288   2.156  1.00 15.00      A    H  
ATOM   1811  N   VAL A 213      -3.232  -0.678   0.545  1.00 15.00      A    N  
ATOM   1812  CA  VAL A 213      -4.263   0.091  -0.149  1.00 15.00      A    C  
ATOM   1813  C   VAL A 213      -4.463  -0.451  -1.561  1.00 15.00      A    C  
ATOM   1814  O   VAL A 213      -3.522  -0.488  -2.352  1.00 15.00      A    O  
ATOM   1815  CB  VAL A 213      -3.897   1.587  -0.233  1.00 15.00      A    C  
ATOM   1816  CG1 VAL A 213      -5.055   2.392  -0.803  1.00 15.00      A    C  
ATOM   1817  CG2 VAL A 213      -3.486   2.123   1.130  1.00 15.00      A    C  
ATOM   1818  HN  VAL A 213      -2.383  -0.244   0.781  1.00 15.00      A    H  
ATOM   1819  N   SER A 214      -5.683  -0.870  -1.870  1.00 15.00      A    N  
ATOM   1820  CA  SER A 214      -5.980  -1.422  -3.182  1.00 15.00      A    C  
ATOM   1821  C   SER A 214      -6.850  -0.482  -4.022  1.00 15.00      A    C  
ATOM   1822  O   SER A 214      -6.354   0.208  -4.918  1.00 15.00      A    O  
ATOM   1823  CB  SER A 214      -6.640  -2.799  -3.039  1.00 15.00      A    C  
ATOM   1824  OG  SER A 214      -6.654  -3.496  -4.269  1.00 15.00      A    O  
ATOM   1825  HN  SER A 214      -6.398  -0.816  -1.201  1.00 15.00      A    H  
ATOM   1826  HG  SER A 214      -5.760  -3.842  -4.452  1.00 15.00      A    H  
ATOM   1827  N   TRP A 215      -8.141  -0.424  -3.713  1.00 15.00      A    N  
ATOM   1828  CA  TRP A 215      -9.064   0.405  -4.475  1.00 15.00      A    C  
ATOM   1829  C   TRP A 215     -10.160   0.988  -3.589  1.00 15.00      A    C  
ATOM   1830  O   TRP A 215     -10.104   0.881  -2.365  1.00 15.00      A    O  
ATOM   1831  CB  TRP A 215      -9.692  -0.422  -5.605  1.00 15.00      A    C  
ATOM   1832  CG  TRP A 215     -10.585  -1.530  -5.121  1.00 15.00      A    C  
ATOM   1833  CD1 TRP A 215     -10.217  -2.633  -4.403  1.00 15.00      A    C  
ATOM   1834  CD2 TRP A 215     -11.999  -1.644  -5.326  1.00 15.00      A    C  
ATOM   1835  CE2 TRP A 215     -12.418  -2.835  -4.702  1.00 15.00      A    C  
ATOM   1836  CE3 TRP A 215     -12.950  -0.851  -5.976  1.00 15.00      A    C  
ATOM   1837  NE1 TRP A 215     -11.312  -3.420  -4.144  1.00 15.00      A    N  
ATOM   1838  CZ2 TRP A 215     -13.746  -3.253  -4.709  1.00 15.00      A    C  
ATOM   1839  CZ3 TRP A 215     -14.267  -1.268  -5.981  1.00 15.00      A    C  
ATOM   1840  CH2 TRP A 215     -14.653  -2.457  -5.352  1.00 15.00      A    C  
ATOM   1841  HN  TRP A 215      -8.479  -0.943  -2.952  1.00 15.00      A    H  
ATOM   1842  HE1 TRP A 215     -11.303  -4.264  -3.642  1.00 15.00      A    H  
ATOM   1843  N   GLY A 216     -11.152   1.601  -4.224  1.00 15.00      A    N  
ATOM   1844  CA  GLY A 216     -12.260   2.191  -3.504  1.00 15.00      A    C  
ATOM   1845  C   GLY A 216     -13.104   3.063  -4.412  1.00 15.00      A    C  
ATOM   1846  O   GLY A 216     -12.791   3.212  -5.597  1.00 15.00      A    O  
ATOM   1847  HN  GLY A 216     -11.133   1.656  -5.204  1.00 15.00      A    H  
ATOM   1848  N   ASP A 217     -14.169   3.633  -3.864  1.00 15.00      A    N  
ATOM   1849  CA  ASP A 217     -15.061   4.507  -4.626  1.00 15.00      A    C  
ATOM   1850  C   ASP A 217     -14.317   5.743  -5.109  1.00 15.00      A    C  
ATOM   1851  O   ASP A 217     -13.352   6.180  -4.479  1.00 15.00      A    O  
ATOM   1852  CB  ASP A 217     -16.241   4.947  -3.758  1.00 15.00      A    C  
ATOM   1853  CG  ASP A 217     -17.540   4.253  -4.110  1.00 15.00      A    C  
ATOM   1854  OD1 ASP A 217     -17.842   3.214  -3.492  1.00 15.00      A    O  
ATOM   1855  OD2 ASP A 217     -18.279   4.765  -4.976  1.00 15.00      A    O1-
ATOM   1856  HN  ASP A 217     -14.371   3.449  -2.919  1.00 15.00      A    H  
ATOM   1857  N   TYR A 218     -14.751   6.300  -6.227  1.00 15.00      A    N  
ATOM   1858  CA  TYR A 218     -14.117   7.491  -6.771  1.00 15.00      A    C  
ATOM   1859  C   TYR A 218     -15.098   8.657  -6.813  1.00 15.00      A    C  
ATOM   1860  O   TYR A 218     -16.176   8.552  -7.397  1.00 15.00      A    O  
ATOM   1861  CB  TYR A 218     -13.547   7.216  -8.165  1.00 15.00      A    C  
ATOM   1862  CG  TYR A 218     -12.758   8.370  -8.745  1.00 15.00      A    C  
ATOM   1863  CD1 TYR A 218     -11.537   8.745  -8.201  1.00 15.00      A    C  
ATOM   1864  CD2 TYR A 218     -13.236   9.084  -9.837  1.00 15.00      A    C  
ATOM   1865  CE1 TYR A 218     -10.814   9.799  -8.726  1.00 15.00      A    C  
ATOM   1866  CE2 TYR A 218     -12.519  10.139 -10.369  1.00 15.00      A    C  
ATOM   1867  CZ  TYR A 218     -11.309  10.492  -9.810  1.00 15.00      A    C  
ATOM   1868  OH  TYR A 218     -10.594  11.543 -10.335  1.00 15.00      A    O  
ATOM   1869  HN  TYR A 218     -15.514   5.902  -6.702  1.00 15.00      A    H  
ATOM   1870  HH  TYR A 218      -9.656  11.334 -10.317  1.00 15.00      A    H  
ATOM   1871  N   PRO A 219     -14.759   9.775  -6.160  1.00 15.00      A    N  
ATOM   1872  CA  PRO A 219     -13.516   9.916  -5.405  1.00 15.00      A    C  
ATOM   1873  C   PRO A 219     -13.711   9.542  -3.937  1.00 15.00      A    C  
ATOM   1874  O   PRO A 219     -14.784   9.072  -3.550  1.00 15.00      A    O  
ATOM   1875  CB  PRO A 219     -13.253  11.414  -5.530  1.00 15.00      A    C  
ATOM   1876  CG  PRO A 219     -14.612  12.033  -5.535  1.00 15.00      A    C  
ATOM   1877  CD  PRO A 219     -15.555  11.014  -6.128  1.00 15.00      A    C  
ATOM   1878  N   CYS A 220     -12.672   9.745  -3.132  1.00 15.00      A    N  
ATOM   1879  CA  CYS A 220     -12.733   9.446  -1.705  1.00 15.00      A    C  
ATOM   1880  C   CYS A 220     -13.800  10.318  -1.035  1.00 15.00      A    C  
ATOM   1881  O   CYS A 220     -13.641  11.533  -0.922  1.00 15.00      A    O  
ATOM   1882  CB  CYS A 220     -11.358   9.681  -1.064  1.00 15.00      A    C  
ATOM   1883  SG  CYS A 220      -9.998   8.714  -1.812  1.00 15.00      A    S  
ATOM   1884  HN  CYS A 220     -11.840  10.104  -3.505  1.00 15.00      A    H  
ATOM   1885  N   ARG A 221     -14.895   9.692  -0.611  1.00 15.00      A    N  
ATOM   1886  CA  ARG A 221     -16.001  10.413   0.011  1.00 15.00      A    C  
ATOM   1887  C   ARG A 221     -16.530   9.666   1.236  1.00 15.00      A    C  
ATOM   1888  O   ARG A 221     -16.321   8.461   1.367  1.00 15.00      A    O  
ATOM   1889  CB  ARG A 221     -17.124  10.628  -1.014  1.00 15.00      A    C  
ATOM   1890  CG  ARG A 221     -17.596   9.355  -1.700  1.00 15.00      A    C  
ATOM   1891  CD  ARG A 221     -18.554   9.657  -2.843  1.00 15.00      A    C  
ATOM   1892  NE  ARG A 221     -18.098   9.080  -4.109  1.00 15.00      A    N  
ATOM   1893  CZ  ARG A 221     -18.411   7.853  -4.530  1.00 15.00      A    C  
ATOM   1894  NH1 ARG A 221     -19.188   7.069  -3.796  1.00 15.00      A    N1+
ATOM   1895  NH2 ARG A 221     -17.966   7.407  -5.697  1.00 15.00      A    N  
ATOM   1896  HN  ARG A 221     -14.955   8.717  -0.705  1.00 15.00      A    H  
ATOM   1897  HE  ARG A 221     -17.513   9.636  -4.669  1.00 15.00      A    H  
ATOM   1898 HH11 ARG A 221     -19.560   7.400  -2.886  1.00 15.00      A    H  
ATOM   1899 HH12 ARG A 221     -19.419   6.102  -4.137  1.00 15.00      A    H  
ATOM   1900 HH21 ARG A 221     -17.363   8.009  -6.305  1.00 15.00      A    H  
ATOM   1901 HH22 ARG A 221     -18.213   6.436  -6.012  1.00 15.00      A    H  
ATOM   1902  N   PRO A 222     -17.227  10.373   2.149  1.00 15.00      A    N  
ATOM   1903  CA  PRO A 222     -17.783   9.769   3.369  1.00 15.00      A    C  
ATOM   1904  C   PRO A 222     -18.766   8.637   3.076  1.00 15.00      A    C  
ATOM   1905  O   PRO A 222     -19.400   8.609   2.018  1.00 15.00      A    O  
ATOM   1906  CB  PRO A 222     -18.504  10.934   4.062  1.00 15.00      A    C  
ATOM   1907  CG  PRO A 222     -18.698  11.958   2.996  1.00 15.00      A    C  
ATOM   1908  CD  PRO A 222     -17.528  11.812   2.069  1.00 15.00      A    C  
ATOM   1909  N   ASN A 223     -18.860   7.697   4.021  1.00 15.00      A    N  
ATOM   1910  CA  ASN A 223     -19.752   6.534   3.914  1.00 15.00      A    C  
ATOM   1911  C   ASN A 223     -19.243   5.503   2.915  1.00 15.00      A    C  
ATOM   1912  O   ASN A 223     -19.825   4.430   2.761  1.00 15.00      A    O  
ATOM   1913  CB  ASN A 223     -21.207   6.924   3.621  1.00 15.00      A    C  
ATOM   1914  CG  ASN A 223     -21.983   7.302   4.869  1.00 15.00      A    C  
ATOM   1915  ND2 ASN A 223     -21.661   6.672   5.992  1.00 15.00      A    N  
ATOM   1916  OD1 ASN A 223     -22.868   8.151   4.827  1.00 15.00      A    O  
ATOM   1917  HN  ASN A 223     -18.303   7.783   4.822  1.00 15.00      A    H  
ATOM   1918 HD21 ASN A 223     -20.948   6.002   5.961  1.00 15.00      A    H  
ATOM   1919 HD22 ASN A 223     -22.151   6.906   6.807  1.00 15.00      A    H  
ATOM   1920  N   ARG A 224     -18.157   5.839   2.235  1.00 15.00      A    N  
ATOM   1921  CA  ARG A 224     -17.547   4.951   1.261  1.00 15.00      A    C  
ATOM   1922  C   ARG A 224     -16.078   4.762   1.617  1.00 15.00      A    C  
ATOM   1923  O   ARG A 224     -15.223   5.525   1.172  1.00 15.00      A    O  
ATOM   1924  CB  ARG A 224     -17.681   5.525  -0.154  1.00 15.00      A    C  
ATOM   1925  CG  ARG A 224     -19.100   5.920  -0.541  1.00 15.00      A    C  
ATOM   1926  CD  ARG A 224     -20.044   4.726  -0.517  1.00 15.00      A    C  
ATOM   1927  NE  ARG A 224     -19.658   3.706  -1.488  1.00 15.00      A    N  
ATOM   1928  CZ  ARG A 224     -20.194   2.493  -1.557  1.00 15.00      A    C  
ATOM   1929  NH1 ARG A 224     -21.146   2.120  -0.707  1.00 15.00      A    N1+
ATOM   1930  NH2 ARG A 224     -19.766   1.648  -2.481  1.00 15.00      A    N  
ATOM   1931  HN  ARG A 224     -17.746   6.714   2.397  1.00 15.00      A    H  
ATOM   1932  HE  ARG A 224     -18.947   3.940  -2.135  1.00 15.00      A    H  
ATOM   1933 HH11 ARG A 224     -21.558   1.163  -0.772  1.00 15.00      A    H  
ATOM   1934 HH12 ARG A 224     -21.484   2.781   0.023  1.00 15.00      A    H  
ATOM   1935 HH21 ARG A 224     -20.172   0.687  -2.547  1.00 15.00      A    H  
ATOM   1936 HH22 ARG A 224     -19.012   1.948  -3.153  1.00 15.00      A    H  
ATOM   1937  N   PRO A 225     -15.780   3.757   2.450  1.00 15.00      A    N  
ATOM   1938  CA  PRO A 225     -14.413   3.476   2.896  1.00 15.00      A    C  
ATOM   1939  C   PRO A 225     -13.588   2.749   1.840  1.00 15.00      A    C  
ATOM   1940  O   PRO A 225     -14.131   2.031   0.995  1.00 15.00      A    O  
ATOM   1941  CB  PRO A 225     -14.633   2.566   4.105  1.00 15.00      A    C  
ATOM   1942  CG  PRO A 225     -15.901   1.848   3.803  1.00 15.00      A    C  
ATOM   1943  CD  PRO A 225     -16.754   2.807   3.019  1.00 15.00      A    C  
ATOM   1944  N   GLY A 226     -12.278   2.941   1.900  1.00 15.00      A    N  
ATOM   1945  CA  GLY A 226     -11.390   2.299   0.960  1.00 15.00      A    C  
ATOM   1946  C   GLY A 226     -11.267   0.813   1.219  1.00 15.00      A    C  
ATOM   1947  O   GLY A 226     -11.495   0.342   2.340  1.00 15.00      A    O  
ATOM   1948  HN  GLY A 226     -11.908   3.532   2.590  1.00 15.00      A    H  
ATOM   1949  N   VAL A 227     -10.911   0.072   0.184  1.00 15.00      A    N  
ATOM   1950  CA  VAL A 227     -10.762  -1.366   0.293  1.00 15.00      A    C  
ATOM   1951  C   VAL A 227      -9.284  -1.738   0.333  1.00 15.00      A    C  
ATOM   1952  O   VAL A 227      -8.516  -1.384  -0.567  1.00 15.00      A    O  
ATOM   1953  CB  VAL A 227     -11.448  -2.096  -0.879  1.00 15.00      A    C  
ATOM   1954  CG1 VAL A 227     -11.627  -3.567  -0.552  1.00 15.00      A    C  
ATOM   1955  CG2 VAL A 227     -12.789  -1.453  -1.205  1.00 15.00      A    C  
ATOM   1956  HN  VAL A 227     -10.736   0.507  -0.680  1.00 15.00      A    H  
ATOM   1957  N   TYR A 228      -8.890  -2.439   1.384  1.00 15.00      A    N  
ATOM   1958  CA  TYR A 228      -7.505  -2.850   1.556  1.00 15.00      A    C  
ATOM   1959  C   TYR A 228      -7.387  -4.368   1.517  1.00 15.00      A    C  
ATOM   1960  O   TYR A 228      -8.299  -5.076   1.944  1.00 15.00      A    O  
ATOM   1961  CB  TYR A 228      -6.960  -2.318   2.884  1.00 15.00      A    C  
ATOM   1962  CG  TYR A 228      -7.183  -0.837   3.097  1.00 15.00      A    C  
ATOM   1963  CD1 TYR A 228      -8.222  -0.376   3.894  1.00 15.00      A    C  
ATOM   1964  CD2 TYR A 228      -6.352   0.102   2.503  1.00 15.00      A    C  
ATOM   1965  CE1 TYR A 228      -8.425   0.976   4.094  1.00 15.00      A    C  
ATOM   1966  CE2 TYR A 228      -6.548   1.455   2.696  1.00 15.00      A    C  
ATOM   1967  CZ  TYR A 228      -7.584   1.888   3.492  1.00 15.00      A    C  
ATOM   1968  OH  TYR A 228      -7.775   3.234   3.692  1.00 15.00      A    O  
ATOM   1969  HN  TYR A 228      -9.553  -2.692   2.067  1.00 15.00      A    H  
ATOM   1970  HH  TYR A 228      -7.737   3.694   2.842  1.00 15.00      A    H  
ATOM   1971  N   THR A 229      -6.270  -4.858   0.996  1.00 15.00      A    N  
ATOM   1972  CA  THR A 229      -6.027  -6.291   0.899  1.00 15.00      A    C  
ATOM   1973  C   THR A 229      -5.861  -6.924   2.281  1.00 15.00      A    C  
ATOM   1974  O   THR A 229      -5.162  -6.389   3.139  1.00 15.00      A    O  
ATOM   1975  CB  THR A 229      -4.764  -6.572   0.066  1.00 15.00      A    C  
ATOM   1976  CG2 THR A 229      -4.880  -7.918  -0.634  1.00 15.00      A    C  
ATOM   1977  OG1 THR A 229      -4.602  -5.536  -0.913  1.00 15.00      A    O  
ATOM   1978  HN  THR A 229      -5.590  -4.238   0.650  1.00 15.00      A    H  
ATOM   1979  HG1 THR A 229      -4.183  -5.901  -1.706  1.00 15.00      A    H  
ATOM   1980  N   ASN A 230      -6.510  -8.062   2.484  1.00 15.00      A    N  
ATOM   1981  CA  ASN A 230      -6.440  -8.782   3.750  1.00 15.00      A    C  
ATOM   1982  C   ASN A 230      -5.217  -9.695   3.751  1.00 15.00      A    C  
ATOM   1983  O   ASN A 230      -5.280 -10.831   3.280  1.00 15.00      A    O  
ATOM   1984  CB  ASN A 230      -7.709  -9.618   3.931  1.00 15.00      A    C  
ATOM   1985  CG  ASN A 230      -8.202  -9.661   5.361  1.00 15.00      A    C  
ATOM   1986  ND2 ASN A 230      -9.313 -10.351   5.577  1.00 15.00      A    N  
ATOM   1987  OD1 ASN A 230      -7.597  -9.080   6.261  1.00 15.00      A    O  
ATOM   1988  HN  ASN A 230      -7.053  -8.435   1.753  1.00 15.00      A    H  
ATOM   1989 HD21 ASN A 230      -9.746 -10.788   4.806  1.00 15.00      A    H  
ATOM   1990 HD22 ASN A 230      -9.661 -10.393   6.489  1.00 15.00      A    H  
ATOM   1991  N   LEU A 231      -4.108  -9.199   4.287  1.00 15.00      A    N  
ATOM   1992  CA  LEU A 231      -2.858  -9.956   4.310  1.00 15.00      A    C  
ATOM   1993  C   LEU A 231      -2.874 -11.138   5.277  1.00 15.00      A    C  
ATOM   1994  O   LEU A 231      -2.015 -12.017   5.192  1.00 15.00      A    O  
ATOM   1995  CB  LEU A 231      -1.670  -9.042   4.608  1.00 15.00      A    C  
ATOM   1996  CG  LEU A 231      -1.437  -7.894   3.625  1.00 15.00      A    C  
ATOM   1997  CD1 LEU A 231      -0.245  -7.058   4.058  1.00 15.00      A    C  
ATOM   1998  CD2 LEU A 231      -1.240  -8.423   2.212  1.00 15.00      A    C  
ATOM   1999  HN  LEU A 231      -4.128  -8.296   4.679  1.00 15.00      A    H  
ATOM   2000  N   CYS A 232      -3.856 -11.181   6.171  1.00 15.00      A    N  
ATOM   2001  CA  CYS A 232      -3.944 -12.270   7.148  1.00 15.00      A    C  
ATOM   2002  C   CYS A 232      -4.228 -13.618   6.482  1.00 15.00      A    C  
ATOM   2003  O   CYS A 232      -4.102 -14.669   7.109  1.00 15.00      A    O  
ATOM   2004  CB  CYS A 232      -4.979 -11.971   8.242  1.00 15.00      A    C  
ATOM   2005  SG  CYS A 232      -6.685 -11.728   7.642  1.00 15.00      A    S  
ATOM   2006  HN  CYS A 232      -4.531 -10.472   6.178  1.00 15.00      A    H  
ATOM   2007  N   LYS A 233      -4.599 -13.585   5.207  1.00 15.00      A    N  
ATOM   2008  CA  LYS A 233      -4.896 -14.806   4.468  1.00 15.00      A    C  
ATOM   2009  C   LYS A 233      -3.721 -15.210   3.578  1.00 15.00      A    C  
ATOM   2010  O   LYS A 233      -3.734 -16.278   2.966  1.00 15.00      A    O  
ATOM   2011  CB  LYS A 233      -6.156 -14.625   3.609  1.00 15.00      A    C  
ATOM   2012  CG  LYS A 233      -7.351 -14.031   4.342  1.00 15.00      A    C  
ATOM   2013  CD  LYS A 233      -7.768 -14.887   5.527  1.00 15.00      A    C  
ATOM   2014  CE  LYS A 233      -8.940 -14.262   6.266  1.00 15.00      A    C  
ATOM   2015  NZ  LYS A 233     -10.247 -14.764   5.774  1.00 15.00      A    N1+
ATOM   2016  HN  LYS A 233      -4.679 -12.718   4.754  1.00 15.00      A    H  
ATOM   2017  HZ1 LYS A 233     -10.442 -15.705   6.159  1.00 15.00      A    H  
ATOM   2018  HZ2 LYS A 233     -10.246 -14.825   4.725  1.00 15.00      A    H  
ATOM   2019  HZ3 LYS A 233     -11.015 -14.119   6.054  1.00 15.00      A    H  
ATOM   2020  N   PHE A 234      -2.696 -14.365   3.521  1.00 15.00      A    N  
ATOM   2021  CA  PHE A 234      -1.534 -14.635   2.678  1.00 15.00      A    C  
ATOM   2022  C   PHE A 234      -0.254 -14.743   3.494  1.00 15.00      A    C  
ATOM   2023  O   PHE A 234       0.844 -14.724   2.936  1.00 15.00      A    O  
ATOM   2024  CB  PHE A 234      -1.376 -13.538   1.623  1.00 15.00      A    C  
ATOM   2025  CG  PHE A 234      -2.632 -13.235   0.863  1.00 15.00      A    C  
ATOM   2026  CD1 PHE A 234      -3.171 -14.164  -0.008  1.00 15.00      A    C  
ATOM   2027  CD2 PHE A 234      -3.274 -12.019   1.023  1.00 15.00      A    C  
ATOM   2028  CE1 PHE A 234      -4.328 -13.886  -0.708  1.00 15.00      A    C  
ATOM   2029  CE2 PHE A 234      -4.431 -11.734   0.326  1.00 15.00      A    C  
ATOM   2030  CZ  PHE A 234      -4.960 -12.670  -0.540  1.00 15.00      A    C  
ATOM   2031  HN  PHE A 234      -2.716 -13.547   4.065  1.00 15.00      A    H  
ATOM   2032  N   THR A 235      -0.402 -14.870   4.805  1.00 15.00      A    N  
ATOM   2033  CA  THR A 235       0.739 -14.975   5.708  1.00 15.00      A    C  
ATOM   2034  C   THR A 235       1.680 -16.100   5.284  1.00 15.00      A    C  
ATOM   2035  O   THR A 235       2.892 -15.909   5.176  1.00 15.00      A    O  
ATOM   2036  CB  THR A 235       0.254 -15.236   7.143  1.00 15.00      A    C  
ATOM   2037  CG2 THR A 235       0.004 -13.920   7.861  1.00 15.00      A    C  
ATOM   2038  OG1 THR A 235      -0.970 -15.991   7.094  1.00 15.00      A    O  
ATOM   2039  HN  THR A 235      -1.306 -14.898   5.182  1.00 15.00      A    H  
ATOM   2040  HG1 THR A 235      -1.493 -15.803   7.883  1.00 15.00      A    H  
ATOM   2041  N   LYS A 236       1.100 -17.263   5.027  1.00 15.00      A    N  
ATOM   2042  CA  LYS A 236       1.863 -18.431   4.614  1.00 15.00      A    C  
ATOM   2043  C   LYS A 236       2.526 -18.219   3.255  1.00 15.00      A    C  
ATOM   2044  O   LYS A 236       3.744 -18.352   3.133  1.00 15.00      A    O  
ATOM   2045  CB  LYS A 236       0.962 -19.667   4.585  1.00 15.00      A    C  
ATOM   2046  CG  LYS A 236       0.644 -20.231   5.960  1.00 15.00      A    C  
ATOM   2047  CD  LYS A 236      -0.469 -21.266   5.894  1.00 15.00      A    C  
ATOM   2048  CE  LYS A 236      -1.798 -20.623   5.532  1.00 15.00      A    C  
ATOM   2049  NZ  LYS A 236      -2.917 -21.603   5.564  1.00 15.00      A    N1+
ATOM   2050  HN  LYS A 236       0.130 -17.336   5.123  1.00 15.00      A    H  
ATOM   2051  HZ1 LYS A 236      -2.816 -22.286   4.786  1.00 15.00      A    H  
ATOM   2052  HZ2 LYS A 236      -3.827 -21.110   5.463  1.00 15.00      A    H  
ATOM   2053  HZ3 LYS A 236      -2.914 -22.118   6.467  1.00 15.00      A    H  
ATOM   2054  N   TRP A 237       1.718 -17.851   2.257  1.00 15.00      A    N  
ATOM   2055  CA  TRP A 237       2.201 -17.625   0.892  1.00 15.00      A    C  
ATOM   2056  C   TRP A 237       3.433 -16.724   0.856  1.00 15.00      A    C  
ATOM   2057  O   TRP A 237       4.395 -17.001   0.136  1.00 15.00      A    O  
ATOM   2058  CB  TRP A 237       1.088 -17.034   0.018  1.00 15.00      A    C  
ATOM   2059  CG  TRP A 237       1.506 -16.768  -1.400  1.00 15.00      A    C  
ATOM   2060  CD1 TRP A 237       1.647 -17.687  -2.399  1.00 15.00      A    C  
ATOM   2061  CD2 TRP A 237       1.841 -15.497  -1.976  1.00 15.00      A    C  
ATOM   2062  CE2 TRP A 237       2.175 -15.726  -3.325  1.00 15.00      A    C  
ATOM   2063  CE3 TRP A 237       1.891 -14.190  -1.482  1.00 15.00      A    C  
ATOM   2064  NE1 TRP A 237       2.047 -17.070  -3.558  1.00 15.00      A    N  
ATOM   2065  CZ2 TRP A 237       2.553 -14.697  -4.185  1.00 15.00      A    C  
ATOM   2066  CZ3 TRP A 237       2.267 -13.171  -2.337  1.00 15.00      A    C  
ATOM   2067  CH2 TRP A 237       2.592 -13.429  -3.674  1.00 15.00      A    C  
ATOM   2068  HN  TRP A 237       0.768 -17.738   2.442  1.00 15.00      A    H  
ATOM   2069  HE1 TRP A 237       2.219 -17.519  -4.412  1.00 15.00      A    H  
ATOM   2070  N   ILE A 238       3.399 -15.646   1.631  1.00 15.00      A    N  
ATOM   2071  CA  ILE A 238       4.514 -14.710   1.685  1.00 15.00      A    C  
ATOM   2072  C   ILE A 238       5.790 -15.414   2.149  1.00 15.00      A    C  
ATOM   2073  O   ILE A 238       6.844 -15.279   1.528  1.00 15.00      A    O  
ATOM   2074  CB  ILE A 238       4.202 -13.507   2.604  1.00 15.00      A    C  
ATOM   2075  CG1 ILE A 238       3.060 -12.676   2.011  1.00 15.00      A    C  
ATOM   2076  CG2 ILE A 238       5.438 -12.640   2.809  1.00 15.00      A    C  
ATOM   2077  CD1 ILE A 238       2.494 -11.640   2.960  1.00 15.00      A    C  
ATOM   2078  HN  ILE A 238       2.603 -15.478   2.181  1.00 15.00      A    H  
ATOM   2079  N   GLN A 239       5.676 -16.192   3.219  1.00 15.00      A    N  
ATOM   2080  CA  GLN A 239       6.816 -16.918   3.766  1.00 15.00      A    C  
ATOM   2081  C   GLN A 239       7.333 -17.953   2.772  1.00 15.00      A    C  
ATOM   2082  O   GLN A 239       8.537 -18.033   2.515  1.00 15.00      A    O  
ATOM   2083  CB  GLN A 239       6.435 -17.605   5.078  1.00 15.00      A    C  
ATOM   2084  CG  GLN A 239       5.986 -16.654   6.175  1.00 15.00      A    C  
ATOM   2085  CD  GLN A 239       5.409 -17.378   7.377  1.00 15.00      A    C  
ATOM   2086  NE2 GLN A 239       4.795 -18.528   7.140  1.00 15.00      A    N  
ATOM   2087  OE1 GLN A 239       5.513 -16.909   8.507  1.00 15.00      A    O  
ATOM   2088  HN  GLN A 239       4.796 -16.293   3.644  1.00 15.00      A    H  
ATOM   2089 HE21 GLN A 239       4.745 -18.846   6.214  1.00 15.00      A    H  
ATOM   2090 HE22 GLN A 239       4.415 -19.012   7.901  1.00 15.00      A    H  
ATOM   2091  N   GLU A 240       6.413 -18.731   2.208  1.00 15.00      A    N  
ATOM   2092  CA  GLU A 240       6.756 -19.768   1.242  1.00 15.00      A    C  
ATOM   2093  C   GLU A 240       7.479 -19.179   0.035  1.00 15.00      A    C  
ATOM   2094  O   GLU A 240       8.552 -19.649  -0.351  1.00 15.00      A    O  
ATOM   2095  CB  GLU A 240       5.495 -20.511   0.794  1.00 15.00      A    C  
ATOM   2096  CG  GLU A 240       4.851 -21.353   1.885  1.00 15.00      A    C  
ATOM   2097  CD  GLU A 240       3.336 -21.250   1.895  1.00 15.00      A    C  
ATOM   2098  OE1 GLU A 240       2.726 -21.560   2.942  1.00 15.00      A    O  
ATOM   2099  OE2 GLU A 240       2.757 -20.843   0.866  1.00 15.00      A    O1-
ATOM   2100  HN  GLU A 240       5.466 -18.602   2.450  1.00 15.00      A    H  
ATOM   2101  N   THR A 241       6.896 -18.135  -0.540  1.00 15.00      A    N  
ATOM   2102  CA  THR A 241       7.474 -17.473  -1.701  1.00 15.00      A    C  
ATOM   2103  C   THR A 241       8.858 -16.900  -1.386  1.00 15.00      A    C  
ATOM   2104  O   THR A 241       9.793 -17.046  -2.178  1.00 15.00      A    O  
ATOM   2105  CB  THR A 241       6.546 -16.357  -2.223  1.00 15.00      A    C  
ATOM   2106  CG2 THR A 241       7.075 -15.780  -3.527  1.00 15.00      A    C  
ATOM   2107  OG1 THR A 241       5.240 -16.900  -2.450  1.00 15.00      A    O  
ATOM   2108  HN  THR A 241       6.044 -17.804  -0.175  1.00 15.00      A    H  
ATOM   2109  HG1 THR A 241       4.792 -17.029  -1.603  1.00 15.00      A    H  
ATOM   2110  N   ILE A 242       8.988 -16.266  -0.223  1.00 15.00      A    N  
ATOM   2111  CA  ILE A 242      10.259 -15.679   0.192  1.00 15.00      A    C  
ATOM   2112  C   ILE A 242      11.346 -16.747   0.333  1.00 15.00      A    C  
ATOM   2113  O   ILE A 242      12.455 -16.583  -0.178  1.00 15.00      A    O  
ATOM   2114  CB  ILE A 242      10.121 -14.877   1.511  1.00 15.00      A    C  
ATOM   2115  CG1 ILE A 242       9.394 -13.552   1.251  1.00 15.00      A    C  
ATOM   2116  CG2 ILE A 242      11.480 -14.626   2.154  1.00 15.00      A    C  
ATOM   2117  CD1 ILE A 242       9.176 -12.711   2.492  1.00 15.00      A    C  
ATOM   2118  HN  ILE A 242       8.208 -16.188   0.371  1.00 15.00      A    H  
ATOM   2119  N   GLN A 243      11.015 -17.846   1.001  1.00 15.00      A    N  
ATOM   2120  CA  GLN A 243      11.966 -18.933   1.216  1.00 15.00      A    C  
ATOM   2121  C   GLN A 243      12.397 -19.594  -0.090  1.00 15.00      A    C  
ATOM   2122  O   GLN A 243      13.579 -19.876  -0.289  1.00 15.00      A    O  
ATOM   2123  CB  GLN A 243      11.394 -19.970   2.184  1.00 15.00      A    C  
ATOM   2124  CG  GLN A 243      11.466 -19.552   3.643  1.00 15.00      A    C  
ATOM   2125  CD  GLN A 243      12.892 -19.477   4.155  1.00 15.00      A    C  
ATOM   2126  NE2 GLN A 243      13.510 -18.312   4.032  1.00 15.00      A    N  
ATOM   2127  OE1 GLN A 243      13.435 -20.458   4.656  1.00 15.00      A    O  
ATOM   2128  HN  GLN A 243      10.102 -17.931   1.361  1.00 15.00      A    H  
ATOM   2129 HE21 GLN A 243      13.022 -17.569   3.622  1.00 15.00      A    H  
ATOM   2130 HE22 GLN A 243      14.432 -18.246   4.354  1.00 15.00      A    H  
ATOM   2131  N   ALA A 244      11.442 -19.814  -0.986  1.00 15.00      A    N  
ATOM   2132  CA  ALA A 244      11.723 -20.449  -2.271  1.00 15.00      A    C  
ATOM   2133  C   ALA A 244      12.581 -19.561  -3.170  1.00 15.00      A    C  
ATOM   2134  O   ALA A 244      13.189 -20.035  -4.127  1.00 15.00      A    O  
ATOM   2135  CB  ALA A 244      10.427 -20.825  -2.973  1.00 15.00      A    C  
ATOM   2136  HN  ALA A 244      10.519 -19.550  -0.775  1.00 15.00      A    H  
ATOM   2137  N   ASN A 245      12.631 -18.274  -2.859  1.00 15.00      A    N  
ATOM   2138  CA  ASN A 245      13.415 -17.335  -3.650  1.00 15.00      A    C  
ATOM   2139  C   ASN A 245      14.587 -16.788  -2.846  1.00 15.00      A    C  
ATOM   2140  O   ASN A 245      15.152 -15.742  -3.183  1.00 15.00      A    O  
ATOM   2141  CB  ASN A 245      12.540 -16.186  -4.158  1.00 15.00      A    C  
ATOM   2142  CG  ASN A 245      11.631 -16.586  -5.304  1.00 15.00      A    C  
ATOM   2143  ND2 ASN A 245      10.438 -17.058  -4.976  1.00 15.00      A    N  
ATOM   2144  OD1 ASN A 245      11.991 -16.459  -6.476  1.00 15.00      A    O  
ATOM   2145  HN  ASN A 245      12.135 -17.949  -2.078  1.00 15.00      A    H  
ATOM   2146 HD21 ASN A 245      10.211 -17.120  -4.019  1.00 15.00      A    H  
ATOM   2147 HD22 ASN A 245       9.833 -17.327  -5.694  1.00 15.00      A    H  
ATOM   2148  N   SER A 246      14.948 -17.494  -1.783  1.00 15.00      A    N  
ATOM   2149  CA  SER A 246      16.058 -17.083  -0.933  1.00 15.00      A    C  
ATOM   2150  C   SER A 246      17.359 -17.752  -1.365  1.00 15.00      A    C  
ATOM   2151  O   SER A 246      17.946 -17.379  -2.383  1.00 15.00      A    O  
ATOM   2152  CB  SER A 246      15.760 -17.386   0.538  1.00 15.00      A    C  
ATOM   2153  OG  SER A 246      14.802 -16.478   1.059  1.00 15.00      A    O  
ATOM   2154  HN  SER A 246      14.461 -18.322  -1.569  1.00 15.00      A    H  
ATOM   2155  HG  SER A 246      13.984 -16.545   0.546  1.00 15.00      A    H  
ATOM   2156  N   GLY B   1     -17.847   3.837 -11.862  1.00 15.00      B    N  
ATOM   2157  CA  GLY B   1     -17.468   4.887 -10.930  1.00 15.00      B    C  
ATOM   2158  C   GLY B   1     -16.414   4.436  -9.939  1.00 15.00      B    C  
ATOM   2159  O   GLY B   1     -16.113   5.139  -8.972  1.00 15.00      B    O  
ATOM   2160  HN  GLY B   1     -17.362   3.737 -12.709  1.00 15.00      B    H  
ATOM   2161  N   PHE B   2     -15.854   3.261 -10.175  1.00 15.00      B    N  
ATOM   2162  CA  PHE B   2     -14.827   2.719  -9.301  1.00 15.00      B    C  
ATOM   2163  C   PHE B   2     -13.461   2.861  -9.952  1.00 15.00      B    C  
ATOM   2164  O   PHE B   2     -13.311   2.612 -11.147  1.00 15.00      B    O  
ATOM   2165  CB  PHE B   2     -15.111   1.250  -8.976  1.00 15.00      B    C  
ATOM   2166  CG  PHE B   2     -16.442   1.026  -8.317  1.00 15.00      B    C  
ATOM   2167  CD1 PHE B   2     -17.424   0.280  -8.946  1.00 15.00      B    C  
ATOM   2168  CD2 PHE B   2     -16.714   1.569  -7.072  1.00 15.00      B    C  
ATOM   2169  CE1 PHE B   2     -18.652   0.078  -8.347  1.00 15.00      B    C  
ATOM   2170  CE2 PHE B   2     -17.939   1.370  -6.467  1.00 15.00      B    C  
ATOM   2171  CZ  PHE B   2     -18.910   0.624  -7.105  1.00 15.00      B    C  
ATOM   2172  HN  PHE B   2     -16.133   2.750 -10.960  1.00 15.00      B    H  
ATOM   2173  N   CYS B   3     -12.477   3.273  -9.169  1.00 15.00      B    N  
ATOM   2174  CA  CYS B   3     -11.124   3.453  -9.675  1.00 15.00      B    C  
ATOM   2175  C   CYS B   3     -10.112   3.019  -8.628  1.00 15.00      B    C  
ATOM   2176  O   CYS B   3     -10.383   3.098  -7.425  1.00 15.00      B    O  
ATOM   2177  CB  CYS B   3     -10.875   4.924 -10.031  1.00 15.00      B    C  
ATOM   2178  SG  CYS B   3     -12.150   5.698 -11.077  1.00 15.00      B    S  
ATOM   2179  HN  CYS B   3     -12.660   3.452  -8.222  1.00 15.00      B    H  
ATOM   2180  N   THR B   4      -8.952   2.558  -9.077  1.00 15.00      B    N  
ATOM   2181  CA  THR B   4      -7.903   2.138  -8.164  1.00 15.00      B    C  
ATOM   2182  C   THR B   4      -7.272   3.361  -7.502  1.00 15.00      B    C  
ATOM   2183  O   THR B   4      -7.578   4.503  -7.863  1.00 15.00      B    O  
ATOM   2184  CB  THR B   4      -6.815   1.319  -8.889  1.00 15.00      B    C  
ATOM   2185  CG2 THR B   4      -7.305  -0.094  -9.166  1.00 15.00      B    C  
ATOM   2186  OG1 THR B   4      -6.473   1.957 -10.128  1.00 15.00      B    O  
ATOM   2187  HN  THR B   4      -8.797   2.498 -10.047  1.00 15.00      B    H  
ATOM   2188  HG1 THR B   4      -5.704   1.513 -10.511  1.00 15.00      B    H  
ATOM   2189  N   ARG B   5      -6.400   3.136  -6.535  1.00 15.00      B    N  
ATOM   2190  CA  ARG B   5      -5.747   4.235  -5.841  1.00 15.00      B    C  
ATOM   2191  C   ARG B   5      -4.338   4.457  -6.383  1.00 15.00      B    C  
ATOM   2192  O   ARG B   5      -3.446   4.898  -5.661  1.00 15.00      B    O  
ATOM   2193  CB  ARG B   5      -5.715   3.978  -4.331  1.00 15.00      B    C  
ATOM   2194  CG  ARG B   5      -7.086   3.918  -3.670  1.00 15.00      B    C  
ATOM   2195  CD  ARG B   5      -7.970   5.075  -4.113  1.00 15.00      B    C  
ATOM   2196  NE  ARG B   5      -9.021   5.376  -3.142  1.00 15.00      B    N  
ATOM   2197  CZ  ARG B   5     -10.312   5.479  -3.443  1.00 15.00      B    C  
ATOM   2198  NH1 ARG B   5     -10.723   5.304  -4.695  1.00 15.00      B    N1+
ATOM   2199  NH2 ARG B   5     -11.201   5.744  -2.494  1.00 15.00      B    N  
ATOM   2200  HN  ARG B   5      -6.179   2.209  -6.284  1.00 15.00      B    H  
ATOM   2201  HE  ARG B   5      -8.740   5.531  -2.203  1.00 15.00      B    H  
ATOM   2202 HH11 ARG B   5     -10.040   5.081  -5.446  1.00 15.00      B    H  
ATOM   2203 HH12 ARG B   5     -11.741   5.389  -4.926  1.00 15.00      B    H  
ATOM   2204 HH21 ARG B   5     -10.890   5.873  -1.487  1.00 15.00      B    H  
ATOM   2205 HH22 ARG B   5     -12.211   5.829  -2.731  1.00 15.00      B    H  
ATOM   2206  N   SER B   6      -4.145   4.152  -7.658  1.00 15.00      B    N  
ATOM   2207  CA  SER B   6      -2.849   4.308  -8.300  1.00 15.00      B    C  
ATOM   2208  C   SER B   6      -2.681   5.711  -8.884  1.00 15.00      B    C  
ATOM   2209  O   SER B   6      -3.506   6.596  -8.645  1.00 15.00      B    O  
ATOM   2210  CB  SER B   6      -2.695   3.255  -9.399  1.00 15.00      B    C  
ATOM   2211  OG  SER B   6      -3.292   2.032  -9.004  1.00 15.00      B    O  
ATOM   2212  HN  SER B   6      -4.893   3.801  -8.182  1.00 15.00      B    H  
ATOM   2213  HG  SER B   6      -2.650   1.502  -8.518  1.00 15.00      B    H  
ATOM   2214  N   ASN B   7      -1.606   5.904  -9.641  1.00 15.00      B    N  
ATOM   2215  CA  ASN B   7      -1.315   7.188 -10.267  1.00 15.00      B    C  
ATOM   2216  C   ASN B   7      -0.621   6.966 -11.610  1.00 15.00      B    C  
ATOM   2217  O   ASN B   7       0.572   6.662 -11.650  1.00 15.00      B    O  
ATOM   2218  CB  ASN B   7      -0.415   8.028  -9.353  1.00 15.00      B    C  
ATOM   2219  CG  ASN B   7      -0.223   9.448  -9.853  1.00 15.00      B    C  
ATOM   2220  ND2 ASN B   7       0.956  10.007  -9.615  1.00 15.00      B    N  
ATOM   2221  OD1 ASN B   7      -1.123  10.037 -10.449  1.00 15.00      B    O  
ATOM   2222  HN  ASN B   7      -0.993   5.157  -9.796  1.00 15.00      B    H  
ATOM   2223 HD21 ASN B   7       1.636   9.478  -9.141  1.00 15.00      B    H  
ATOM   2224 HD22 ASN B   7       1.095  10.931  -9.910  1.00 15.00      B    H  
ATOM   2225  N   PRO B   8      -1.358   7.076 -12.731  1.00 15.00      B    N  
ATOM   2226  CA  PRO B   8      -2.793   7.394 -12.730  1.00 15.00      B    C  
ATOM   2227  C   PRO B   8      -3.642   6.197 -12.298  1.00 15.00      B    C  
ATOM   2228  O   PRO B   8      -3.163   5.062 -12.282  1.00 15.00      B    O  
ATOM   2229  CB  PRO B   8      -3.069   7.739 -14.196  1.00 15.00      B    C  
ATOM   2230  CG  PRO B   8      -2.071   6.941 -14.957  1.00 15.00      B    C  
ATOM   2231  CD  PRO B   8      -0.838   6.890 -14.097  1.00 15.00      B    C  
ATOM   2232  N   PRO B   9      -4.901   6.439 -11.910  1.00 15.00      B    N  
ATOM   2233  CA  PRO B   9      -5.805   5.383 -11.471  1.00 15.00      B    C  
ATOM   2234  C   PRO B   9      -6.636   4.794 -12.608  1.00 15.00      B    C  
ATOM   2235  O   PRO B   9      -7.102   5.513 -13.496  1.00 15.00      B    O  
ATOM   2236  CB  PRO B   9      -6.721   6.139 -10.514  1.00 15.00      B    C  
ATOM   2237  CG  PRO B   9      -6.837   7.501 -11.116  1.00 15.00      B    C  
ATOM   2238  CD  PRO B   9      -5.542   7.766 -11.843  1.00 15.00      B    C  
ATOM   2239  N   GLU B  10      -6.827   3.485 -12.564  1.00 15.00      B    N  
ATOM   2240  CA  GLU B  10      -7.627   2.797 -13.562  1.00 15.00      B    C  
ATOM   2241  C   GLU B  10      -9.090   2.984 -13.188  1.00 15.00      B    C  
ATOM   2242  O   GLU B  10      -9.510   2.593 -12.097  1.00 15.00      B    O  
ATOM   2243  CB  GLU B  10      -7.272   1.307 -13.591  1.00 15.00      B    C  
ATOM   2244  CG  GLU B  10      -5.776   1.018 -13.548  1.00 15.00      B    C  
ATOM   2245  CD  GLU B  10      -5.060   1.366 -14.841  1.00 15.00      B    C  
ATOM   2246  OE1 GLU B  10      -5.196   2.515 -15.310  1.00 15.00      B    O  
ATOM   2247  OE2 GLU B  10      -4.352   0.489 -15.379  1.00 15.00      B    O1-
ATOM   2248  HN  GLU B  10      -6.420   2.965 -11.841  1.00 15.00      B    H  
ATOM   2249  N   CYS B  11      -9.857   3.599 -14.070  1.00 15.00      B    N  
ATOM   2250  CA  CYS B  11     -11.260   3.865 -13.792  1.00 15.00      B    C  
ATOM   2251  C   CYS B  11     -12.213   2.981 -14.583  1.00 15.00      B    C  
ATOM   2252  O   CYS B  11     -12.053   2.784 -15.788  1.00 15.00      B    O  
ATOM   2253  CB  CYS B  11     -11.585   5.342 -14.026  1.00 15.00      B    C  
ATOM   2254  SG  CYS B  11     -11.103   6.436 -12.651  1.00 15.00      B    S  
ATOM   2255  HN  CYS B  11      -9.475   3.877 -14.928  1.00 15.00      B    H  
ATOM   2256  N   TRP B  12     -13.203   2.450 -13.881  1.00 15.00      B    N  
ATOM   2257  CA  TRP B  12     -14.220   1.607 -14.483  1.00 15.00      B    C  
ATOM   2258  C   TRP B  12     -15.487   2.432 -14.699  1.00 15.00      B    C  
ATOM   2259  O   TRP B  12     -15.721   3.405 -13.980  1.00 15.00      B    O  
ATOM   2260  CB  TRP B  12     -14.519   0.408 -13.576  1.00 15.00      B    C  
ATOM   2261  CG  TRP B  12     -13.502  -0.689 -13.674  1.00 15.00      B    C  
ATOM   2262  CD1 TRP B  12     -13.538  -1.764 -14.514  1.00 15.00      B    C  
ATOM   2263  CD2 TRP B  12     -12.297  -0.822 -12.907  1.00 15.00      B    C  
ATOM   2264  CE2 TRP B  12     -11.656  -1.999 -13.339  1.00 15.00      B    C  
ATOM   2265  CE3 TRP B  12     -11.698  -0.061 -11.900  1.00 15.00      B    C  
ATOM   2266  NE1 TRP B  12     -12.434  -2.556 -14.320  1.00 15.00      B    N  
ATOM   2267  CZ2 TRP B  12     -10.447  -2.433 -12.800  1.00 15.00      B    C  
ATOM   2268  CZ3 TRP B  12     -10.499  -0.492 -11.366  1.00 15.00      B    C  
ATOM   2269  CH2 TRP B  12      -9.886  -1.666 -11.817  1.00 15.00      B    C  
ATOM   2270  HN  TRP B  12     -13.250   2.632 -12.914  1.00 15.00      B    H  
ATOM   2271  HE1 TRP B  12     -12.235  -3.383 -14.805  1.00 15.00      B    H  
ATOM   2272  N   PRO B  13     -16.330   2.050 -15.675  1.00 15.00      B    N  
ATOM   2273  CA  PRO B  13     -17.575   2.776 -15.988  1.00 15.00      B    C  
ATOM   2274  C   PRO B  13     -18.589   2.772 -14.841  1.00 15.00      B    C  
ATOM   2275  O   PRO B  13     -19.622   3.432 -14.917  1.00 15.00      B    O  
ATOM   2276  CB  PRO B  13     -18.139   2.024 -17.199  1.00 15.00      B    C  
ATOM   2277  CG  PRO B  13     -17.509   0.675 -17.137  1.00 15.00      B    C  
ATOM   2278  CD  PRO B  13     -16.139   0.888 -16.562  1.00 15.00      B    C  
ATOM   2279  N   ASN B  14     -18.285   2.037 -13.779  1.00 15.00      B    N  
ATOM   2280  CA  ASN B  14     -19.179   1.954 -12.629  1.00 15.00      B    C  
ATOM   2281  C   ASN B  14     -18.853   3.015 -11.582  1.00 15.00      B    C  
ATOM   2282  O   ASN B  14     -19.494   3.079 -10.536  1.00 15.00      B    O  
ATOM   2283  CB  ASN B  14     -19.138   0.560 -11.997  1.00 15.00      B    C  
ATOM   2284  CG  ASN B  14     -19.964  -0.462 -12.755  1.00 15.00      B    C  
ATOM   2285  ND2 ASN B  14     -20.638  -1.337 -12.024  1.00 15.00      B    N  
ATOM   2286  OD1 ASN B  14     -20.000  -0.466 -13.983  1.00 15.00      B    O  
ATOM   2287  HN  ASN B  14     -17.444   1.539 -13.771  1.00 15.00      B    H  
ATOM   2288 HD21 ASN B  14     -20.568  -1.278 -11.049  1.00 15.00      B    H  
ATOM   2289 HD22 ASN B  14     -21.182  -2.005 -12.490  1.00 15.00      B    H  
END
