# Supplementary material for: LEKTI-Grafted Sunflower Trypsin Inhibitor: A Potential Therapeutic for Skin Diseases
Source: J Med Chem. 2025 Nov 11;68(22):24127–35. doi: 10.1021/acs.jmedchem.5c01912 (PMC12670400; doi:10.1021/acs.jmedchem.5c01912)
Supplement: Supplementary file 5 [file jm5c01912_si_005.pdb]

ATOM      1  N   ILE A  16      -3.272  11.139   0.572  1.00 15.00      A    N  
ATOM      2  CA  ILE A  16      -4.127  10.848   1.714  1.00 15.00      A    C  
ATOM      3  C   ILE A  16      -5.064  12.022   1.992  1.00 15.00      A    C  
ATOM      4  O   ILE A  16      -4.630  13.096   2.413  1.00 15.00      A    O  
ATOM      5  CB  ILE A  16      -3.292  10.532   2.977  1.00 15.00      A    C  
ATOM      6  CG1 ILE A  16      -2.513   9.221   2.801  1.00 15.00      A    C  
ATOM      7  CG2 ILE A  16      -4.171  10.473   4.219  1.00 15.00      A    C  
ATOM      8  CD1 ILE A  16      -3.386   7.983   2.740  1.00 15.00      A    C  
ATOM      9  HN  ILE A  16      -3.672  11.202  -0.321  1.00 15.00      A    H  
ATOM     10  N   ILE A  17      -6.350  11.816   1.748  1.00 15.00      A    N  
ATOM     11  CA  ILE A  17      -7.335  12.862   1.970  1.00 15.00      A    C  
ATOM     12  C   ILE A  17      -7.622  13.042   3.454  1.00 15.00      A    C  
ATOM     13  O   ILE A  17      -7.955  12.079   4.150  1.00 15.00      A    O  
ATOM     14  CB  ILE A  17      -8.655  12.589   1.216  1.00 15.00      A    C  
ATOM     15  CG1 ILE A  17      -8.415  12.597  -0.297  1.00 15.00      A    C  
ATOM     16  CG2 ILE A  17      -9.719  13.615   1.598  1.00 15.00      A    C  
ATOM     17  CD1 ILE A  17      -9.681  12.631  -1.123  1.00 15.00      A    C  
ATOM     18  HN  ILE A  17      -6.643  10.939   1.421  1.00 15.00      A    H  
ATOM     19  N   ASN A  18      -7.470  14.279   3.922  1.00 15.00      A    N  
ATOM     20  CA  ASN A  18      -7.729  14.631   5.317  1.00 15.00      A    C  
ATOM     21  C   ASN A  18      -6.734  13.959   6.254  1.00 15.00      A    C  
ATOM     22  O   ASN A  18      -7.094  13.478   7.330  1.00 15.00      A    O  
ATOM     23  CB  ASN A  18      -9.168  14.281   5.703  1.00 15.00      A    C  
ATOM     24  CG  ASN A  18      -9.816  15.304   6.616  1.00 15.00      A    C  
ATOM     25  ND2 ASN A  18     -11.122  15.468   6.472  1.00 15.00      A    N  
ATOM     26  OD1 ASN A  18      -9.158  15.935   7.442  1.00 15.00      A    O  
ATOM     27  HN  ASN A  18      -7.159  14.977   3.312  1.00 15.00      A    H  
ATOM     28 HD21 ASN A  18     -11.584  14.925   5.794  1.00 15.00      A    H  
ATOM     29 HD22 ASN A  18     -11.570  16.126   7.039  1.00 15.00      A    H  
ATOM     30  N   GLY A  19      -5.482  13.918   5.833  1.00 15.00      A    N  
ATOM     31  CA  GLY A  19      -4.448  13.321   6.642  1.00 15.00      A    C  
ATOM     32  C   GLY A  19      -3.478  14.366   7.142  1.00 15.00      A    C  
ATOM     33  O   GLY A  19      -3.609  15.544   6.810  1.00 15.00      A    O  
ATOM     34  HN  GLY A  19      -5.254  14.306   4.963  1.00 15.00      A    H  
ATOM     35  N   SER A  20      -2.519  13.947   7.944  1.00 15.00      A    N  
ATOM     36  CA  SER A  20      -1.524  14.857   8.477  1.00 15.00      A    C  
ATOM     37  C   SER A  20      -0.131  14.313   8.210  1.00 15.00      A    C  
ATOM     38  O   SER A  20       0.036  13.105   8.015  1.00 15.00      A    O  
ATOM     39  CB  SER A  20      -1.744  15.048   9.979  1.00 15.00      A    C  
ATOM     40  OG  SER A  20      -2.107  13.823  10.599  1.00 15.00      A    O  
ATOM     41  HN  SER A  20      -2.476  12.997   8.186  1.00 15.00      A    H  
ATOM     42  HG  SER A  20      -1.314  13.299  10.754  1.00 15.00      A    H  
ATOM     43  N   ASP A  21       0.857  15.197   8.187  1.00 15.00      A    N  
ATOM     44  CA  ASP A  21       2.237  14.798   7.949  1.00 15.00      A    C  
ATOM     45  C   ASP A  21       2.692  13.838   9.037  1.00 15.00      A    C  
ATOM     46  O   ASP A  21       2.536  14.117  10.226  1.00 15.00      A    O  
ATOM     47  CB  ASP A  21       3.153  16.025   7.916  1.00 15.00      A    C  
ATOM     48  CG  ASP A  21       2.604  17.149   7.058  1.00 15.00      A    C  
ATOM     49  OD1 ASP A  21       2.455  16.947   5.832  1.00 15.00      A    O  
ATOM     50  OD2 ASP A  21       2.309  18.227   7.613  1.00 15.00      A    O1-
ATOM     51  HN  ASP A  21       0.655  16.146   8.326  1.00 15.00      A    H  
ATOM     52  N   CYS A  22       3.223  12.695   8.628  1.00 15.00      A    N  
ATOM     53  CA  CYS A  22       3.693  11.690   9.573  1.00 15.00      A    C  
ATOM     54  C   CYS A  22       4.911  12.190  10.334  1.00 15.00      A    C  
ATOM     55  O   CYS A  22       5.661  13.031   9.840  1.00 15.00      A    O  
ATOM     56  CB  CYS A  22       4.040  10.395   8.840  1.00 15.00      A    C  
ATOM     57  SG  CYS A  22       2.757   9.833   7.677  1.00 15.00      A    S  
ATOM     58  HN  CYS A  22       3.301  12.522   7.664  1.00 15.00      A    H  
ATOM     59  N   ASP A  23       5.101  11.679  11.539  1.00 15.00      A    N  
ATOM     60  CA  ASP A  23       6.235  12.069  12.359  1.00 15.00      A    C  
ATOM     61  C   ASP A  23       7.530  11.587  11.722  1.00 15.00      A    C  
ATOM     62  O   ASP A  23       7.565  10.539  11.074  1.00 15.00      A    O  
ATOM     63  CB  ASP A  23       6.106  11.497  13.771  1.00 15.00      A    C  
ATOM     64  CG  ASP A  23       4.872  11.996  14.493  1.00 15.00      A    C  
ATOM     65  OD1 ASP A  23       4.997  12.941  15.299  1.00 15.00      A    O  
ATOM     66  OD2 ASP A  23       3.778  11.440  14.249  1.00 15.00      A    O1-
ATOM     67  HN  ASP A  23       4.455  11.031  11.896  1.00 15.00      A    H  
ATOM     68  N   MET A  24       8.593  12.350  11.896  1.00 15.00      A    N  
ATOM     69  CA  MET A  24       9.878  11.984  11.324  1.00 15.00      A    C  
ATOM     70  C   MET A  24      10.433  10.735  11.994  1.00 15.00      A    C  
ATOM     71  O   MET A  24      10.288  10.558  13.203  1.00 15.00      A    O  
ATOM     72  CB  MET A  24      10.882  13.133  11.427  1.00 15.00      A    C  
ATOM     73  CG  MET A  24      10.565  14.318  10.530  1.00 15.00      A    C  
ATOM     74  SD  MET A  24      11.965  15.434  10.322  1.00 15.00      A    S  
ATOM     75  CE  MET A  24      13.005  14.478   9.221  1.00 15.00      A    C  
ATOM     76  HN  MET A  24       8.513  13.169  12.426  1.00 15.00      A    H  
ATOM     77  N   HIS A  25      11.035   9.867  11.184  1.00 15.00      A    N  
ATOM     78  CA  HIS A  25      11.641   8.618  11.656  1.00 15.00      A    C  
ATOM     79  C   HIS A  25      10.611   7.524  11.947  1.00 15.00      A    C  
ATOM     80  O   HIS A  25      10.967   6.429  12.383  1.00 15.00      A    O  
ATOM     81  CB  HIS A  25      12.607   8.830  12.835  1.00 15.00      A    C  
ATOM     82  CG  HIS A  25      13.637   9.903  12.607  1.00 15.00      A    C  
ATOM     83  CD2 HIS A  25      14.076  10.881  13.438  1.00 15.00      A    C  
ATOM     84  ND1 HIS A  25      14.330  10.074  11.428  1.00 15.00      A    N  
ATOM     85  CE1 HIS A  25      15.140  11.128  11.570  1.00 15.00      A    C  
ATOM     86  NE2 HIS A  25      15.028  11.654  12.776  1.00 15.00      A    N  
ATOM     87  HN  HIS A  25      11.071  10.066  10.228  1.00 15.00      A    H  
ATOM     88  HD1 HIS A  25      14.266   9.497  10.617  1.00 15.00      A    H  
ATOM     89  N   THR A  26       9.333   7.815  11.718  1.00 15.00      A    N  
ATOM     90  CA  THR A  26       8.295   6.818  11.934  1.00 15.00      A    C  
ATOM     91  C   THR A  26       8.007   6.090  10.625  1.00 15.00      A    C  
ATOM     92  O   THR A  26       8.312   6.608   9.550  1.00 15.00      A    O  
ATOM     93  CB  THR A  26       6.993   7.397  12.534  1.00 15.00      A    C  
ATOM     94  CG2 THR A  26       7.275   8.130  13.836  1.00 15.00      A    C  
ATOM     95  OG1 THR A  26       6.357   8.283  11.609  1.00 15.00      A    O  
ATOM     96  HN  THR A  26       9.088   8.706  11.397  1.00 15.00      A    H  
ATOM     97  HG1 THR A  26       6.924   9.046  11.441  1.00 15.00      A    H  
ATOM     98  N   GLN A  27       7.429   4.895  10.725  1.00 15.00      A    N  
ATOM     99  CA  GLN A  27       7.123   4.073   9.551  1.00 15.00      A    C  
ATOM    100  C   GLN A  27       8.374   3.826   8.697  1.00 15.00      A    C  
ATOM    101  O   GLN A  27       8.400   4.156   7.513  1.00 15.00      A    O  
ATOM    102  CB  GLN A  27       6.007   4.687   8.696  1.00 15.00      A    C  
ATOM    103  CG  GLN A  27       4.658   4.788   9.391  1.00 15.00      A    C  
ATOM    104  CD  GLN A  27       4.326   6.208   9.804  1.00 15.00      A    C  
ATOM    105  NE2 GLN A  27       3.533   6.350  10.853  1.00 15.00      A    N  
ATOM    106  OE1 GLN A  27       4.770   7.168   9.182  1.00 15.00      A    O  
ATOM    107  HN  GLN A  27       7.204   4.555  11.611  1.00 15.00      A    H  
ATOM    108 HE21 GLN A  27       3.206   5.543  11.299  1.00 15.00      A    H  
ATOM    109 HE22 GLN A  27       3.309   7.260  11.139  1.00 15.00      A    H  
ATOM    110  N   PRO A  28       9.420   3.205   9.278  1.00 15.00      A    N  
ATOM    111  CA  PRO A  28      10.674   2.930   8.560  1.00 15.00      A    C  
ATOM    112  C   PRO A  28      10.520   1.807   7.534  1.00 15.00      A    C  
ATOM    113  O   PRO A  28      11.489   1.381   6.904  1.00 15.00      A    O  
ATOM    114  CB  PRO A  28      11.625   2.498   9.678  1.00 15.00      A    C  
ATOM    115  CG  PRO A  28      10.735   1.914  10.717  1.00 15.00      A    C  
ATOM    116  CD  PRO A  28       9.469   2.719  10.672  1.00 15.00      A    C  
ATOM    117  N   TRP A  29       9.296   1.337   7.379  1.00 15.00      A    N  
ATOM    118  CA  TRP A  29       8.981   0.269   6.446  1.00 15.00      A    C  
ATOM    119  C   TRP A  29       8.289   0.830   5.207  1.00 15.00      A    C  
ATOM    120  O   TRP A  29       7.823   0.080   4.348  1.00 15.00      A    O  
ATOM    121  CB  TRP A  29       8.070  -0.755   7.134  1.00 15.00      A    C  
ATOM    122  CG  TRP A  29       7.004  -0.127   7.988  1.00 15.00      A    C  
ATOM    123  CD1 TRP A  29       5.867   0.492   7.556  1.00 15.00      A    C  
ATOM    124  CD2 TRP A  29       6.977  -0.055   9.420  1.00 15.00      A    C  
ATOM    125  CE2 TRP A  29       5.796   0.624   9.782  1.00 15.00      A    C  
ATOM    126  CE3 TRP A  29       7.834  -0.499  10.433  1.00 15.00      A    C  
ATOM    127  NE1 TRP A  29       5.139   0.949   8.625  1.00 15.00      A    N  
ATOM    128  CZ2 TRP A  29       5.453   0.870  11.109  1.00 15.00      A    C  
ATOM    129  CZ3 TRP A  29       7.491  -0.253  11.749  1.00 15.00      A    C  
ATOM    130  CH2 TRP A  29       6.310   0.424  12.076  1.00 15.00      A    C  
ATOM    131  HN  TRP A  29       8.573   1.726   7.914  1.00 15.00      A    H  
ATOM    132  HE1 TRP A  29       4.284   1.429   8.569  1.00 15.00      A    H  
ATOM    133  N   GLN A  30       8.230   2.153   5.127  1.00 15.00      A    N  
ATOM    134  CA  GLN A  30       7.581   2.836   4.014  1.00 15.00      A    C  
ATOM    135  C   GLN A  30       8.507   2.947   2.805  1.00 15.00      A    C  
ATOM    136  O   GLN A  30       9.536   3.622   2.857  1.00 15.00      A    O  
ATOM    137  CB  GLN A  30       7.130   4.231   4.451  1.00 15.00      A    C  
ATOM    138  CG  GLN A  30       6.382   5.008   3.383  1.00 15.00      A    C  
ATOM    139  CD  GLN A  30       4.927   4.600   3.277  1.00 15.00      A    C  
ATOM    140  NE2 GLN A  30       4.389   4.640   2.068  1.00 15.00      A    N  
ATOM    141  OE1 GLN A  30       4.296   4.246   4.268  1.00 15.00      A    O  
ATOM    142  HN  GLN A  30       8.643   2.691   5.836  1.00 15.00      A    H  
ATOM    143 HE21 GLN A  30       4.955   4.924   1.319  1.00 15.00      A    H  
ATOM    144 HE22 GLN A  30       3.447   4.387   1.973  1.00 15.00      A    H  
ATOM    145  N   ALA A  31       8.134   2.290   1.717  1.00 15.00      A    N  
ATOM    146  CA  ALA A  31       8.923   2.328   0.499  1.00 15.00      A    C  
ATOM    147  C   ALA A  31       8.132   2.979  -0.627  1.00 15.00      A    C  
ATOM    148  O   ALA A  31       6.901   2.924  -0.650  1.00 15.00      A    O  
ATOM    149  CB  ALA A  31       9.365   0.930   0.098  1.00 15.00      A    C  
ATOM    150  HN  ALA A  31       7.302   1.763   1.731  1.00 15.00      A    H  
ATOM    151  N   ALA A  32       8.840   3.602  -1.548  1.00 15.00      A    N  
ATOM    152  CA  ALA A  32       8.208   4.259  -2.674  1.00 15.00      A    C  
ATOM    153  C   ALA A  32       8.662   3.633  -3.981  1.00 15.00      A    C  
ATOM    154  O   ALA A  32       9.831   3.266  -4.130  1.00 15.00      A    O  
ATOM    155  CB  ALA A  32       8.541   5.743  -2.668  1.00 15.00      A    C  
ATOM    156  HN  ALA A  32       9.819   3.624  -1.468  1.00 15.00      A    H  
ATOM    157  N   LEU A  33       7.733   3.490  -4.911  1.00 15.00      A    N  
ATOM    158  CA  LEU A  33       8.043   2.942  -6.218  1.00 15.00      A    C  
ATOM    159  C   LEU A  33       8.185   4.103  -7.190  1.00 15.00      A    C  
ATOM    160  O   LEU A  33       7.230   4.841  -7.437  1.00 15.00      A    O  
ATOM    161  CB  LEU A  33       6.967   1.953  -6.671  1.00 15.00      A    C  
ATOM    162  CG  LEU A  33       7.335   0.466  -6.574  1.00 15.00      A    C  
ATOM    163  CD1 LEU A  33       7.793   0.109  -5.168  1.00 15.00      A    C  
ATOM    164  CD2 LEU A  33       6.164  -0.409  -6.996  1.00 15.00      A    C  
ATOM    165  HN  LEU A  33       6.813   3.776  -4.721  1.00 15.00      A    H  
ATOM    166  N   LEU A  34       9.383   4.279  -7.716  1.00 15.00      A    N  
ATOM    167  CA  LEU A  34       9.655   5.387  -8.608  1.00 15.00      A    C  
ATOM    168  C   LEU A  34       9.881   4.955 -10.039  1.00 15.00      A    C  
ATOM    169  O   LEU A  34      10.500   3.927 -10.311  1.00 15.00      A    O  
ATOM    170  CB  LEU A  34      10.881   6.160  -8.130  1.00 15.00      A    C  
ATOM    171  CG  LEU A  34      10.807   6.761  -6.732  1.00 15.00      A    C  
ATOM    172  CD1 LEU A  34      12.184   7.246  -6.309  1.00 15.00      A    C  
ATOM    173  CD2 LEU A  34       9.803   7.903  -6.695  1.00 15.00      A    C  
ATOM    174  HN  LEU A  34      10.099   3.637  -7.511  1.00 15.00      A    H  
ATOM    175  N   LEU A  35       9.375   5.766 -10.943  1.00 15.00      A    N  
ATOM    176  CA  LEU A  35       9.528   5.544 -12.368  1.00 15.00      A    C  
ATOM    177  C   LEU A  35      10.432   6.642 -12.917  1.00 15.00      A    C  
ATOM    178  O   LEU A  35      10.447   7.744 -12.371  1.00 15.00      A    O  
ATOM    179  CB  LEU A  35       8.158   5.619 -13.046  1.00 15.00      A    C  
ATOM    180  CG  LEU A  35       7.901   4.618 -14.173  1.00 15.00      A    C  
ATOM    181  CD1 LEU A  35       7.869   3.199 -13.626  1.00 15.00      A    C  
ATOM    182  CD2 LEU A  35       6.602   4.944 -14.894  1.00 15.00      A    C  
ATOM    183  HN  LEU A  35       8.865   6.550 -10.638  1.00 15.00      A    H  
ATOM    184  N   ARG A  36      11.194   6.350 -13.970  1.00 15.00      A    N  
ATOM    185  CA  ARG A  36      12.082   7.346 -14.565  1.00 15.00      A    C  
ATOM    186  C   ARG A  36      11.251   8.531 -15.042  1.00 15.00      A    C  
ATOM    187  O   ARG A  36      10.237   8.337 -15.706  1.00 15.00      A    O  
ATOM    188  CB  ARG A  36      12.833   6.730 -15.751  1.00 15.00      A    C  
ATOM    189  CG  ARG A  36      13.997   7.558 -16.285  1.00 15.00      A    C  
ATOM    190  CD  ARG A  36      15.112   7.698 -15.250  1.00 15.00      A    C  
ATOM    191  NE  ARG A  36      15.358   6.447 -14.529  1.00 15.00      A    N  
ATOM    192  CZ  ARG A  36      16.177   6.319 -13.483  1.00 15.00      A    C  
ATOM    193  NH1 ARG A  36      16.853   7.373 -13.026  1.00 15.00      A    N1+
ATOM    194  NH2 ARG A  36      16.291   5.133 -12.889  1.00 15.00      A    N  
ATOM    195  HN  ARG A  36      11.145   5.455 -14.364  1.00 15.00      A    H  
ATOM    196  HE  ARG A  36      14.883   5.653 -14.850  1.00 15.00      A    H  
ATOM    197 HH11 ARG A  36      16.744   8.298 -13.492  1.00 15.00      A    H  
ATOM    198 HH12 ARG A  36      17.496   7.282 -12.208  1.00 15.00      A    H  
ATOM    199 HH21 ARG A  36      15.750   4.307 -13.241  1.00 15.00      A    H  
ATOM    200 HH22 ARG A  36      16.924   5.018 -12.073  1.00 15.00      A    H  
ATOM    201  N   PRO A  37      11.662   9.775 -14.733  1.00 15.00      A    N  
ATOM    202  CA  PRO A  37      12.880  10.091 -13.968  1.00 15.00      A    C  
ATOM    203  C   PRO A  37      12.725   9.872 -12.461  1.00 15.00      A    C  
ATOM    204  O   PRO A  37      13.524   9.167 -11.846  1.00 15.00      A    O  
ATOM    205  CB  PRO A  37      13.109  11.587 -14.253  1.00 15.00      A    C  
ATOM    206  CG  PRO A  37      12.073  11.975 -15.261  1.00 15.00      A    C  
ATOM    207  CD  PRO A  37      10.953  10.992 -15.121  1.00 15.00      A    C  
ATOM    208  N   ASN A  38      11.707  10.492 -11.878  1.00 15.00      A    N  
ATOM    209  CA  ASN A  38      11.440  10.374 -10.445  1.00 15.00      A    C  
ATOM    210  C   ASN A  38       9.941  10.428 -10.210  1.00 15.00      A    C  
ATOM    211  O   ASN A  38       9.459  11.064  -9.274  1.00 15.00      A    O  
ATOM    212  CB  ASN A  38      12.136  11.493  -9.662  1.00 15.00      A    C  
ATOM    213  CG  ASN A  38      13.144  10.966  -8.655  1.00 15.00      A    C  
ATOM    214  ND2 ASN A  38      14.401  10.886  -9.067  1.00 15.00      A    N  
ATOM    215  OD1 ASN A  38      12.801  10.636  -7.515  1.00 15.00      A    O  
ATOM    216  HN  ASN A  38      11.098  11.029 -12.428  1.00 15.00      A    H  
ATOM    217 HD21 ASN A  38      14.606  11.166  -9.983  1.00 15.00      A    H  
ATOM    218 HD22 ASN A  38      15.072  10.558  -8.436  1.00 15.00      A    H  
ATOM    219  N   GLN A  39       9.216   9.753 -11.087  1.00 15.00      A    N  
ATOM    220  CA  GLN A  39       7.768   9.705 -11.026  1.00 15.00      A    C  
ATOM    221  C   GLN A  39       7.310   8.777  -9.912  1.00 15.00      A    C  
ATOM    222  O   GLN A  39       7.636   7.591  -9.907  1.00 15.00      A    O  
ATOM    223  CB  GLN A  39       7.204   9.236 -12.371  1.00 15.00      A    C  
ATOM    224  CG  GLN A  39       5.686   9.189 -12.433  1.00 15.00      A    C  
ATOM    225  CD  GLN A  39       5.052  10.567 -12.407  1.00 15.00      A    C  
ATOM    226  NE2 GLN A  39       3.891  10.694 -13.026  1.00 15.00      A    N  
ATOM    227  OE1 GLN A  39       5.596  11.509 -11.835  1.00 15.00      A    O  
ATOM    228  HN  GLN A  39       9.678   9.244 -11.791  1.00 15.00      A    H  
ATOM    229 HE21 GLN A  39       3.509   9.904 -13.459  1.00 15.00      A    H  
ATOM    230 HE22 GLN A  39       3.461  11.573 -13.023  1.00 15.00      A    H  
ATOM    231  N   LEU A  40       6.561   9.324  -8.971  1.00 15.00      A    N  
ATOM    232  CA  LEU A  40       6.054   8.551  -7.849  1.00 15.00      A    C  
ATOM    233  C   LEU A  40       4.789   7.799  -8.249  1.00 15.00      A    C  
ATOM    234  O   LEU A  40       3.788   8.409  -8.625  1.00 15.00      A    O  
ATOM    235  CB  LEU A  40       5.768   9.486  -6.660  1.00 15.00      A    C  
ATOM    236  CG  LEU A  40       5.553   8.842  -5.280  1.00 15.00      A    C  
ATOM    237  CD1 LEU A  40       4.107   8.408  -5.086  1.00 15.00      A    C  
ATOM    238  CD2 LEU A  40       6.507   7.678  -5.058  1.00 15.00      A    C  
ATOM    239  HN  LEU A  40       6.339  10.275  -9.034  1.00 15.00      A    H  
ATOM    240  N   TYR A  41       4.847   6.477  -8.193  1.00 15.00      A    N  
ATOM    241  CA  TYR A  41       3.697   5.657  -8.527  1.00 15.00      A    C  
ATOM    242  C   TYR A  41       3.509   4.554  -7.485  1.00 15.00      A    C  
ATOM    243  O   TYR A  41       4.370   3.694  -7.308  1.00 15.00      A    O  
ATOM    244  CB  TYR A  41       3.780   5.110  -9.969  1.00 15.00      A    C  
ATOM    245  CG  TYR A  41       4.320   3.700 -10.107  1.00 15.00      A    C  
ATOM    246  CD1 TYR A  41       3.460   2.609 -10.129  1.00 15.00      A    C  
ATOM    247  CD2 TYR A  41       5.686   3.460 -10.201  1.00 15.00      A    C  
ATOM    248  CE1 TYR A  41       3.943   1.323 -10.236  1.00 15.00      A    C  
ATOM    249  CE2 TYR A  41       6.178   2.173 -10.313  1.00 15.00      A    C  
ATOM    250  CZ  TYR A  41       5.301   1.109 -10.327  1.00 15.00      A    C  
ATOM    251  OH  TYR A  41       5.780  -0.177 -10.436  1.00 15.00      A    O  
ATOM    252  HN  TYR A  41       5.685   6.040  -7.916  1.00 15.00      A    H  
ATOM    253  HH  TYR A  41       5.122  -0.795 -10.092  1.00 15.00      A    H  
ATOM    254  N   CYS A  42       2.396   4.621  -6.764  1.00 15.00      A    N  
ATOM    255  CA  CYS A  42       2.076   3.635  -5.733  1.00 15.00      A    C  
ATOM    256  C   CYS A  42       3.086   3.666  -4.579  1.00 15.00      A    C  
ATOM    257  O   CYS A  42       3.985   4.512  -4.531  1.00 15.00      A    O  
ATOM    258  CB  CYS A  42       2.001   2.218  -6.331  1.00 15.00      A    C  
ATOM    259  SG  CYS A  42       0.840   2.025  -7.729  1.00 15.00      A    S  
ATOM    260  HN  CYS A  42       1.778   5.363  -6.916  1.00 15.00      A    H  
ATOM    261  N   GLY A  43       2.911   2.752  -3.640  1.00 15.00      A    N  
ATOM    262  CA  GLY A  43       3.803   2.647  -2.508  1.00 15.00      A    C  
ATOM    263  C   GLY A  43       4.110   1.195  -2.220  1.00 15.00      A    C  
ATOM    264  O   GLY A  43       3.498   0.308  -2.815  1.00 15.00      A    O  
ATOM    265  HN  GLY A  43       2.150   2.131  -3.712  1.00 15.00      A    H  
ATOM    266  N   ALA A  44       5.054   0.941  -1.331  1.00 15.00      A    N  
ATOM    267  CA  ALA A  44       5.421  -0.424  -0.983  1.00 15.00      A    C  
ATOM    268  C   ALA A  44       5.776  -0.517   0.492  1.00 15.00      A    C  
ATOM    269  O   ALA A  44       6.127   0.484   1.117  1.00 15.00      A    O  
ATOM    270  CB  ALA A  44       6.582  -0.902  -1.842  1.00 15.00      A    C  
ATOM    271  HN  ALA A  44       5.518   1.689  -0.891  1.00 15.00      A    H  
ATOM    272  N   VAL A  45       5.675  -1.714   1.046  1.00 15.00      A    N  
ATOM    273  CA  VAL A  45       5.984  -1.929   2.451  1.00 15.00      A    C  
ATOM    274  C   VAL A  45       7.121  -2.928   2.610  1.00 15.00      A    C  
ATOM    275  O   VAL A  45       7.144  -3.968   1.951  1.00 15.00      A    O  
ATOM    276  CB  VAL A  45       4.760  -2.452   3.226  1.00 15.00      A    C  
ATOM    277  CG1 VAL A  45       4.903  -2.156   4.711  1.00 15.00      A    C  
ATOM    278  CG2 VAL A  45       3.473  -1.861   2.674  1.00 15.00      A    C  
ATOM    279  HN  VAL A  45       5.369  -2.474   0.501  1.00 15.00      A    H  
ATOM    280  N   LEU A  46       8.063  -2.603   3.478  1.00 15.00      A    N  
ATOM    281  CA  LEU A  46       9.198  -3.473   3.741  1.00 15.00      A    C  
ATOM    282  C   LEU A  46       8.811  -4.541   4.762  1.00 15.00      A    C  
ATOM    283  O   LEU A  46       8.683  -4.257   5.953  1.00 15.00      A    O  
ATOM    284  CB  LEU A  46      10.384  -2.651   4.255  1.00 15.00      A    C  
ATOM    285  CG  LEU A  46      11.745  -3.351   4.276  1.00 15.00      A    C  
ATOM    286  CD1 LEU A  46      12.209  -3.666   2.863  1.00 15.00      A    C  
ATOM    287  CD2 LEU A  46      12.772  -2.495   4.999  1.00 15.00      A    C  
ATOM    288  HN  LEU A  46       7.995  -1.746   3.957  1.00 15.00      A    H  
ATOM    289  N   VAL A  47       8.608  -5.763   4.287  1.00 15.00      A    N  
ATOM    290  CA  VAL A  47       8.222  -6.870   5.161  1.00 15.00      A    C  
ATOM    291  C   VAL A  47       9.391  -7.816   5.404  1.00 15.00      A    C  
ATOM    292  O   VAL A  47       9.308  -8.732   6.219  1.00 15.00      A    O  
ATOM    293  CB  VAL A  47       7.035  -7.667   4.579  1.00 15.00      A    C  
ATOM    294  CG1 VAL A  47       5.777  -6.816   4.571  1.00 15.00      A    C  
ATOM    295  CG2 VAL A  47       7.353  -8.169   3.176  1.00 15.00      A    C  
ATOM    296  HN  VAL A  47       8.716  -5.927   3.325  1.00 15.00      A    H  
ATOM    297  N   HIS A  48      10.477  -7.586   4.689  1.00 15.00      A    N  
ATOM    298  CA  HIS A  48      11.665  -8.411   4.805  1.00 15.00      A    C  
ATOM    299  C   HIS A  48      12.868  -7.586   4.372  1.00 15.00      A    C  
ATOM    300  O   HIS A  48      12.740  -6.743   3.488  1.00 15.00      A    O  
ATOM    301  CB  HIS A  48      11.512  -9.643   3.899  1.00 15.00      A    C  
ATOM    302  CG  HIS A  48      12.553 -10.707   4.074  1.00 15.00      A    C  
ATOM    303  CD2 HIS A  48      12.497 -11.856   4.790  1.00 15.00      A    C  
ATOM    304  ND1 HIS A  48      13.775 -10.626   3.445  1.00 15.00      A    N  
ATOM    305  CE1 HIS A  48      14.430 -11.720   3.786  1.00 15.00      A    C  
ATOM    306  NE2 HIS A  48      13.698 -12.492   4.597  1.00 15.00      A    N  
ATOM    307  HN  HIS A  48      10.483  -6.835   4.058  1.00 15.00      A    H  
ATOM    308  HE2 HIS A  48      13.962 -13.358   4.973  1.00 15.00      A    H  
ATOM    309  N   PRO A  49      14.037  -7.790   5.007  1.00 15.00      A    N  
ATOM    310  CA  PRO A  49      15.275  -7.066   4.677  1.00 15.00      A    C  
ATOM    311  C   PRO A  49      15.593  -7.006   3.176  1.00 15.00      A    C  
ATOM    312  O   PRO A  49      16.385  -6.171   2.746  1.00 15.00      A    O  
ATOM    313  CB  PRO A  49      16.350  -7.866   5.413  1.00 15.00      A    C  
ATOM    314  CG  PRO A  49      15.639  -8.417   6.598  1.00 15.00      A    C  
ATOM    315  CD  PRO A  49      14.236  -8.715   6.142  1.00 15.00      A    C  
ATOM    316  N   GLN A  50      15.001  -7.894   2.385  1.00 15.00      A    N  
ATOM    317  CA  GLN A  50      15.239  -7.895   0.948  1.00 15.00      A    C  
ATOM    318  C   GLN A  50      13.949  -8.144   0.165  1.00 15.00      A    C  
ATOM    319  O   GLN A  50      13.989  -8.515  -1.010  1.00 15.00      A    O  
ATOM    320  CB  GLN A  50      16.294  -8.938   0.575  1.00 15.00      A    C  
ATOM    321  CG  GLN A  50      17.108  -8.566  -0.655  1.00 15.00      A    C  
ATOM    322  CD  GLN A  50      18.151  -9.603  -1.014  1.00 15.00      A    C  
ATOM    323  NE2 GLN A  50      18.513  -9.658  -2.286  1.00 15.00      A    N  
ATOM    324  OE1 GLN A  50      18.637 -10.343  -0.158  1.00 15.00      A    O  
ATOM    325  HN  GLN A  50      14.393  -8.559   2.775  1.00 15.00      A    H  
ATOM    326 HE21 GLN A  50      18.087  -9.029  -2.915  1.00 15.00      A    H  
ATOM    327 HE22 GLN A  50      19.196 -10.308  -2.544  1.00 15.00      A    H  
ATOM    328  N   TRP A  51      12.807  -7.916   0.807  1.00 15.00      A    N  
ATOM    329  CA  TRP A  51      11.518  -8.137   0.161  1.00 15.00      A    C  
ATOM    330  C   TRP A  51      10.524  -7.020   0.456  1.00 15.00      A    C  
ATOM    331  O   TRP A  51      10.381  -6.575   1.598  1.00 15.00      A    O  
ATOM    332  CB  TRP A  51      10.915  -9.478   0.586  1.00 15.00      A    C  
ATOM    333  CG  TRP A  51      11.527 -10.669  -0.082  1.00 15.00      A    C  
ATOM    334  CD1 TRP A  51      12.584 -11.408   0.362  1.00 15.00      A    C  
ATOM    335  CD2 TRP A  51      11.113 -11.263  -1.316  1.00 15.00      A    C  
ATOM    336  CE2 TRP A  51      11.965 -12.357  -1.558  1.00 15.00      A    C  
ATOM    337  CE3 TRP A  51      10.106 -10.974  -2.241  1.00 15.00      A    C  
ATOM    338  NE1 TRP A  51      12.854 -12.426  -0.518  1.00 15.00      A    N  
ATOM    339  CZ2 TRP A  51      11.836 -13.165  -2.684  1.00 15.00      A    C  
ATOM    340  CZ3 TRP A  51       9.980 -11.777  -3.358  1.00 15.00      A    C  
ATOM    341  CH2 TRP A  51      10.842 -12.858  -3.571  1.00 15.00      A    C  
ATOM    342  HN  TRP A  51      12.830  -7.571   1.727  1.00 15.00      A    H  
ATOM    343  HE1 TRP A  51      13.564 -13.092  -0.416  1.00 15.00      A    H  
ATOM    344  N   LEU A  52       9.839  -6.581  -0.588  1.00 15.00      A    N  
ATOM    345  CA  LEU A  52       8.838  -5.534  -0.477  1.00 15.00      A    C  
ATOM    346  C   LEU A  52       7.463  -6.096  -0.798  1.00 15.00      A    C  
ATOM    347  O   LEU A  52       7.328  -6.985  -1.637  1.00 15.00      A    O  
ATOM    348  CB  LEU A  52       9.138  -4.404  -1.460  1.00 15.00      A    C  
ATOM    349  CG  LEU A  52      10.273  -3.454  -1.094  1.00 15.00      A    C  
ATOM    350  CD1 LEU A  52      10.474  -2.446  -2.209  1.00 15.00      A    C  
ATOM    351  CD2 LEU A  52       9.972  -2.740   0.213  1.00 15.00      A    C  
ATOM    352  HN  LEU A  52      10.018  -6.975  -1.472  1.00 15.00      A    H  
ATOM    353  N   LEU A  53       6.451  -5.577  -0.131  1.00 15.00      A    N  
ATOM    354  CA  LEU A  53       5.084  -6.007  -0.355  1.00 15.00      A    C  
ATOM    355  C   LEU A  53       4.257  -4.826  -0.848  1.00 15.00      A    C  
ATOM    356  O   LEU A  53       4.267  -3.758  -0.237  1.00 15.00      A    O  
ATOM    357  CB  LEU A  53       4.490  -6.581   0.934  1.00 15.00      A    C  
ATOM    358  CG  LEU A  53       3.116  -7.244   0.820  1.00 15.00      A    C  
ATOM    359  CD1 LEU A  53       3.125  -8.337  -0.237  1.00 15.00      A    C  
ATOM    360  CD2 LEU A  53       2.692  -7.810   2.166  1.00 15.00      A    C  
ATOM    361  HN  LEU A  53       6.628  -4.878   0.541  1.00 15.00      A    H  
ATOM    362  N   THR A  54       3.573  -5.010  -1.962  1.00 15.00      A    N  
ATOM    363  CA  THR A  54       2.753  -3.956  -2.536  1.00 15.00      A    C  
ATOM    364  C   THR A  54       1.568  -4.563  -3.284  1.00 15.00      A    C  
ATOM    365  O   THR A  54       1.346  -5.772  -3.218  1.00 15.00      A    O  
ATOM    366  CB  THR A  54       3.588  -3.059  -3.485  1.00 15.00      A    C  
ATOM    367  CG2 THR A  54       4.092  -3.849  -4.684  1.00 15.00      A    C  
ATOM    368  OG1 THR A  54       2.812  -1.941  -3.937  1.00 15.00      A    O  
ATOM    369  HN  THR A  54       3.618  -5.882  -2.416  1.00 15.00      A    H  
ATOM    370  HG1 THR A  54       3.138  -1.129  -3.514  1.00 15.00      A    H  
ATOM    371  N   ALA A  55       0.813  -3.725  -3.978  1.00 15.00      A    N  
ATOM    372  CA  ALA A  55      -0.344  -4.173  -4.739  1.00 15.00      A    C  
ATOM    373  C   ALA A  55       0.109  -4.889  -6.007  1.00 15.00      A    C  
ATOM    374  O   ALA A  55       1.221  -4.667  -6.493  1.00 15.00      A    O  
ATOM    375  CB  ALA A  55      -1.224  -2.984  -5.089  1.00 15.00      A    C  
ATOM    376  HN  ALA A  55       1.055  -2.773  -3.993  1.00 15.00      A    H  
ATOM    377  N   ALA A  56      -0.755  -5.728  -6.556  1.00 15.00      A    N  
ATOM    378  CA  ALA A  56      -0.425  -6.479  -7.757  1.00 15.00      A    C  
ATOM    379  C   ALA A  56      -0.655  -5.635  -9.002  1.00 15.00      A    C  
ATOM    380  O   ALA A  56       0.034  -5.797 -10.010  1.00 15.00      A    O  
ATOM    381  CB  ALA A  56      -1.230  -7.766  -7.824  1.00 15.00      A    C  
ATOM    382  HN  ALA A  56      -1.653  -5.828  -6.157  1.00 15.00      A    H  
ATOM    383  N   HIS A  57      -1.614  -4.721  -8.920  1.00 15.00      A    N  
ATOM    384  CA  HIS A  57      -1.935  -3.849 -10.048  1.00 15.00      A    C  
ATOM    385  C   HIS A  57      -0.884  -2.756 -10.255  1.00 15.00      A    C  
ATOM    386  O   HIS A  57      -0.895  -2.053 -11.265  1.00 15.00      A    O  
ATOM    387  CB  HIS A  57      -3.350  -3.267  -9.936  1.00 15.00      A    C  
ATOM    388  CG  HIS A  57      -3.605  -2.434  -8.717  1.00 15.00      A    C  
ATOM    389  CD2 HIS A  57      -3.503  -1.096  -8.543  1.00 15.00      A    C  
ATOM    390  ND1 HIS A  57      -4.048  -2.937  -7.515  1.00 15.00      A    N  
ATOM    391  CE1 HIS A  57      -4.202  -1.911  -6.669  1.00 15.00      A    C  
ATOM    392  NE2 HIS A  57      -3.883  -0.766  -7.247  1.00 15.00      A    N  
ATOM    393  HN  HIS A  57      -2.134  -4.644  -8.088  1.00 15.00      A    H  
ATOM    394  HD1 HIS A  57      -4.205  -3.891  -7.302  1.00 15.00      A    H  
ATOM    395  N   CYS A  58       0.029  -2.619  -9.302  1.00 15.00      A    N  
ATOM    396  CA  CYS A  58       1.092  -1.624  -9.405  1.00 15.00      A    C  
ATOM    397  C   CYS A  58       2.358  -2.261  -9.978  1.00 15.00      A    C  
ATOM    398  O   CYS A  58       3.469  -1.764  -9.786  1.00 15.00      A    O  
ATOM    399  CB  CYS A  58       1.373  -0.969  -8.046  1.00 15.00      A    C  
ATOM    400  SG  CYS A  58       0.059   0.164  -7.473  1.00 15.00      A    S  
ATOM    401  HN  CYS A  58      -0.011  -3.201  -8.514  1.00 15.00      A    H  
ATOM    402  N   ARG A  59       2.166  -3.360 -10.696  1.00 15.00      A    N  
ATOM    403  CA  ARG A  59       3.262  -4.097 -11.309  1.00 15.00      A    C  
ATOM    404  C   ARG A  59       3.811  -3.367 -12.531  1.00 15.00      A    C  
ATOM    405  O   ARG A  59       3.051  -2.856 -13.355  1.00 15.00      A    O  
ATOM    406  CB  ARG A  59       2.777  -5.491 -11.716  1.00 15.00      A    C  
ATOM    407  CG  ARG A  59       3.885  -6.478 -12.034  1.00 15.00      A    C  
ATOM    408  CD  ARG A  59       3.316  -7.849 -12.356  1.00 15.00      A    C  
ATOM    409  NE  ARG A  59       4.318  -8.906 -12.215  1.00 15.00      A    N  
ATOM    410  CZ  ARG A  59       4.395  -9.976 -13.006  1.00 15.00      A    C  
ATOM    411  NH1 ARG A  59       3.527 -10.137 -14.002  1.00 15.00      A    N1+
ATOM    412  NH2 ARG A  59       5.339 -10.889 -12.793  1.00 15.00      A    N  
ATOM    413  HN  ARG A  59       1.249  -3.690 -10.819  1.00 15.00      A    H  
ATOM    414  HE  ARG A  59       4.968  -8.810 -11.482  1.00 15.00      A    H  
ATOM    415 HH11 ARG A  59       2.783  -9.425 -14.167  1.00 15.00      A    H  
ATOM    416 HH12 ARG A  59       3.584 -10.973 -14.622  1.00 15.00      A    H  
ATOM    417 HH21 ARG A  59       5.406 -11.728 -13.408  1.00 15.00      A    H  
ATOM    418 HH22 ARG A  59       6.017 -10.769 -12.005  1.00 15.00      A    H  
ATOM    419  N   LYS A  60       5.132  -3.318 -12.634  1.00 15.00      A    N  
ATOM    420  CA  LYS A  60       5.802  -2.671 -13.753  1.00 15.00      A    C  
ATOM    421  C   LYS A  60       6.997  -3.514 -14.188  1.00 15.00      A    C  
ATOM    422  O   LYS A  60       7.231  -4.593 -13.640  1.00 15.00      A    O  
ATOM    423  CB  LYS A  60       6.262  -1.256 -13.380  1.00 15.00      A    C  
ATOM    424  CG  LYS A  60       5.513  -0.135 -14.092  1.00 15.00      A    C  
ATOM    425  CD  LYS A  60       4.110   0.047 -13.531  1.00 15.00      A    C  
ATOM    426  CE  LYS A  60       3.427   1.275 -14.111  1.00 15.00      A    C  
ATOM    427  NZ  LYS A  60       2.089   1.506 -13.496  1.00 15.00      A    N1+
ATOM    428  HN  LYS A  60       5.678  -3.741 -11.939  1.00 15.00      A    H  
ATOM    429  HZ1 LYS A  60       1.481   0.674 -13.638  1.00 15.00      A    H  
ATOM    430  HZ2 LYS A  60       1.632   2.333 -13.931  1.00 15.00      A    H  
ATOM    431  HZ3 LYS A  60       2.190   1.679 -12.476  1.00 15.00      A    H  
ATOM    432  N   LYS A  61       7.746  -3.028 -15.168  1.00 15.00      A    N  
ATOM    433  CA  LYS A  61       8.908  -3.753 -15.662  1.00 15.00      A    C  
ATOM    434  C   LYS A  61      10.207  -3.067 -15.249  1.00 15.00      A    C  
ATOM    435  O   LYS A  61      11.157  -3.723 -14.833  1.00 15.00      A    O  
ATOM    436  CB  LYS A  61       8.839  -3.911 -17.186  1.00 15.00      A    C  
ATOM    437  CG  LYS A  61       9.916  -4.813 -17.777  1.00 15.00      A    C  
ATOM    438  CD  LYS A  61       9.856  -6.221 -17.198  1.00 15.00      A    C  
ATOM    439  CE  LYS A  61       8.621  -6.975 -17.672  1.00 15.00      A    C  
ATOM    440  NZ  LYS A  61       8.686  -7.299 -19.124  1.00 15.00      A    N1+
ATOM    441  HN  LYS A  61       7.514  -2.163 -15.562  1.00 15.00      A    H  
ATOM    442  HZ1 LYS A  61       9.531  -7.872 -19.325  1.00 15.00      A    H  
ATOM    443  HZ2 LYS A  61       8.733  -6.426 -19.685  1.00 15.00      A    H  
ATOM    444  HZ3 LYS A  61       7.842  -7.835 -19.410  1.00 15.00      A    H  
ATOM    445  N   VAL A  62      10.244  -1.747 -15.371  1.00 15.00      A    N  
ATOM    446  CA  VAL A  62      11.427  -0.982 -15.007  1.00 15.00      A    C  
ATOM    447  C   VAL A  62      11.055   0.087 -13.990  1.00 15.00      A    C  
ATOM    448  O   VAL A  62      10.428   1.087 -14.331  1.00 15.00      A    O  
ATOM    449  CB  VAL A  62      12.083  -0.312 -16.237  1.00 15.00      A    C  
ATOM    450  CG1 VAL A  62      13.356   0.422 -15.837  1.00 15.00      A    C  
ATOM    451  CG2 VAL A  62      12.378  -1.341 -17.318  1.00 15.00      A    C  
ATOM    452  HN  VAL A  62       9.456  -1.273 -15.699  1.00 15.00      A    H  
ATOM    453  N   PHE A  63      11.425  -0.139 -12.740  1.00 15.00      A    N  
ATOM    454  CA  PHE A  63      11.120   0.808 -11.679  1.00 15.00      A    C  
ATOM    455  C   PHE A  63      12.270   0.918 -10.685  1.00 15.00      A    C  
ATOM    456  O   PHE A  63      13.240   0.158 -10.753  1.00 15.00      A    O  
ATOM    457  CB  PHE A  63       9.806   0.444 -10.976  1.00 15.00      A    C  
ATOM    458  CG  PHE A  63       9.794  -0.927 -10.366  1.00 15.00      A    C  
ATOM    459  CD1 PHE A  63      10.184  -1.116  -9.051  1.00 15.00      A    C  
ATOM    460  CD2 PHE A  63       9.394  -2.029 -11.107  1.00 15.00      A    C  
ATOM    461  CE1 PHE A  63      10.177  -2.374  -8.485  1.00 15.00      A    C  
ATOM    462  CE2 PHE A  63       9.385  -3.292 -10.546  1.00 15.00      A    C  
ATOM    463  CZ  PHE A  63       9.777  -3.465  -9.233  1.00 15.00      A    C  
ATOM    464  HN  PHE A  63      11.913  -0.960 -12.525  1.00 15.00      A    H  
ATOM    465  N   ARG A  64      12.147   1.854  -9.759  1.00 15.00      A    N  
ATOM    466  CA  ARG A  64      13.170   2.092  -8.758  1.00 15.00      A    C  
ATOM    467  C   ARG A  64      12.552   2.077  -7.372  1.00 15.00      A    C  
ATOM    468  O   ARG A  64      11.454   2.587  -7.173  1.00 15.00      A    O  
ATOM    469  CB  ARG A  64      13.834   3.445  -9.007  1.00 15.00      A    C  
ATOM    470  CG  ARG A  64      15.308   3.349  -9.363  1.00 15.00      A    C  
ATOM    471  CD  ARG A  64      16.206   3.707  -8.186  1.00 15.00      A    C  
ATOM    472  NE  ARG A  64      17.145   2.626  -7.867  1.00 15.00      A    N  
ATOM    473  CZ  ARG A  64      18.474   2.747  -7.911  1.00 15.00      A    C  
ATOM    474  NH1 ARG A  64      19.027   3.906  -8.247  1.00 15.00      A    N1+
ATOM    475  NH2 ARG A  64      19.252   1.699  -7.655  1.00 15.00      A    N  
ATOM    476  HN  ARG A  64      11.324   2.399  -9.737  1.00 15.00      A    H  
ATOM    477  HE  ARG A  64      16.755   1.758  -7.576  1.00 15.00      A    H  
ATOM    478 HH11 ARG A  64      20.066   4.003  -8.282  1.00 15.00      A    H  
ATOM    479 HH12 ARG A  64      18.424   4.720  -8.472  1.00 15.00      A    H  
ATOM    480 HH21 ARG A  64      18.825   0.769  -7.421  1.00 15.00      A    H  
ATOM    481 HH22 ARG A  64      20.286   1.790  -7.695  1.00 15.00      A    H  
ATOM    482  N   VAL A  65      13.254   1.482  -6.425  1.00 15.00      A    N  
ATOM    483  CA  VAL A  65      12.774   1.404  -5.057  1.00 15.00      A    C  
ATOM    484  C   VAL A  65      13.435   2.482  -4.203  1.00 15.00      A    C  
ATOM    485  O   VAL A  65      14.660   2.625  -4.204  1.00 15.00      A    O  
ATOM    486  CB  VAL A  65      13.070   0.020  -4.442  1.00 15.00      A    C  
ATOM    487  CG1 VAL A  65      12.676  -0.020  -2.973  1.00 15.00      A    C  
ATOM    488  CG2 VAL A  65      12.368  -1.079  -5.222  1.00 15.00      A    C  
ATOM    489  HN  VAL A  65      14.123   1.089  -6.646  1.00 15.00      A    H  
ATOM    490  N   ARG A  66      12.623   3.248  -3.495  1.00 15.00      A    N  
ATOM    491  CA  ARG A  66      13.128   4.297  -2.630  1.00 15.00      A    C  
ATOM    492  C   ARG A  66      12.740   4.021  -1.182  1.00 15.00      A    C  
ATOM    493  O   ARG A  66      11.555   4.014  -0.842  1.00 15.00      A    O  
ATOM    494  CB  ARG A  66      12.573   5.651  -3.066  1.00 15.00      A    C  
ATOM    495  CG  ARG A  66      12.929   6.789  -2.125  1.00 15.00      A    C  
ATOM    496  CD  ARG A  66      11.944   7.939  -2.249  1.00 15.00      A    C  
ATOM    497  NE  ARG A  66      12.121   8.720  -3.476  1.00 15.00      A    N  
ATOM    498  CZ  ARG A  66      11.398   9.802  -3.765  1.00 15.00      A    C  
ATOM    499  NH1 ARG A  66      10.472  10.212  -2.914  1.00 15.00      A    N1+
ATOM    500  NH2 ARG A  66      11.573  10.457  -4.908  1.00 15.00      A    N  
ATOM    501  HN  ARG A  66      11.652   3.104  -3.556  1.00 15.00      A    H  
ATOM    502  HE  ARG A  66      12.805   8.416  -4.118  1.00 15.00      A    H  
ATOM    503 HH11 ARG A  66       9.901  11.062  -3.135  1.00 15.00      A    H  
ATOM    504 HH12 ARG A  66      10.310   9.695  -2.030  1.00 15.00      A    H  
ATOM    505 HH21 ARG A  66      12.280  10.131  -5.611  1.00 15.00      A    H  
ATOM    506 HH22 ARG A  66      11.002  11.307  -5.111  1.00 15.00      A    H  
ATOM    507  N   LEU A  67      13.734   3.790  -0.336  1.00 15.00      A    N  
ATOM    508  CA  LEU A  67      13.491   3.512   1.071  1.00 15.00      A    C  
ATOM    509  C   LEU A  67      14.143   4.565   1.953  1.00 15.00      A    C  
ATOM    510  O   LEU A  67      15.207   5.089   1.624  1.00 15.00      A    O  
ATOM    511  CB  LEU A  67      14.003   2.118   1.439  1.00 15.00      A    C  
ATOM    512  CG  LEU A  67      12.960   0.998   1.428  1.00 15.00      A    C  
ATOM    513  CD1 LEU A  67      13.636  -0.358   1.305  1.00 15.00      A    C  
ATOM    514  CD2 LEU A  67      12.105   1.055   2.684  1.00 15.00      A    C  
ATOM    515  HN  LEU A  67      14.661   3.808  -0.663  1.00 15.00      A    H  
ATOM    516  N   GLY A  69      13.499   4.866   3.073  1.00 15.00      A    N  
ATOM    517  CA  GLY A  69      14.025   5.859   3.987  1.00 15.00      A    C  
ATOM    518  C   GLY A  69      13.915   7.258   3.420  1.00 15.00      A    C  
ATOM    519  O   GLY A  69      14.921   7.913   3.168  1.00 15.00      A    O  
ATOM    520  HN  GLY A  69      12.658   4.407   3.283  1.00 15.00      A    H  
ATOM    521  N   HIS A  70      12.690   7.708   3.195  1.00 15.00      A    N  
ATOM    522  CA  HIS A  70      12.461   9.036   2.654  1.00 15.00      A    C  
ATOM    523  C   HIS A  70      11.149   9.608   3.167  1.00 15.00      A    C  
ATOM    524  O   HIS A  70      10.110   8.955   3.104  1.00 15.00      A    O  
ATOM    525  CB  HIS A  70      12.483   9.028   1.127  1.00 15.00      A    C  
ATOM    526  CG  HIS A  70      13.021  10.295   0.536  1.00 15.00      A    C  
ATOM    527  CD2 HIS A  70      14.279  10.632   0.161  1.00 15.00      A    C  
ATOM    528  ND1 HIS A  70      12.238  11.390   0.253  1.00 15.00      A    N  
ATOM    529  CE1 HIS A  70      12.985  12.344  -0.262  1.00 15.00      A    C  
ATOM    530  NE2 HIS A  70      14.225  11.907  -0.331  1.00 15.00      A    N  
ATOM    531  HN  HIS A  70      11.919   7.141   3.411  1.00 15.00      A    H  
ATOM    532  HD1 HIS A  70      11.269  11.469   0.429  1.00 15.00      A    H  
ATOM    533  HE2 HIS A  70      14.984  12.425  -0.682  1.00 15.00      A    H  
ATOM    534  N   TYR A  71      11.214  10.830   3.656  1.00 15.00      A    N  
ATOM    535  CA  TYR A  71      10.057  11.509   4.211  1.00 15.00      A    C  
ATOM    536  C   TYR A  71       9.341  12.339   3.149  1.00 15.00      A    C  
ATOM    537  O   TYR A  71       8.124  12.228   2.973  1.00 15.00      A    O  
ATOM    538  CB  TYR A  71      10.518  12.398   5.367  1.00 15.00      A    C  
ATOM    539  CG  TYR A  71       9.416  13.089   6.135  1.00 15.00      A    C  
ATOM    540  CD1 TYR A  71       8.214  12.448   6.410  1.00 15.00      A    C  
ATOM    541  CD2 TYR A  71       9.586  14.387   6.594  1.00 15.00      A    C  
ATOM    542  CE1 TYR A  71       7.216  13.083   7.126  1.00 15.00      A    C  
ATOM    543  CE2 TYR A  71       8.596  15.029   7.307  1.00 15.00      A    C  
ATOM    544  CZ  TYR A  71       7.412  14.376   7.568  1.00 15.00      A    C  
ATOM    545  OH  TYR A  71       6.429  15.013   8.280  1.00 15.00      A    O  
ATOM    546  HN  TYR A  71      12.088  11.301   3.645  1.00 15.00      A    H  
ATOM    547  HH  TYR A  71       6.062  14.406   8.939  1.00 15.00      A    H  
ATOM    548  N   SER A  72      10.092  13.166   2.437  1.00 15.00      A    N  
ATOM    549  CA  SER A  72       9.509  14.018   1.410  1.00 15.00      A    C  
ATOM    550  C   SER A  72       9.310  13.274   0.086  1.00 15.00      A    C  
ATOM    551  O   SER A  72       9.715  12.115  -0.055  1.00 15.00      A    O  
ATOM    552  CB  SER A  72      10.361  15.274   1.214  1.00 15.00      A    C  
ATOM    553  OG  SER A  72      11.713  14.936   0.975  1.00 15.00      A    O  
ATOM    554  HN  SER A  72      11.064  13.212   2.609  1.00 15.00      A    H  
ATOM    555  HG  SER A  72      12.129  14.635   1.805  1.00 15.00      A    H  
ATOM    556  N   LEU A  73       8.671  13.936  -0.871  1.00 15.00      A    N  
ATOM    557  CA  LEU A  73       8.425  13.347  -2.178  1.00 15.00      A    C  
ATOM    558  C   LEU A  73       9.646  13.512  -3.081  1.00 15.00      A    C  
ATOM    559  O   LEU A  73       9.918  12.672  -3.939  1.00 15.00      A    O  
ATOM    560  CB  LEU A  73       7.189  13.984  -2.824  1.00 15.00      A    C  
ATOM    561  CG  LEU A  73       6.293  13.046  -3.643  1.00 15.00      A    C  
ATOM    562  CD1 LEU A  73       4.873  13.581  -3.707  1.00 15.00      A    C  
ATOM    563  CD2 LEU A  73       6.852  12.843  -5.043  1.00 15.00      A    C  
ATOM    564  HN  LEU A  73       8.340  14.839  -0.686  1.00 15.00      A    H  
ATOM    565  N   SER A  74      10.395  14.581  -2.869  1.00 15.00      A    N  
ATOM    566  CA  SER A  74      11.584  14.854  -3.670  1.00 15.00      A    C  
ATOM    567  C   SER A  74      12.772  15.197  -2.763  1.00 15.00      A    C  
ATOM    568  O   SER A  74      12.685  15.038  -1.557  1.00 15.00      A    O  
ATOM    569  CB  SER A  74      11.296  16.013  -4.618  1.00 15.00      A    C  
ATOM    570  OG  SER A  74      10.090  16.674  -4.262  1.00 15.00      A    O  
ATOM    571  HN  SER A  74      10.154  15.200  -2.147  1.00 15.00      A    H  
ATOM    572  HG  SER A  74       9.386  16.407  -4.861  1.00 15.00      A    H  
ATOM    573  N   VAL A  75      13.880  15.661  -3.368  1.00 15.00      A    N  
ATOM    574  CA  VAL A  75      15.098  16.063  -2.634  1.00 15.00      A    C  
ATOM    575  C   VAL A  75      15.855  14.866  -2.039  1.00 15.00      A    C  
ATOM    576  O   VAL A  75      15.346  13.745  -1.988  1.00 15.00      A    O  
ATOM    577  CB  VAL A  75      14.850  17.140  -1.546  1.00 15.00      A    C  
ATOM    578  CG1 VAL A  75      16.116  17.949  -1.285  1.00 15.00      A    C  
ATOM    579  CG2 VAL A  75      13.712  18.079  -1.932  1.00 15.00      A    C  
ATOM    580  HN  VAL A  75      13.889  15.717  -4.344  1.00 15.00      A    H  
ATOM    581  N   TYR A  76      17.092  15.116  -1.607  1.00 15.00      A    N  
ATOM    582  CA  TYR A  76      17.934  14.092  -1.003  1.00 15.00      A    C  
ATOM    583  C   TYR A  76      17.837  14.180   0.516  1.00 15.00      A    C  
ATOM    584  O   TYR A  76      17.874  15.271   1.081  1.00 15.00      A    O  
ATOM    585  CB  TYR A  76      19.395  14.292  -1.450  1.00 15.00      A    C  
ATOM    586  CG  TYR A  76      20.419  13.512  -0.649  1.00 15.00      A    C  
ATOM    587  CD1 TYR A  76      21.252  14.153   0.263  1.00 15.00      A    C  
ATOM    588  CD2 TYR A  76      20.552  12.140  -0.804  1.00 15.00      A    C  
ATOM    589  CE1 TYR A  76      22.183  13.444   1.001  1.00 15.00      A    C  
ATOM    590  CE2 TYR A  76      21.480  11.425  -0.074  1.00 15.00      A    C  
ATOM    591  CZ  TYR A  76      22.292  12.080   0.827  1.00 15.00      A    C  
ATOM    592  OH  TYR A  76      23.219  11.369   1.552  1.00 15.00      A    O  
ATOM    593  HN  TYR A  76      17.441  16.024  -1.683  1.00 15.00      A    H  
ATOM    594  HH  TYR A  76      23.729  10.815   0.957  1.00 15.00      A    H  
ATOM    595  N   GLU A  77      17.700  13.033   1.166  1.00 15.00      A    N  
ATOM    596  CA  GLU A  77      17.596  12.984   2.619  1.00 15.00      A    C  
ATOM    597  C   GLU A  77      18.654  12.053   3.193  1.00 15.00      A    C  
ATOM    598  O   GLU A  77      19.075  11.097   2.537  1.00 15.00      A    O  
ATOM    599  CB  GLU A  77      16.201  12.523   3.042  1.00 15.00      A    C  
ATOM    600  CG  GLU A  77      15.120  13.584   2.895  1.00 15.00      A    C  
ATOM    601  CD  GLU A  77      13.727  13.021   3.076  1.00 15.00      A    C  
ATOM    602  OE1 GLU A  77      13.596  11.794   3.237  1.00 15.00      A    O  
ATOM    603  OE2 GLU A  77      12.751  13.797   3.036  1.00 15.00      A    O1-
ATOM    604  HN  GLU A  77      17.680  12.192   0.658  1.00 15.00      A    H  
ATOM    605  N   SER A  78      19.086  12.337   4.411  1.00 15.00      A    N  
ATOM    606  CA  SER A  78      20.099  11.527   5.073  1.00 15.00      A    C  
ATOM    607  C   SER A  78      19.521  10.196   5.549  1.00 15.00      A    C  
ATOM    608  O   SER A  78      18.587  10.165   6.349  1.00 15.00      A    O  
ATOM    609  CB  SER A  78      20.674  12.302   6.258  1.00 15.00      A    C  
ATOM    610  OG  SER A  78      20.169  13.626   6.283  1.00 15.00      A    O  
ATOM    611  HN  SER A  78      18.722  13.116   4.878  1.00 15.00      A    H  
ATOM    612  HG  SER A  78      19.771  13.797   7.141  1.00 15.00      A    H  
ATOM    613  N   GLY A  79      20.083   9.102   5.050  1.00 15.00      A    N  
ATOM    614  CA  GLY A  79      19.615   7.782   5.433  1.00 15.00      A    C  
ATOM    615  C   GLY A  79      18.920   7.076   4.289  1.00 15.00      A    C  
ATOM    616  O   GLY A  79      18.761   5.854   4.306  1.00 15.00      A    O  
ATOM    617  HN  GLY A  79      20.818   9.192   4.411  1.00 15.00      A    H  
ATOM    618  N   GLN A  80      18.531   7.863   3.295  1.00 15.00      A    N  
ATOM    619  CA  GLN A  80      17.840   7.370   2.109  1.00 15.00      A    C  
ATOM    620  C   GLN A  80      18.624   6.264   1.400  1.00 15.00      A    C  
ATOM    621  O   GLN A  80      19.818   6.404   1.126  1.00 15.00      A    O  
ATOM    622  CB  GLN A  80      17.579   8.554   1.169  1.00 15.00      A    C  
ATOM    623  CG  GLN A  80      17.395   8.212  -0.299  1.00 15.00      A    C  
ATOM    624  CD  GLN A  80      17.605   9.424  -1.184  1.00 15.00      A    C  
ATOM    625  NE2 GLN A  80      18.073   9.200  -2.399  1.00 15.00      A    N  
ATOM    626  OE1 GLN A  80      17.347  10.560  -0.778  1.00 15.00      A    O  
ATOM    627  HN  GLN A  80      18.709   8.824   3.364  1.00 15.00      A    H  
ATOM    628 HE21 GLN A  80      18.253   8.274  -2.660  1.00 15.00      A    H  
ATOM    629 HE22 GLN A  80      18.229   9.971  -2.983  1.00 15.00      A    H  
ATOM    630  N   GLN A  81      17.942   5.161   1.111  1.00 15.00      A    N  
ATOM    631  CA  GLN A  81      18.555   4.030   0.434  1.00 15.00      A    C  
ATOM    632  C   GLN A  81      17.782   3.699  -0.836  1.00 15.00      A    C  
ATOM    633  O   GLN A  81      16.576   3.451  -0.796  1.00 15.00      A    O  
ATOM    634  CB  GLN A  81      18.603   2.800   1.347  1.00 15.00      A    C  
ATOM    635  CG  GLN A  81      19.216   3.052   2.714  1.00 15.00      A    C  
ATOM    636  CD  GLN A  81      19.334   1.793   3.550  1.00 15.00      A    C  
ATOM    637  NE2 GLN A  81      19.066   1.916   4.839  1.00 15.00      A    N  
ATOM    638  OE1 GLN A  81      19.648   0.716   3.039  1.00 15.00      A    O  
ATOM    639  HN  GLN A  81      16.989   5.111   1.357  1.00 15.00      A    H  
ATOM    640 HE21 GLN A  81      18.810   2.801   5.176  1.00 15.00      A    H  
ATOM    641 HE22 GLN A  81      19.122   1.115   5.406  1.00 15.00      A    H  
ATOM    642  N   MET A  82      18.479   3.708  -1.963  1.00 15.00      A    N  
ATOM    643  CA  MET A  82      17.857   3.410  -3.244  1.00 15.00      A    C  
ATOM    644  C   MET A  82      18.102   1.958  -3.642  1.00 15.00      A    C  
ATOM    645  O   MET A  82      19.224   1.450  -3.529  1.00 15.00      A    O  
ATOM    646  CB  MET A  82      18.392   4.344  -4.335  1.00 15.00      A    C  
ATOM    647  CG  MET A  82      18.323   5.826  -3.993  1.00 15.00      A    C  
ATOM    648  SD  MET A  82      16.640   6.425  -3.745  1.00 15.00      A    S  
ATOM    649  CE  MET A  82      15.927   6.143  -5.363  1.00 15.00      A    C  
ATOM    650  HN  MET A  82      19.432   3.920  -1.931  1.00 15.00      A    H  
ATOM    651  N   PHE A  83      17.049   1.296  -4.101  1.00 15.00      A    N  
ATOM    652  CA  PHE A  83      17.129  -0.095  -4.528  1.00 15.00      A    C  
ATOM    653  C   PHE A  83      16.449  -0.261  -5.881  1.00 15.00      A    C  
ATOM    654  O   PHE A  83      15.929   0.698  -6.450  1.00 15.00      A    O  
ATOM    655  CB  PHE A  83      16.452  -1.023  -3.513  1.00 15.00      A    C  
ATOM    656  CG  PHE A  83      17.072  -1.034  -2.147  1.00 15.00      A    C  
ATOM    657  CD1 PHE A  83      16.700  -0.098  -1.198  1.00 15.00      A    C  
ATOM    658  CD2 PHE A  83      18.017  -1.987  -1.807  1.00 15.00      A    C  
ATOM    659  CE1 PHE A  83      17.259  -0.108   0.063  1.00 15.00      A    C  
ATOM    660  CE2 PHE A  83      18.583  -2.002  -0.546  1.00 15.00      A    C  
ATOM    661  CZ  PHE A  83      18.203  -1.061   0.390  1.00 15.00      A    C  
ATOM    662  HN  PHE A  83      16.180   1.762  -4.159  1.00 15.00      A    H  
ATOM    663  N   GLN A  84      16.463  -1.473  -6.393  1.00 15.00      A    N  
ATOM    664  CA  GLN A  84      15.842  -1.781  -7.666  1.00 15.00      A    C  
ATOM    665  C   GLN A  84      15.110  -3.112  -7.562  1.00 15.00      A    C  
ATOM    666  O   GLN A  84      15.439  -3.937  -6.706  1.00 15.00      A    O  
ATOM    667  CB  GLN A  84      16.899  -1.830  -8.772  1.00 15.00      A    C  
ATOM    668  CG  GLN A  84      16.736  -0.757  -9.837  1.00 15.00      A    C  
ATOM    669  CD  GLN A  84      18.007  -0.522 -10.631  1.00 15.00      A    C  
ATOM    670  NE2 GLN A  84      17.859  -0.314 -11.931  1.00 15.00      A    N  
ATOM    671  OE1 GLN A  84      19.111  -0.531 -10.086  1.00 15.00      A    O  
ATOM    672  HN  GLN A  84      16.916  -2.193  -5.904  1.00 15.00      A    H  
ATOM    673 HE21 GLN A  84      16.950  -0.322 -12.303  1.00 15.00      A    H  
ATOM    674 HE22 GLN A  84      18.666  -0.181 -12.472  1.00 15.00      A    H  
ATOM    675  N   GLY A  85      14.113  -3.305  -8.411  1.00 15.00      A    N  
ATOM    676  CA  GLY A  85      13.349  -4.537  -8.389  1.00 15.00      A    C  
ATOM    677  C   GLY A  85      13.963  -5.599  -9.273  1.00 15.00      A    C  
ATOM    678  O   GLY A  85      14.021  -5.439 -10.491  1.00 15.00      A    O  
ATOM    679  HN  GLY A  85      13.901  -2.612  -9.070  1.00 15.00      A    H  
ATOM    680  N   VAL A  86      14.431  -6.679  -8.664  1.00 15.00      A    N  
ATOM    681  CA  VAL A  86      15.047  -7.764  -9.415  1.00 15.00      A    C  
ATOM    682  C   VAL A  86      14.042  -8.882  -9.706  1.00 15.00      A    C  
ATOM    683  O   VAL A  86      14.276  -9.735 -10.563  1.00 15.00      A    O  
ATOM    684  CB  VAL A  86      16.292  -8.329  -8.686  1.00 15.00      A    C  
ATOM    685  CG1 VAL A  86      15.902  -9.171  -7.479  1.00 15.00      A    C  
ATOM    686  CG2 VAL A  86      17.183  -9.114  -9.640  1.00 15.00      A    C  
ATOM    687  HN  VAL A  86      14.369  -6.744  -7.684  1.00 15.00      A    H  
ATOM    688  N   LYS A  87      12.915  -8.870  -9.000  1.00 15.00      A    N  
ATOM    689  CA  LYS A  87      11.896  -9.892  -9.193  1.00 15.00      A    C  
ATOM    690  C   LYS A  87      10.581  -9.505  -8.525  1.00 15.00      A    C  
ATOM    691  O   LYS A  87      10.513  -9.362  -7.306  1.00 15.00      A    O  
ATOM    692  CB  LYS A  87      12.386 -11.235  -8.641  1.00 15.00      A    C  
ATOM    693  CG  LYS A  87      11.600 -12.440  -9.131  1.00 15.00      A    C  
ATOM    694  CD  LYS A  87      12.194 -13.733  -8.597  1.00 15.00      A    C  
ATOM    695  CE  LYS A  87      11.414 -14.946  -9.079  1.00 15.00      A    C  
ATOM    696  NZ  LYS A  87      11.572 -15.171 -10.539  1.00 15.00      A    N1+
ATOM    697  HN  LYS A  87      12.765  -8.157  -8.344  1.00 15.00      A    H  
ATOM    698  HZ1 LYS A  87      10.999 -15.985 -10.839  1.00 15.00      A    H  
ATOM    699  HZ2 LYS A  87      12.569 -15.363 -10.765  1.00 15.00      A    H  
ATOM    700  HZ3 LYS A  87      11.266 -14.330 -11.068  1.00 15.00      A    H  
ATOM    701  N   SER A  88       9.544  -9.333  -9.333  1.00 15.00      A    N  
ATOM    702  CA  SER A  88       8.224  -8.981  -8.830  1.00 15.00      A    C  
ATOM    703  C   SER A  88       7.261 -10.155  -9.015  1.00 15.00      A    C  
ATOM    704  O   SER A  88       6.838 -10.459 -10.139  1.00 15.00      A    O  
ATOM    705  CB  SER A  88       7.700  -7.744  -9.562  1.00 15.00      A    C  
ATOM    706  OG  SER A  88       8.734  -6.791  -9.740  1.00 15.00      A    O  
ATOM    707  HN  SER A  88       9.672  -9.429 -10.298  1.00 15.00      A    H  
ATOM    708  HG  SER A  88       8.609  -6.333 -10.576  1.00 15.00      A    H  
ATOM    709  N   ILE A  89       6.928 -10.818  -7.915  1.00 15.00      A    N  
ATOM    710  CA  ILE A  89       6.036 -11.970  -7.948  1.00 15.00      A    C  
ATOM    711  C   ILE A  89       4.684 -11.641  -7.323  1.00 15.00      A    C  
ATOM    712  O   ILE A  89       4.582 -11.450  -6.111  1.00 15.00      A    O  
ATOM    713  CB  ILE A  89       6.640 -13.173  -7.190  1.00 15.00      A    C  
ATOM    714  CG1 ILE A  89       8.125 -13.334  -7.523  1.00 15.00      A    C  
ATOM    715  CG2 ILE A  89       5.876 -14.449  -7.520  1.00 15.00      A    C  
ATOM    716  CD1 ILE A  89       8.863 -14.256  -6.577  1.00 15.00      A    C  
ATOM    717  HN  ILE A  89       7.285 -10.515  -7.045  1.00 15.00      A    H  
ATOM    718  N   PRO A  90       3.632 -11.544  -8.145  1.00 15.00      A    N  
ATOM    719  CA  PRO A  90       2.285 -11.261  -7.666  1.00 15.00      A    C  
ATOM    720  C   PRO A  90       1.564 -12.554  -7.296  1.00 15.00      A    C  
ATOM    721  O   PRO A  90       2.041 -13.647  -7.605  1.00 15.00      A    O  
ATOM    722  CB  PRO A  90       1.630 -10.626  -8.892  1.00 15.00      A    C  
ATOM    723  CG  PRO A  90       2.287 -11.296 -10.055  1.00 15.00      A    C  
ATOM    724  CD  PRO A  90       3.673 -11.697  -9.609  1.00 15.00      A    C  
ATOM    725  N   HIS A  91       0.426 -12.432  -6.630  1.00 15.00      A    N  
ATOM    726  CA  HIS A  91      -0.341 -13.604  -6.240  1.00 15.00      A    C  
ATOM    727  C   HIS A  91      -0.983 -14.244  -7.467  1.00 15.00      A    C  
ATOM    728  O   HIS A  91      -1.611 -13.559  -8.274  1.00 15.00      A    O  
ATOM    729  CB  HIS A  91      -1.408 -13.242  -5.204  1.00 15.00      A    C  
ATOM    730  CG  HIS A  91      -1.868 -14.413  -4.389  1.00 15.00      A    C  
ATOM    731  CD2 HIS A  91      -1.364 -14.904  -3.231  1.00 15.00      A    C  
ATOM    732  ND1 HIS A  91      -2.930 -15.191  -4.783  1.00 15.00      A    N  
ATOM    733  CE1 HIS A  91      -3.051 -16.132  -3.866  1.00 15.00      A    C  
ATOM    734  NE2 HIS A  91      -2.125 -15.998  -2.909  1.00 15.00      A    N  
ATOM    735  HN  HIS A  91       0.097 -11.537  -6.394  1.00 15.00      A    H  
ATOM    736  HE2 HIS A  91      -2.004 -16.579  -2.128  1.00 15.00      A    H  
ATOM    737  N   PRO A  92      -0.829 -15.571  -7.623  1.00 15.00      A    N  
ATOM    738  CA  PRO A  92      -1.385 -16.319  -8.763  1.00 15.00      A    C  
ATOM    739  C   PRO A  92      -2.914 -16.322  -8.793  1.00 15.00      A    C  
ATOM    740  O   PRO A  92      -3.520 -16.827  -9.736  1.00 15.00      A    O  
ATOM    741  CB  PRO A  92      -0.862 -17.748  -8.553  1.00 15.00      A    C  
ATOM    742  CG  PRO A  92       0.271 -17.611  -7.593  1.00 15.00      A    C  
ATOM    743  CD  PRO A  92      -0.076 -16.447  -6.714  1.00 15.00      A    C  
ATOM    744  N   GLY A  93      -3.530 -15.768  -7.758  1.00 15.00      A    N  
ATOM    745  CA  GLY A  93      -4.977 -15.719  -7.698  1.00 15.00      A    C  
ATOM    746  C   GLY A  93      -5.520 -14.356  -8.075  1.00 15.00      A    C  
ATOM    747  O   GLY A  93      -6.732 -14.150  -8.097  1.00 15.00      A    O  
ATOM    748  HN  GLY A  93      -2.998 -15.385  -7.029  1.00 15.00      A    H  
ATOM    749  N   TYR A  94      -4.624 -13.425  -8.379  1.00 15.00      A    N  
ATOM    750  CA  TYR A  94      -5.027 -12.078  -8.750  1.00 15.00      A    C  
ATOM    751  C   TYR A  94      -5.549 -12.038 -10.181  1.00 15.00      A    C  
ATOM    752  O   TYR A  94      -4.849 -12.409 -11.124  1.00 15.00      A    O  
ATOM    753  CB  TYR A  94      -3.874 -11.085  -8.576  1.00 15.00      A    C  
ATOM    754  CG  TYR A  94      -4.210  -9.680  -9.031  1.00 15.00      A    C  
ATOM    755  CD1 TYR A  94      -5.050  -8.869  -8.278  1.00 15.00      A    C  
ATOM    756  CD2 TYR A  94      -3.700  -9.171 -10.219  1.00 15.00      A    C  
ATOM    757  CE1 TYR A  94      -5.371  -7.591  -8.696  1.00 15.00      A    C  
ATOM    758  CE2 TYR A  94      -4.013  -7.894 -10.642  1.00 15.00      A    C  
ATOM    759  CZ  TYR A  94      -4.849  -7.109  -9.877  1.00 15.00      A    C  
ATOM    760  OH  TYR A  94      -5.170  -5.841 -10.301  1.00 15.00      A    O  
ATOM    761  HN  TYR A  94      -3.670 -13.654  -8.368  1.00 15.00      A    H  
ATOM    762  HH  TYR A  94      -5.760  -5.898 -11.056  1.00 15.00      A    H  
ATOM    763  N   SER A  95      -6.781 -11.589 -10.334  1.00 15.00      A    N  
ATOM    764  CA  SER A  95      -7.400 -11.494 -11.643  1.00 15.00      A    C  
ATOM    765  C   SER A  95      -7.342 -10.060 -12.161  1.00 15.00      A    C  
ATOM    766  O   SER A  95      -7.079  -9.130 -11.405  1.00 15.00      A    O  
ATOM    767  CB  SER A  95      -8.849 -11.971 -11.561  1.00 15.00      A    C  
ATOM    768  OG  SER A  95      -9.528 -11.336 -10.492  1.00 15.00      A    O  
ATOM    769  HN  SER A  95      -7.290 -11.315  -9.543  1.00 15.00      A    H  
ATOM    770  HG  SER A  95      -8.975 -10.630 -10.131  1.00 15.00      A    H  
ATOM    771  N   HIS A  96      -7.588  -9.888 -13.452  1.00 15.00      A    N  
ATOM    772  CA  HIS A  96      -7.570  -8.563 -14.064  1.00 15.00      A    C  
ATOM    773  C   HIS A  96      -8.786  -7.716 -13.657  1.00 15.00      A    C  
ATOM    774  O   HIS A  96      -8.620  -6.599 -13.171  1.00 15.00      A    O  
ATOM    775  CB  HIS A  96      -7.441  -8.648 -15.590  1.00 15.00      A    C  
ATOM    776  CG  HIS A  96      -6.242  -9.415 -16.054  1.00 15.00      A    C  
ATOM    777  CD2 HIS A  96      -4.974  -8.985 -16.272  1.00 15.00      A    C  
ATOM    778  ND1 HIS A  96      -6.317 -10.760 -16.328  1.00 15.00      A    N  
ATOM    779  CE1 HIS A  96      -5.104 -11.122 -16.704  1.00 15.00      A    C  
ATOM    780  NE2 HIS A  96      -4.260 -10.081 -16.684  1.00 15.00      A    N  
ATOM    781  HN  HIS A  96      -7.769 -10.669 -14.013  1.00 15.00      A    H  
ATOM    782  HE2 HIS A  96      -3.310 -10.100 -16.919  1.00 15.00      A    H  
ATOM    783  N   PRO A  97     -10.030  -8.216 -13.851  1.00 15.00      A    N  
ATOM    784  CA  PRO A  97     -11.233  -7.464 -13.485  1.00 15.00      A    C  
ATOM    785  C   PRO A  97     -11.619  -7.653 -12.016  1.00 15.00      A    C  
ATOM    786  O   PRO A  97     -12.529  -6.994 -11.515  1.00 15.00      A    O  
ATOM    787  CB  PRO A  97     -12.297  -8.078 -14.393  1.00 15.00      A    C  
ATOM    788  CG  PRO A  97     -11.878  -9.500 -14.544  1.00 15.00      A    C  
ATOM    789  CD  PRO A  97     -10.372  -9.519 -14.463  1.00 15.00      A    C  
ATOM    790  N   GLY A  98     -10.924  -8.552 -11.334  1.00 15.00      A    N  
ATOM    791  CA  GLY A  98     -11.212  -8.811  -9.939  1.00 15.00      A    C  
ATOM    792  C   GLY A  98     -10.087  -8.339  -9.045  1.00 15.00      A    C  
ATOM    793  O   GLY A  98      -8.940  -8.736  -9.230  1.00 15.00      A    O  
ATOM    794  HN  GLY A  98     -10.197  -9.033 -11.778  1.00 15.00      A    H  
ATOM    795  N   HIS A  99     -10.423  -7.514  -8.062  1.00 15.00      A    N  
ATOM    796  CA  HIS A  99      -9.434  -6.960  -7.136  1.00 15.00      A    C  
ATOM    797  C   HIS A  99      -9.049  -7.955  -6.042  1.00 15.00      A    C  
ATOM    798  O   HIS A  99      -8.386  -7.595  -5.068  1.00 15.00      A    O  
ATOM    799  CB  HIS A  99      -9.968  -5.675  -6.495  1.00 15.00      A    C  
ATOM    800  CG  HIS A  99     -10.325  -4.596  -7.472  1.00 15.00      A    C  
ATOM    801  CD2 HIS A  99      -9.531  -3.722  -8.139  1.00 15.00      A    C  
ATOM    802  ND1 HIS A  99     -11.617  -4.295  -7.847  1.00 15.00      A    N  
ATOM    803  CE1 HIS A  99     -11.567  -3.277  -8.716  1.00 15.00      A    C  
ATOM    804  NE2 HIS A  99     -10.324  -2.890  -8.924  1.00 15.00      A    N  
ATOM    805  HN  HIS A  99     -11.363  -7.264  -7.954  1.00 15.00      A    H  
ATOM    806  HD1 HIS A  99     -12.429  -4.745  -7.535  1.00 15.00      A    H  
ATOM    807  N   SER A 100      -9.475  -9.197  -6.194  1.00 15.00      A    N  
ATOM    808  CA  SER A 100      -9.171 -10.229  -5.220  1.00 15.00      A    C  
ATOM    809  C   SER A 100      -7.703 -10.634  -5.294  1.00 15.00      A    C  
ATOM    810  O   SER A 100      -7.125 -10.702  -6.381  1.00 15.00      A    O  
ATOM    811  CB  SER A 100     -10.069 -11.444  -5.445  1.00 15.00      A    C  
ATOM    812  OG  SER A 100     -11.437 -11.078  -5.361  1.00 15.00      A    O  
ATOM    813  HN  SER A 100     -10.002  -9.430  -6.982  1.00 15.00      A    H  
ATOM    814  HG  SER A 100     -11.826 -11.496  -4.582  1.00 15.00      A    H  
ATOM    815  N   ASN A 101      -7.110 -10.877  -4.124  1.00 15.00      A    N  
ATOM    816  CA  ASN A 101      -5.710 -11.293  -4.023  1.00 15.00      A    C  
ATOM    817  C   ASN A 101      -4.760 -10.246  -4.600  1.00 15.00      A    C  
ATOM    818  O   ASN A 101      -3.736 -10.586  -5.197  1.00 15.00      A    O  
ATOM    819  CB  ASN A 101      -5.486 -12.649  -4.711  1.00 15.00      A    C  
ATOM    820  CG  ASN A 101      -6.459 -13.723  -4.252  1.00 15.00      A    C  
ATOM    821  ND2 ASN A 101      -6.056 -14.513  -3.271  1.00 15.00      A    N  
ATOM    822  OD1 ASN A 101      -7.560 -13.848  -4.778  1.00 15.00      A    O  
ATOM    823  HN  ASN A 101      -7.637 -10.782  -3.300  1.00 15.00      A    H  
ATOM    824 HD21 ASN A 101      -5.163 -14.369  -2.897  1.00 15.00      A    H  
ATOM    825 HD22 ASN A 101      -6.673 -15.206  -2.956  1.00 15.00      A    H  
ATOM    826  N   ASP A 102      -5.086  -8.975  -4.403  1.00 15.00      A    N  
ATOM    827  CA  ASP A 102      -4.257  -7.887  -4.915  1.00 15.00      A    C  
ATOM    828  C   ASP A 102      -3.029  -7.633  -4.045  1.00 15.00      A    C  
ATOM    829  O   ASP A 102      -3.069  -6.844  -3.097  1.00 15.00      A    O  
ATOM    830  CB  ASP A 102      -5.069  -6.603  -5.097  1.00 15.00      A    C  
ATOM    831  CG  ASP A 102      -4.211  -5.421  -5.512  1.00 15.00      A    C  
ATOM    832  OD1 ASP A 102      -3.499  -5.519  -6.538  1.00 15.00      A    O  
ATOM    833  OD2 ASP A 102      -4.249  -4.388  -4.817  1.00 15.00      A    O1-
ATOM    834  HN  ASP A 102      -5.903  -8.760  -3.908  1.00 15.00      A    H  
ATOM    835  N   LEU A 103      -1.949  -8.336  -4.357  1.00 15.00      A    N  
ATOM    836  CA  LEU A 103      -0.690  -8.187  -3.639  1.00 15.00      A    C  
ATOM    837  C   LEU A 103       0.458  -8.771  -4.454  1.00 15.00      A    C  
ATOM    838  O   LEU A 103       0.271  -9.722  -5.219  1.00 15.00      A    O  
ATOM    839  CB  LEU A 103      -0.744  -8.812  -2.237  1.00 15.00      A    C  
ATOM    840  CG  LEU A 103      -0.616 -10.334  -2.148  1.00 15.00      A    C  
ATOM    841  CD1 LEU A 103      -0.027 -10.734  -0.804  1.00 15.00      A    C  
ATOM    842  CD2 LEU A 103      -1.967 -10.998  -2.352  1.00 15.00      A    C  
ATOM    843  HN  LEU A 103      -2.001  -8.984  -5.092  1.00 15.00      A    H  
ATOM    844  N   MET A 104       1.635  -8.184  -4.305  1.00 15.00      A    N  
ATOM    845  CA  MET A 104       2.817  -8.625  -5.025  1.00 15.00      A    C  
ATOM    846  C   MET A 104       4.067  -8.472  -4.162  1.00 15.00      A    C  
ATOM    847  O   MET A 104       4.204  -7.494  -3.425  1.00 15.00      A    O  
ATOM    848  CB  MET A 104       2.968  -7.809  -6.315  1.00 15.00      A    C  
ATOM    849  CG  MET A 104       4.251  -8.075  -7.087  1.00 15.00      A    C  
ATOM    850  SD  MET A 104       4.328  -7.175  -8.648  1.00 15.00      A    S  
ATOM    851  CE  MET A 104       4.306  -5.480  -8.063  1.00 15.00      A    C  
ATOM    852  HN  MET A 104       1.709  -7.415  -3.692  1.00 15.00      A    H  
ATOM    853  N   LEU A 105       4.959  -9.448  -4.253  1.00 15.00      A    N  
ATOM    854  CA  LEU A 105       6.207  -9.432  -3.505  1.00 15.00      A    C  
ATOM    855  C   LEU A 105       7.360  -9.071  -4.435  1.00 15.00      A    C  
ATOM    856  O   LEU A 105       7.557  -9.711  -5.469  1.00 15.00      A    O  
ATOM    857  CB  LEU A 105       6.462 -10.799  -2.864  1.00 15.00      A    C  
ATOM    858  CG  LEU A 105       5.779 -11.060  -1.521  1.00 15.00      A    C  
ATOM    859  CD1 LEU A 105       5.911 -12.524  -1.135  1.00 15.00      A    C  
ATOM    860  CD2 LEU A 105       6.371 -10.169  -0.440  1.00 15.00      A    C  
ATOM    861  HN  LEU A 105       4.775 -10.209  -4.852  1.00 15.00      A    H  
ATOM    862  N   ILE A 106       8.109  -8.043  -4.073  1.00 15.00      A    N  
ATOM    863  CA  ILE A 106       9.236  -7.594  -4.881  1.00 15.00      A    C  
ATOM    864  C   ILE A 106      10.552  -7.823  -4.149  1.00 15.00      A    C  
ATOM    865  O   ILE A 106      10.722  -7.386  -3.013  1.00 15.00      A    O  
ATOM    866  CB  ILE A 106       9.115  -6.095  -5.234  1.00 15.00      A    C  
ATOM    867  CG1 ILE A 106       7.766  -5.803  -5.900  1.00 15.00      A    C  
ATOM    868  CG2 ILE A 106      10.262  -5.661  -6.138  1.00 15.00      A    C  
ATOM    869  CD1 ILE A 106       7.500  -4.330  -6.123  1.00 15.00      A    C  
ATOM    870  HN  ILE A 106       7.905  -7.574  -3.231  1.00 15.00      A    H  
ATOM    871  N   LYS A 107      11.476  -8.516  -4.799  1.00 15.00      A    N  
ATOM    872  CA  LYS A 107      12.779  -8.780  -4.209  1.00 15.00      A    C  
ATOM    873  C   LYS A 107      13.746  -7.653  -4.555  1.00 15.00      A    C  
ATOM    874  O   LYS A 107      13.793  -7.191  -5.697  1.00 15.00      A    O  
ATOM    875  CB  LYS A 107      13.337 -10.127  -4.678  1.00 15.00      A    C  
ATOM    876  CG  LYS A 107      14.592 -10.565  -3.937  1.00 15.00      A    C  
ATOM    877  CD  LYS A 107      15.069 -11.934  -4.397  1.00 15.00      A    C  
ATOM    878  CE  LYS A 107      16.349 -12.338  -3.683  1.00 15.00      A    C  
ATOM    879  NZ  LYS A 107      16.807 -13.698  -4.084  1.00 15.00      A    N1+
ATOM    880  HN  LYS A 107      11.278  -8.852  -5.702  1.00 15.00      A    H  
ATOM    881  HZ1 LYS A 107      16.120 -14.418  -3.763  1.00 15.00      A    H  
ATOM    882  HZ2 LYS A 107      17.730 -13.906  -3.656  1.00 15.00      A    H  
ATOM    883  HZ3 LYS A 107      16.894 -13.757  -5.118  1.00 15.00      A    H  
ATOM    884  N   LEU A 108      14.505  -7.214  -3.565  1.00 15.00      A    N  
ATOM    885  CA  LEU A 108      15.462  -6.136  -3.756  1.00 15.00      A    C  
ATOM    886  C   LEU A 108      16.798  -6.650  -4.283  1.00 15.00      A    C  
ATOM    887  O   LEU A 108      17.126  -7.831  -4.136  1.00 15.00      A    O  
ATOM    888  CB  LEU A 108      15.681  -5.383  -2.444  1.00 15.00      A    C  
ATOM    889  CG  LEU A 108      14.443  -4.752  -1.811  1.00 15.00      A    C  
ATOM    890  CD1 LEU A 108      14.800  -4.088  -0.492  1.00 15.00      A    C  
ATOM    891  CD2 LEU A 108      13.807  -3.753  -2.763  1.00 15.00      A    C  
ATOM    892  HN  LEU A 108      14.418  -7.629  -2.678  1.00 15.00      A    H  
ATOM    893  N   ASN A 109      17.559  -5.745  -4.896  1.00 15.00      A    N  
ATOM    894  CA  ASN A 109      18.876  -6.071  -5.452  1.00 15.00      A    C  
ATOM    895  C   ASN A 109      19.885  -6.400  -4.354  1.00 15.00      A    C  
ATOM    896  O   ASN A 109      20.910  -7.022  -4.606  1.00 15.00      A    O  
ATOM    897  CB  ASN A 109      19.403  -4.922  -6.332  1.00 15.00      A    C  
ATOM    898  CG  ASN A 109      19.409  -3.552  -5.653  1.00 15.00      A    C  
ATOM    899  ND2 ASN A 109      20.032  -3.443  -4.489  1.00 15.00      A    N  
ATOM    900  OD1 ASN A 109      18.873  -2.585  -6.180  1.00 15.00      A    O  
ATOM    901  HN  ASN A 109      17.213  -4.831  -4.994  1.00 15.00      A    H  
ATOM    902 HD21 ASN A 109      20.460  -4.243  -4.116  1.00 15.00      A    H  
ATOM    903 HD22 ASN A 109      20.038  -2.568  -4.050  1.00 15.00      A    H  
ATOM    904  N   ARG A 110      19.582  -5.972  -3.137  1.00 15.00      A    N  
ATOM    905  CA  ARG A 110      20.450  -6.206  -1.994  1.00 15.00      A    C  
ATOM    906  C   ARG A 110      19.646  -6.029  -0.721  1.00 15.00      A    C  
ATOM    907  O   ARG A 110      18.534  -5.497  -0.759  1.00 15.00      A    O  
ATOM    908  CB  ARG A 110      21.635  -5.225  -1.997  1.00 15.00      A    C  
ATOM    909  CG  ARG A 110      21.316  -3.874  -1.368  1.00 15.00      A    C  
ATOM    910  CD  ARG A 110      22.508  -2.921  -1.374  1.00 15.00      A    C  
ATOM    911  NE  ARG A 110      22.521  -2.072  -2.563  1.00 15.00      A    N  
ATOM    912  CZ  ARG A 110      21.833  -0.929  -2.680  1.00 15.00      A    C  
ATOM    913  NH1 ARG A 110      21.083  -0.477  -1.681  1.00 15.00      A    N1+
ATOM    914  NH2 ARG A 110      21.887  -0.242  -3.808  1.00 15.00      A    N  
ATOM    915  HN  ARG A 110      18.733  -5.500  -2.996  1.00 15.00      A    H  
ATOM    916  HE  ARG A 110      23.090  -2.362  -3.307  1.00 15.00      A    H  
ATOM    917 HH11 ARG A 110      21.018  -1.010  -0.789  1.00 15.00      A    H  
ATOM    918 HH12 ARG A 110      20.551   0.416  -1.793  1.00 15.00      A    H  
ATOM    919 HH21 ARG A 110      21.345   0.649  -3.903  1.00 15.00      A    H  
ATOM    920 HH22 ARG A 110      22.468  -0.581  -4.604  1.00 15.00      A    H  
ATOM    921  N   ARG A 111      20.203  -6.478   0.391  1.00 15.00      A    N  
ATOM    922  CA  ARG A 111      19.540  -6.354   1.674  1.00 15.00      A    C  
ATOM    923  C   ARG A 111      19.610  -4.917   2.150  1.00 15.00      A    C  
ATOM    924  O   ARG A 111      20.586  -4.210   1.881  1.00 15.00      A    O  
ATOM    925  CB  ARG A 111      20.197  -7.267   2.705  1.00 15.00      A    C  
ATOM    926  CG  ARG A 111      19.916  -8.741   2.485  1.00 15.00      A    C  
ATOM    927  CD  ARG A 111      20.735  -9.620   3.418  1.00 15.00      A    C  
ATOM    928  NE  ARG A 111      20.415  -9.399   4.831  1.00 15.00      A    N  
ATOM    929  CZ  ARG A 111      19.700 -10.246   5.580  1.00 15.00      A    C  
ATOM    930  NH1 ARG A 111      19.227 -11.373   5.052  1.00 15.00      A    N1+
ATOM    931  NH2 ARG A 111      19.470  -9.975   6.862  1.00 15.00      A    N  
ATOM    932  HN  ARG A 111      21.090  -6.891   0.351  1.00 15.00      A    H  
ATOM    933  HE  ARG A 111      20.755  -8.572   5.240  1.00 15.00      A    H  
ATOM    934 HH11 ARG A 111      19.406 -11.598   4.050  1.00 15.00      A    H  
ATOM    935 HH12 ARG A 111      18.673 -12.035   5.635  1.00 15.00      A    H  
ATOM    936 HH21 ARG A 111      19.842  -9.098   7.289  1.00 15.00      A    H  
ATOM    937 HH22 ARG A 111      18.917 -10.636   7.448  1.00 15.00      A    H  
ATOM    938  N   ILE A 112      18.566  -4.489   2.830  1.00 15.00      A    N  
ATOM    939  CA  ILE A 112      18.505  -3.140   3.355  1.00 15.00      A    C  
ATOM    940  C   ILE A 112      19.446  -2.991   4.538  1.00 15.00      A    C  
ATOM    941  O   ILE A 112      19.734  -3.959   5.252  1.00 15.00      A    O  
ATOM    942  CB  ILE A 112      17.085  -2.767   3.829  1.00 15.00      A    C  
ATOM    943  CG1 ILE A 112      16.616  -3.703   4.947  1.00 15.00      A    C  
ATOM    944  CG2 ILE A 112      16.099  -2.757   2.674  1.00 15.00      A    C  
ATOM    945  CD1 ILE A 112      16.540  -3.031   6.300  1.00 15.00      A    C  
ATOM    946  HN  ILE A 112      17.809  -5.098   2.979  1.00 15.00      A    H  
ATOM    947  N   ARG A 113      19.921  -1.782   4.743  1.00 15.00      A    N  
ATOM    948  CA  ARG A 113      20.796  -1.507   5.858  1.00 15.00      A    C  
ATOM    949  C   ARG A 113      19.949  -1.108   7.058  1.00 15.00      A    C  
ATOM    950  O   ARG A 113      19.269  -0.078   7.022  1.00 15.00      A    O  
ATOM    951  CB  ARG A 113      21.801  -0.402   5.524  1.00 15.00      A    C  
ATOM    952  CG  ARG A 113      22.450   0.209   6.762  1.00 15.00      A    C  
ATOM    953  CD  ARG A 113      23.678   1.038   6.427  1.00 15.00      A    C  
ATOM    954  NE  ARG A 113      23.616   1.612   5.085  1.00 15.00      A    N  
ATOM    955  CZ  ARG A 113      23.037   2.783   4.777  1.00 15.00      A    C  
ATOM    956  NH1 ARG A 113      22.459   3.533   5.714  1.00 15.00      A    N1+
ATOM    957  NH2 ARG A 113      23.031   3.187   3.513  1.00 15.00      A    N  
ATOM    958  HN  ARG A 113      19.661  -1.056   4.138  1.00 15.00      A    H  
ATOM    959  HE  ARG A 113      24.046   1.098   4.368  1.00 15.00      A    H  
ATOM    960 HH11 ARG A 113      22.019   4.447   5.461  1.00 15.00      A    H  
ATOM    961 HH12 ARG A 113      22.446   3.216   6.707  1.00 15.00      A    H  
ATOM    962 HH21 ARG A 113      23.479   2.602   2.776  1.00 15.00      A    H  
ATOM    963 HH22 ARG A 113      22.574   4.090   3.251  1.00 15.00      A    H  
ATOM    964  N   PRO A 114      19.983  -1.909   8.135  1.00 15.00      A    N  
ATOM    965  CA  PRO A 114      19.200  -1.646   9.346  1.00 15.00      A    C  
ATOM    966  C   PRO A 114      19.449  -0.250   9.908  1.00 15.00      A    C  
ATOM    967  O   PRO A 114      20.588   0.129  10.202  1.00 15.00      A    O  
ATOM    968  CB  PRO A 114      19.676  -2.712  10.344  1.00 15.00      A    C  
ATOM    969  CG  PRO A 114      20.938  -3.255   9.765  1.00 15.00      A    C  
ATOM    970  CD  PRO A 114      20.803  -3.121   8.273  1.00 15.00      A    C  
ATOM    971  N   THR A 115      18.381   0.521  10.020  1.00 15.00      A    N  
ATOM    972  CA  THR A 115      18.463   1.868  10.555  1.00 15.00      A    C  
ATOM    973  C   THR A 115      17.152   2.236  11.240  1.00 15.00      A    C  
ATOM    974  O   THR A 115      16.255   1.402  11.369  1.00 15.00      A    O  
ATOM    975  CB  THR A 115      18.790   2.910   9.461  1.00 15.00      A    C  
ATOM    976  CG2 THR A 115      20.232   3.376   9.578  1.00 15.00      A    C  
ATOM    977  OG1 THR A 115      18.577   2.349   8.156  1.00 15.00      A    O  
ATOM    978  HN  THR A 115      17.499   0.171   9.742  1.00 15.00      A    H  
ATOM    979  HG1 THR A 115      18.725   1.392   8.181  1.00 15.00      A    H  
ATOM    980  N   LYS A 116      17.051   3.478  11.688  1.00 15.00      A    N  
ATOM    981  CA  LYS A 116      15.843   3.954  12.347  1.00 15.00      A    C  
ATOM    982  C   LYS A 116      14.840   4.419  11.301  1.00 15.00      A    C  
ATOM    983  O   LYS A 116      13.631   4.383  11.517  1.00 15.00      A    O  
ATOM    984  CB  LYS A 116      16.177   5.109  13.300  1.00 15.00      A    C  
ATOM    985  CG  LYS A 116      17.087   6.165  12.693  1.00 15.00      A    C  
ATOM    986  CD  LYS A 116      17.088   7.454  13.498  1.00 15.00      A    C  
ATOM    987  CE  LYS A 116      17.843   8.548  12.759  1.00 15.00      A    C  
ATOM    988  NZ  LYS A 116      17.554   9.900  13.308  1.00 15.00      A    N1+
ATOM    989  HN  LYS A 116      17.803   4.093  11.571  1.00 15.00      A    H  
ATOM    990  HZ1 LYS A 116      18.131  10.613  12.815  1.00 15.00      A    H  
ATOM    991  HZ2 LYS A 116      17.773   9.931  14.321  1.00 15.00      A    H  
ATOM    992  HZ3 LYS A 116      16.548  10.133  13.172  1.00 15.00      A    H  
ATOM    993  N   ASP A 117      15.365   4.842  10.160  1.00 15.00      A    N  
ATOM    994  CA  ASP A 117      14.545   5.327   9.061  1.00 15.00      A    C  
ATOM    995  C   ASP A 117      14.203   4.198   8.099  1.00 15.00      A    C  
ATOM    996  O   ASP A 117      13.316   4.331   7.256  1.00 15.00      A    O  
ATOM    997  CB  ASP A 117      15.276   6.451   8.318  1.00 15.00      A    C  
ATOM    998  CG  ASP A 117      15.680   7.585   9.241  1.00 15.00      A    C  
ATOM    999  OD1 ASP A 117      14.865   8.511   9.441  1.00 15.00      A    O  
ATOM   1000  OD2 ASP A 117      16.807   7.542   9.790  1.00 15.00      A    O1-
ATOM   1001  HN  ASP A 117      16.335   4.842  10.056  1.00 15.00      A    H  
ATOM   1002  N   VAL A 118      14.917   3.085   8.228  1.00 15.00      A    N  
ATOM   1003  CA  VAL A 118      14.693   1.920   7.378  1.00 15.00      A    C  
ATOM   1004  C   VAL A 118      14.680   0.649   8.224  1.00 15.00      A    C  
ATOM   1005  O   VAL A 118      15.726   0.189   8.691  1.00 15.00      A    O  
ATOM   1006  CB  VAL A 118      15.770   1.782   6.276  1.00 15.00      A    C  
ATOM   1007  CG1 VAL A 118      15.455   0.609   5.358  1.00 15.00      A    C  
ATOM   1008  CG2 VAL A 118      15.901   3.065   5.469  1.00 15.00      A    C  
ATOM   1009  HN  VAL A 118      15.606   3.043   8.919  1.00 15.00      A    H  
ATOM   1010  N   ARG A 119      13.493   0.090   8.422  1.00 15.00      A    N  
ATOM   1011  CA  ARG A 119      13.330  -1.123   9.212  1.00 15.00      A    C  
ATOM   1012  C   ARG A 119      12.013  -1.808   8.846  1.00 15.00      A    C  
ATOM   1013  O   ARG A 119      10.956  -1.179   8.868  1.00 15.00      A    O  
ATOM   1014  CB  ARG A 119      13.373  -0.797  10.711  1.00 15.00      A    C  
ATOM   1015  CG  ARG A 119      13.619  -2.001  11.608  1.00 15.00      A    C  
ATOM   1016  CD  ARG A 119      12.318  -2.636  12.069  1.00 15.00      A    C  
ATOM   1017  NE  ARG A 119      11.689  -1.877  13.155  1.00 15.00      A    N  
ATOM   1018  CZ  ARG A 119      10.411  -2.007  13.509  1.00 15.00      A    C  
ATOM   1019  NH1 ARG A 119       9.622  -2.863  12.868  1.00 15.00      A    N1+
ATOM   1020  NH2 ARG A 119       9.917  -1.265  14.494  1.00 15.00      A    N  
ATOM   1021  HN  ARG A 119      12.697   0.503   8.014  1.00 15.00      A    H  
ATOM   1022  HE  ARG A 119      12.253  -1.233  13.636  1.00 15.00      A    H  
ATOM   1023 HH11 ARG A 119      10.005  -3.433  12.074  1.00 15.00      A    H  
ATOM   1024 HH12 ARG A 119       8.621  -2.968  13.138  1.00 15.00      A    H  
ATOM   1025 HH21 ARG A 119       8.919  -1.365  14.771  1.00 15.00      A    H  
ATOM   1026 HH22 ARG A 119      10.523  -0.572  14.993  1.00 15.00      A    H  
ATOM   1027  N   PRO A 120      12.061  -3.113   8.516  1.00 15.00      A    N  
ATOM   1028  CA  PRO A 120      10.873  -3.889   8.114  1.00 15.00      A    C  
ATOM   1029  C   PRO A 120       9.826  -4.071   9.218  1.00 15.00      A    C  
ATOM   1030  O   PRO A 120      10.105  -3.888  10.408  1.00 15.00      A    O  
ATOM   1031  CB  PRO A 120      11.451  -5.249   7.705  1.00 15.00      A    C  
ATOM   1032  CG  PRO A 120      12.750  -5.340   8.425  1.00 15.00      A    C  
ATOM   1033  CD  PRO A 120      13.283  -3.937   8.499  1.00 15.00      A    C  
ATOM   1034  N   ILE A 121       8.623  -4.448   8.803  1.00 15.00      A    N  
ATOM   1035  CA  ILE A 121       7.513  -4.674   9.719  1.00 15.00      A    C  
ATOM   1036  C   ILE A 121       6.951  -6.082   9.509  1.00 15.00      A    C  
ATOM   1037  O   ILE A 121       7.022  -6.626   8.406  1.00 15.00      A    O  
ATOM   1038  CB  ILE A 121       6.392  -3.624   9.517  1.00 15.00      A    C  
ATOM   1039  CG1 ILE A 121       5.331  -3.725  10.621  1.00 15.00      A    C  
ATOM   1040  CG2 ILE A 121       5.760  -3.754   8.134  1.00 15.00      A    C  
ATOM   1041  CD1 ILE A 121       4.240  -2.679  10.525  1.00 15.00      A    C  
ATOM   1042  HN  ILE A 121       8.476  -4.591   7.840  1.00 15.00      A    H  
ATOM   1043  N   ASN A 122       6.398  -6.667  10.561  1.00 15.00      A    N  
ATOM   1044  CA  ASN A 122       5.833  -8.009  10.479  1.00 15.00      A    C  
ATOM   1045  C   ASN A 122       4.362  -7.953  10.089  1.00 15.00      A    C  
ATOM   1046  O   ASN A 122       3.655  -7.005  10.432  1.00 15.00      A    O  
ATOM   1047  CB  ASN A 122       5.993  -8.754  11.810  1.00 15.00      A    C  
ATOM   1048  CG  ASN A 122       7.427  -9.167  12.095  1.00 15.00      A    C  
ATOM   1049  ND2 ASN A 122       7.775  -9.264  13.370  1.00 15.00      A    N  
ATOM   1050  OD1 ASN A 122       8.213  -9.401  11.182  1.00 15.00      A    O  
ATOM   1051  HN  ASN A 122       6.355  -6.184  11.408  1.00 15.00      A    H  
ATOM   1052 HD21 ASN A 122       7.100  -9.069  14.051  1.00 15.00      A    H  
ATOM   1053 HD22 ASN A 122       8.696  -9.529  13.575  1.00 15.00      A    H  
ATOM   1054  N   VAL A 123       3.910  -8.968   9.365  1.00 15.00      A    N  
ATOM   1055  CA  VAL A 123       2.521  -9.049   8.931  1.00 15.00      A    C  
ATOM   1056  C   VAL A 123       1.690  -9.770   9.990  1.00 15.00      A    C  
ATOM   1057  O   VAL A 123       2.107 -10.803  10.516  1.00 15.00      A    O  
ATOM   1058  CB  VAL A 123       2.401  -9.806   7.589  1.00 15.00      A    C  
ATOM   1059  CG1 VAL A 123       0.962  -9.821   7.094  1.00 15.00      A    C  
ATOM   1060  CG2 VAL A 123       3.321  -9.197   6.543  1.00 15.00      A    C  
ATOM   1061  HN  VAL A 123       4.527  -9.685   9.114  1.00 15.00      A    H  
ATOM   1062  N   SER A 124       0.529  -9.218  10.313  1.00 15.00      A    N  
ATOM   1063  CA  SER A 124      -0.342  -9.818  11.309  1.00 15.00      A    C  
ATOM   1064  C   SER A 124      -1.057 -11.046  10.755  1.00 15.00      A    C  
ATOM   1065  O   SER A 124      -1.805 -10.957   9.779  1.00 15.00      A    O  
ATOM   1066  CB  SER A 124      -1.365  -8.793  11.807  1.00 15.00      A    C  
ATOM   1067  OG  SER A 124      -1.206  -7.550  11.141  1.00 15.00      A    O  
ATOM   1068  HN  SER A 124       0.246  -8.385   9.871  1.00 15.00      A    H  
ATOM   1069  HG  SER A 124      -2.065  -7.122  11.061  1.00 15.00      A    H  
ATOM   1070  N   SER A 125      -0.813 -12.198  11.375  1.00 15.00      A    N  
ATOM   1071  CA  SER A 125      -1.455 -13.438  10.959  1.00 15.00      A    C  
ATOM   1072  C   SER A 125      -2.919 -13.422  11.378  1.00 15.00      A    C  
ATOM   1073  O   SER A 125      -3.725 -14.228  10.916  1.00 15.00      A    O  
ATOM   1074  CB  SER A 125      -0.737 -14.648  11.564  1.00 15.00      A    C  
ATOM   1075  OG  SER A 125      -1.122 -15.850  10.920  1.00 15.00      A    O  
ATOM   1076  HN  SER A 125      -0.177 -12.215  12.118  1.00 15.00      A    H  
ATOM   1077  HG  SER A 125      -2.084 -15.904  10.889  1.00 15.00      A    H  
ATOM   1078  N   HIS A 128      -3.246 -12.492  12.265  1.00 15.00      A    N  
ATOM   1079  CA  HIS A 128      -4.605 -12.335  12.745  1.00 15.00      A    C  
ATOM   1080  C   HIS A 128      -5.318 -11.318  11.872  1.00 15.00      A    C  
ATOM   1081  O   HIS A 128      -4.711 -10.344  11.428  1.00 15.00      A    O  
ATOM   1082  CB  HIS A 128      -4.613 -11.880  14.207  1.00 15.00      A    C  
ATOM   1083  CG  HIS A 128      -4.062 -12.898  15.157  1.00 15.00      A    C  
ATOM   1084  CD2 HIS A 128      -2.907 -12.877  15.869  1.00 15.00      A    C  
ATOM   1085  ND1 HIS A 128      -4.732 -14.068  15.418  1.00 15.00      A    N  
ATOM   1086  CE1 HIS A 128      -3.981 -14.734  16.275  1.00 15.00      A    C  
ATOM   1087  NE2 HIS A 128      -2.868 -14.053  16.576  1.00 15.00      A    N  
ATOM   1088  HN  HIS A 128      -2.556 -11.883  12.588  1.00 15.00      A    H  
ATOM   1089  HE2 HIS A 128      -2.160 -14.339  17.189  1.00 15.00      A    H  
ATOM   1090  N   CYS A 129      -6.589 -11.552  11.614  1.00 15.00      A    N  
ATOM   1091  CA  CYS A 129      -7.369 -10.660  10.774  1.00 15.00      A    C  
ATOM   1092  C   CYS A 129      -7.956  -9.507  11.581  1.00 15.00      A    C  
ATOM   1093  O   CYS A 129      -8.224  -9.651  12.774  1.00 15.00      A    O  
ATOM   1094  CB  CYS A 129      -8.461 -11.441  10.046  1.00 15.00      A    C  
ATOM   1095  SG  CYS A 129      -7.816 -12.786   8.997  1.00 15.00      A    S  
ATOM   1096  HN  CYS A 129      -7.019 -12.340  12.003  1.00 15.00      A    H  
ATOM   1097  N   PRO A 130      -8.160  -8.348  10.933  1.00 15.00      A    N  
ATOM   1098  CA  PRO A 130      -8.707  -7.160  11.594  1.00 15.00      A    C  
ATOM   1099  C   PRO A 130     -10.166  -7.342  11.999  1.00 15.00      A    C  
ATOM   1100  O   PRO A 130     -10.941  -8.008  11.307  1.00 15.00      A    O  
ATOM   1101  CB  PRO A 130      -8.583  -6.068  10.528  1.00 15.00      A    C  
ATOM   1102  CG  PRO A 130      -8.581  -6.806   9.235  1.00 15.00      A    C  
ATOM   1103  CD  PRO A 130      -7.884  -8.108   9.506  1.00 15.00      A    C  
ATOM   1104  N   SER A 131     -10.532  -6.750  13.123  1.00 15.00      A    N  
ATOM   1105  CA  SER A 131     -11.890  -6.838  13.622  1.00 15.00      A    C  
ATOM   1106  C   SER A 131     -12.604  -5.501  13.456  1.00 15.00      A    C  
ATOM   1107  O   SER A 131     -11.966  -4.470  13.230  1.00 15.00      A    O  
ATOM   1108  CB  SER A 131     -11.874  -7.254  15.094  1.00 15.00      A    C  
ATOM   1109  OG  SER A 131     -10.831  -6.597  15.794  1.00 15.00      A    O  
ATOM   1110  HN  SER A 131      -9.871  -6.239  13.632  1.00 15.00      A    H  
ATOM   1111  HG  SER A 131     -10.706  -5.710  15.427  1.00 15.00      A    H  
ATOM   1112  N   ALA A 132     -13.924  -5.520  13.564  1.00 15.00      A    N  
ATOM   1113  CA  ALA A 132     -14.716  -4.308  13.432  1.00 15.00      A    C  
ATOM   1114  C   ALA A 132     -14.434  -3.363  14.593  1.00 15.00      A    C  
ATOM   1115  O   ALA A 132     -14.765  -3.660  15.740  1.00 15.00      A    O  
ATOM   1116  CB  ALA A 132     -16.196  -4.651  13.374  1.00 15.00      A    C  
ATOM   1117  HN  ALA A 132     -14.375  -6.369  13.747  1.00 15.00      A    H  
ATOM   1118  N   GLY A 133     -13.809  -2.237  14.290  1.00 15.00      A    N  
ATOM   1119  CA  GLY A 133     -13.490  -1.269  15.320  1.00 15.00      A    C  
ATOM   1120  C   GLY A 133     -11.998  -1.105  15.522  1.00 15.00      A    C  
ATOM   1121  O   GLY A 133     -11.558  -0.174  16.196  1.00 15.00      A    O  
ATOM   1122  HN  GLY A 133     -13.564  -2.056  13.354  1.00 15.00      A    H  
ATOM   1123  N   THR A 134     -11.215  -2.011  14.941  1.00 15.00      A    N  
ATOM   1124  CA  THR A 134      -9.765  -1.950  15.062  1.00 15.00      A    C  
ATOM   1125  C   THR A 134      -9.218  -0.679  14.416  1.00 15.00      A    C  
ATOM   1126  O   THR A 134      -9.479  -0.405  13.244  1.00 15.00      A    O  
ATOM   1127  CB  THR A 134      -9.089  -3.181  14.421  1.00 15.00      A    C  
ATOM   1128  CG2 THR A 134      -7.585  -3.156  14.657  1.00 15.00      A    C  
ATOM   1129  OG1 THR A 134      -9.629  -4.378  14.996  1.00 15.00      A    O  
ATOM   1130  HN  THR A 134     -11.622  -2.737  14.423  1.00 15.00      A    H  
ATOM   1131  HG1 THR A 134      -8.958  -4.797  15.548  1.00 15.00      A    H  
ATOM   1132  N   LYS A 135      -8.484   0.101  15.196  1.00 15.00      A    N  
ATOM   1133  CA  LYS A 135      -7.892   1.332  14.702  1.00 15.00      A    C  
ATOM   1134  C   LYS A 135      -6.602   1.022  13.955  1.00 15.00      A    C  
ATOM   1135  O   LYS A 135      -5.748   0.282  14.452  1.00 15.00      A    O  
ATOM   1136  CB  LYS A 135      -7.621   2.293  15.860  1.00 15.00      A    C  
ATOM   1137  CG  LYS A 135      -7.397   3.733  15.432  1.00 15.00      A    C  
ATOM   1138  CD  LYS A 135      -7.260   4.647  16.637  1.00 15.00      A    C  
ATOM   1139  CE  LYS A 135      -7.218   6.105  16.219  1.00 15.00      A    C  
ATOM   1140  NZ  LYS A 135      -7.092   7.014  17.390  1.00 15.00      A    N1+
ATOM   1141  HN  LYS A 135      -8.336  -0.158  16.127  1.00 15.00      A    H  
ATOM   1142  HZ1 LYS A 135      -7.907   6.892  18.025  1.00 15.00      A    H  
ATOM   1143  HZ2 LYS A 135      -7.058   8.003  17.073  1.00 15.00      A    H  
ATOM   1144  HZ3 LYS A 135      -6.221   6.800  17.917  1.00 15.00      A    H  
ATOM   1145  N   CYS A 136      -6.471   1.580  12.767  1.00 15.00      A    N  
ATOM   1146  CA  CYS A 136      -5.300   1.358  11.940  1.00 15.00      A    C  
ATOM   1147  C   CYS A 136      -4.724   2.673  11.434  1.00 15.00      A    C  
ATOM   1148  O   CYS A 136      -5.423   3.686  11.351  1.00 15.00      A    O  
ATOM   1149  CB  CYS A 136      -5.664   0.461  10.759  1.00 15.00      A    C  
ATOM   1150  SG  CYS A 136      -6.222  -1.206  11.233  1.00 15.00      A    S  
ATOM   1151  HN  CYS A 136      -7.187   2.164  12.427  1.00 15.00      A    H  
ATOM   1152  N   LEU A 137      -3.445   2.643  11.098  1.00 15.00      A    N  
ATOM   1153  CA  LEU A 137      -2.749   3.815  10.599  1.00 15.00      A    C  
ATOM   1154  C   LEU A 137      -2.270   3.561   9.172  1.00 15.00      A    C  
ATOM   1155  O   LEU A 137      -1.517   2.617   8.921  1.00 15.00      A    O  
ATOM   1156  CB  LEU A 137      -1.556   4.121  11.520  1.00 15.00      A    C  
ATOM   1157  CG  LEU A 137      -0.924   5.518  11.431  1.00 15.00      A    C  
ATOM   1158  CD1 LEU A 137       0.025   5.623  10.248  1.00 15.00      A    C  
ATOM   1159  CD2 LEU A 137      -1.989   6.603  11.378  1.00 15.00      A    C  
ATOM   1160  HN  LEU A 137      -2.950   1.799  11.189  1.00 15.00      A    H  
ATOM   1161  N   VAL A 138      -2.722   4.392   8.244  1.00 15.00      A    N  
ATOM   1162  CA  VAL A 138      -2.330   4.268   6.845  1.00 15.00      A    C  
ATOM   1163  C   VAL A 138      -1.498   5.480   6.427  1.00 15.00      A    C  
ATOM   1164  O   VAL A 138      -1.826   6.617   6.773  1.00 15.00      A    O  
ATOM   1165  CB  VAL A 138      -3.557   4.104   5.911  1.00 15.00      A    C  
ATOM   1166  CG1 VAL A 138      -4.498   5.297   6.006  1.00 15.00      A    C  
ATOM   1167  CG2 VAL A 138      -3.126   3.863   4.473  1.00 15.00      A    C  
ATOM   1168  HN  VAL A 138      -3.335   5.116   8.506  1.00 15.00      A    H  
ATOM   1169  N   SER A 139      -0.411   5.232   5.711  1.00 15.00      A    N  
ATOM   1170  CA  SER A 139       0.465   6.302   5.260  1.00 15.00      A    C  
ATOM   1171  C   SER A 139       0.769   6.176   3.769  1.00 15.00      A    C  
ATOM   1172  O   SER A 139       0.950   5.068   3.255  1.00 15.00      A    O  
ATOM   1173  CB  SER A 139       1.761   6.297   6.077  1.00 15.00      A    C  
ATOM   1174  OG  SER A 139       2.083   4.985   6.516  1.00 15.00      A    O  
ATOM   1175  HN  SER A 139      -0.185   4.307   5.484  1.00 15.00      A    H  
ATOM   1176  HG  SER A 139       3.013   4.812   6.337  1.00 15.00      A    H  
ATOM   1177  N   GLY A 140       0.818   7.306   3.076  1.00 15.00      A    N  
ATOM   1178  CA  GLY A 140       1.100   7.288   1.655  1.00 15.00      A    C  
ATOM   1179  C   GLY A 140       1.536   8.639   1.122  1.00 15.00      A    C  
ATOM   1180  O   GLY A 140       1.800   9.568   1.892  1.00 15.00      A    O  
ATOM   1181  HN  GLY A 140       0.655   8.162   3.533  1.00 15.00      A    H  
ATOM   1182  N   TRP A 141       1.613   8.736  -0.198  1.00 15.00      A    N  
ATOM   1183  CA  TRP A 141       2.014   9.966  -0.872  1.00 15.00      A    C  
ATOM   1184  C   TRP A 141       1.010  10.291  -1.970  1.00 15.00      A    C  
ATOM   1185  O   TRP A 141       1.331  10.992  -2.931  1.00 15.00      A    O  
ATOM   1186  CB  TRP A 141       3.402   9.806  -1.507  1.00 15.00      A    C  
ATOM   1187  CG  TRP A 141       4.552   9.959  -0.559  1.00 15.00      A    C  
ATOM   1188  CD1 TRP A 141       4.955  11.102   0.071  1.00 15.00      A    C  
ATOM   1189  CD2 TRP A 141       5.464   8.934  -0.151  1.00 15.00      A    C  
ATOM   1190  CE2 TRP A 141       6.389   9.524   0.732  1.00 15.00      A    C  
ATOM   1191  CE3 TRP A 141       5.583   7.572  -0.444  1.00 15.00      A    C  
ATOM   1192  NE1 TRP A 141       6.060  10.847   0.850  1.00 15.00      A    N  
ATOM   1193  CZ2 TRP A 141       7.421   8.800   1.322  1.00 15.00      A    C  
ATOM   1194  CZ3 TRP A 141       6.607   6.856   0.144  1.00 15.00      A    C  
ATOM   1195  CH2 TRP A 141       7.513   7.470   1.017  1.00 15.00      A    C  
ATOM   1196  HN  TRP A 141       1.367   7.960  -0.743  1.00 15.00      A    H  
ATOM   1197  HE1 TRP A 141       6.533  11.507   1.405  1.00 15.00      A    H  
ATOM   1198  N   GLY A 142      -0.199   9.766  -1.825  1.00 15.00      A    N  
ATOM   1199  CA  GLY A 142      -1.232   9.995  -2.809  1.00 15.00      A    C  
ATOM   1200  C   GLY A 142      -1.789  11.400  -2.760  1.00 15.00      A    C  
ATOM   1201  O   GLY A 142      -1.323  12.242  -1.992  1.00 15.00      A    O  
ATOM   1202  HN  GLY A 142      -0.399   9.214  -1.030  1.00 15.00      A    H  
ATOM   1203  N   THR A 143      -2.789  11.656  -3.582  1.00 15.00      A    N  
ATOM   1204  CA  THR A 143      -3.407  12.967  -3.633  1.00 15.00      A    C  
ATOM   1205  C   THR A 143      -4.230  13.228  -2.371  1.00 15.00      A    C  
ATOM   1206  O   THR A 143      -4.983  12.365  -1.912  1.00 15.00      A    O  
ATOM   1207  CB  THR A 143      -4.269  13.146  -4.906  1.00 15.00      A    C  
ATOM   1208  CG2 THR A 143      -5.299  12.033  -5.043  1.00 15.00      A    C  
ATOM   1209  OG1 THR A 143      -4.931  14.420  -4.893  1.00 15.00      A    O  
ATOM   1210  HN  THR A 143      -3.130  10.940  -4.160  1.00 15.00      A    H  
ATOM   1211  HG1 THR A 143      -5.891  14.283  -4.902  1.00 15.00      A    H  
ATOM   1212  N   THR A 144      -4.069  14.418  -1.807  1.00 15.00      A    N  
ATOM   1213  CA  THR A 144      -4.783  14.798  -0.599  1.00 15.00      A    C  
ATOM   1214  C   THR A 144      -6.164  15.352  -0.941  1.00 15.00      A    C  
ATOM   1215  O   THR A 144      -6.908  15.802  -0.066  1.00 15.00      A    O  
ATOM   1216  CB  THR A 144      -3.991  15.854   0.201  1.00 15.00      A    C  
ATOM   1217  CG2 THR A 144      -2.724  15.245   0.784  1.00 15.00      A    C  
ATOM   1218  OG1 THR A 144      -3.635  16.944  -0.662  1.00 15.00      A    O  
ATOM   1219  HN  THR A 144      -3.444  15.062  -2.216  1.00 15.00      A    H  
ATOM   1220  HG1 THR A 144      -4.246  17.671  -0.521  1.00 15.00      A    H  
ATOM   1221  N   LYS A 145      -6.497  15.322  -2.225  1.00 15.00      A    N  
ATOM   1222  CA  LYS A 145      -7.780  15.812  -2.704  1.00 15.00      A    C  
ATOM   1223  C   LYS A 145      -8.298  14.936  -3.837  1.00 15.00      A    C  
ATOM   1224  O   LYS A 145      -7.545  14.169  -4.434  1.00 15.00      A    O  
ATOM   1225  CB  LYS A 145      -7.654  17.264  -3.180  1.00 15.00      A    C  
ATOM   1226  CG  LYS A 145      -7.756  18.305  -2.077  1.00 15.00      A    C  
ATOM   1227  CD  LYS A 145      -9.179  18.420  -1.554  1.00 15.00      A    C  
ATOM   1228  CE  LYS A 145      -9.295  19.515  -0.506  1.00 15.00      A    C  
ATOM   1229  NZ  LYS A 145     -10.702  19.711  -0.062  1.00 15.00      A    N1+
ATOM   1230  HN  LYS A 145      -5.860  14.948  -2.872  1.00 15.00      A    H  
ATOM   1231  HZ1 LYS A 145     -11.074  18.833   0.353  1.00 15.00      A    H  
ATOM   1232  HZ2 LYS A 145     -11.298  19.977  -0.872  1.00 15.00      A    H  
ATOM   1233  HZ3 LYS A 145     -10.749  20.468   0.651  1.00 15.00      A    H  
ATOM   1234  N   SER A 146      -9.585  15.055  -4.119  1.00 15.00      A    N  
ATOM   1235  CA  SER A 146     -10.223  14.293  -5.177  1.00 15.00      A    C  
ATOM   1236  C   SER A 146     -11.540  14.970  -5.536  1.00 15.00      A    C  
ATOM   1237  O   SER A 146     -12.263  15.422  -4.647  1.00 15.00      A    O  
ATOM   1238  CB  SER A 146     -10.472  12.849  -4.718  1.00 15.00      A    C  
ATOM   1239  OG  SER A 146     -10.606  11.965  -5.821  1.00 15.00      A    O  
ATOM   1240  HN  SER A 146     -10.131  15.679  -3.601  1.00 15.00      A    H  
ATOM   1241  HG  SER A 146     -10.760  12.469  -6.623  1.00 15.00      A    H  
ATOM   1242  N   PRO A 147     -11.872  15.065  -6.835  1.00 15.00      A    N  
ATOM   1243  CA  PRO A 147     -11.039  14.542  -7.922  1.00 15.00      A    C  
ATOM   1244  C   PRO A 147      -9.861  15.451  -8.285  1.00 15.00      A    C  
ATOM   1245  O   PRO A 147      -9.066  15.112  -9.160  1.00 15.00      A    O  
ATOM   1246  CB  PRO A 147     -12.021  14.459  -9.090  1.00 15.00      A    C  
ATOM   1247  CG  PRO A 147     -12.987  15.565  -8.838  1.00 15.00      A    C  
ATOM   1248  CD  PRO A 147     -13.108  15.689  -7.341  1.00 15.00      A    C  
ATOM   1249  N   GLN A 148      -9.748  16.600  -7.626  1.00 15.00      A    N  
ATOM   1250  CA  GLN A 148      -8.645  17.512  -7.912  1.00 15.00      A    C  
ATOM   1251  C   GLN A 148      -7.319  16.948  -7.413  1.00 15.00      A    C  
ATOM   1252  O   GLN A 148      -7.134  16.721  -6.218  1.00 15.00      A    O  
ATOM   1253  CB  GLN A 148      -8.893  18.938  -7.401  1.00 15.00      A    C  
ATOM   1254  CG  GLN A 148      -9.217  19.058  -5.921  1.00 15.00      A    C  
ATOM   1255  CD  GLN A 148     -10.704  19.164  -5.660  1.00 15.00      A    C  
ATOM   1256  NE2 GLN A 148     -11.233  20.374  -5.724  1.00 15.00      A    N  
ATOM   1257  OE1 GLN A 148     -11.372  18.166  -5.413  1.00 15.00      A    O  
ATOM   1258  HN  GLN A 148     -10.407  16.832  -6.936  1.00 15.00      A    H  
ATOM   1259 HE21 GLN A 148     -10.641  21.129  -5.932  1.00 15.00      A    H  
ATOM   1260 HE22 GLN A 148     -12.196  20.468  -5.568  1.00 15.00      A    H  
ATOM   1261  N   VAL A 149      -6.411  16.709  -8.346  1.00 15.00      A    N  
ATOM   1262  CA  VAL A 149      -5.101  16.151  -8.033  1.00 15.00      A    C  
ATOM   1263  C   VAL A 149      -4.237  17.142  -7.256  1.00 15.00      A    C  
ATOM   1264  O   VAL A 149      -3.847  18.186  -7.777  1.00 15.00      A    O  
ATOM   1265  CB  VAL A 149      -4.358  15.717  -9.313  1.00 15.00      A    C  
ATOM   1266  CG1 VAL A 149      -3.076  14.973  -8.969  1.00 15.00      A    C  
ATOM   1267  CG2 VAL A 149      -5.256  14.859 -10.191  1.00 15.00      A    C  
ATOM   1268  HN  VAL A 149      -6.627  16.910  -9.278  1.00 15.00      A    H  
ATOM   1269  N   HIS A 150      -3.953  16.805  -6.007  1.00 15.00      A    N  
ATOM   1270  CA  HIS A 150      -3.127  17.640  -5.150  1.00 15.00      A    C  
ATOM   1271  C   HIS A 150      -2.163  16.764  -4.360  1.00 15.00      A    C  
ATOM   1272  O   HIS A 150      -2.558  16.092  -3.408  1.00 15.00      A    O  
ATOM   1273  CB  HIS A 150      -4.002  18.464  -4.196  1.00 15.00      A    C  
ATOM   1274  CG  HIS A 150      -3.235  19.427  -3.337  1.00 15.00      A    C  
ATOM   1275  CD2 HIS A 150      -3.004  20.754  -3.503  1.00 15.00      A    C  
ATOM   1276  ND1 HIS A 150      -2.605  19.078  -2.163  1.00 15.00      A    N  
ATOM   1277  CE1 HIS A 150      -2.024  20.176  -1.663  1.00 15.00      A    C  
ATOM   1278  NE2 HIS A 150      -2.237  21.222  -2.439  1.00 15.00      A    N  
ATOM   1279  HN  HIS A 150      -4.312  15.960  -5.646  1.00 15.00      A    H  
ATOM   1280  HD1 HIS A 150      -2.581  18.176  -1.764  1.00 15.00      A    H  
ATOM   1281  N   PHE A 151      -0.905  16.761  -4.766  1.00 15.00      A    N  
ATOM   1282  CA  PHE A 151       0.108  15.960  -4.095  1.00 15.00      A    C  
ATOM   1283  C   PHE A 151       0.688  16.699  -2.894  1.00 15.00      A    C  
ATOM   1284  O   PHE A 151       0.824  17.923  -2.916  1.00 15.00      A    O  
ATOM   1285  CB  PHE A 151       1.221  15.562  -5.069  1.00 15.00      A    C  
ATOM   1286  CG  PHE A 151       0.852  14.423  -5.976  1.00 15.00      A    C  
ATOM   1287  CD1 PHE A 151       0.668  14.631  -7.333  1.00 15.00      A    C  
ATOM   1288  CD2 PHE A 151       0.687  13.145  -5.470  1.00 15.00      A    C  
ATOM   1289  CE1 PHE A 151       0.329  13.585  -8.169  1.00 15.00      A    C  
ATOM   1290  CE2 PHE A 151       0.346  12.093  -6.300  1.00 15.00      A    C  
ATOM   1291  CZ  PHE A 151       0.167  12.314  -7.651  1.00 15.00      A    C  
ATOM   1292  HN  PHE A 151      -0.645  17.320  -5.526  1.00 15.00      A    H  
ATOM   1293  N   PRO A 152       1.017  15.963  -1.824  1.00 15.00      A    N  
ATOM   1294  CA  PRO A 152       1.589  16.545  -0.612  1.00 15.00      A    C  
ATOM   1295  C   PRO A 152       3.095  16.748  -0.747  1.00 15.00      A    C  
ATOM   1296  O   PRO A 152       3.694  16.403  -1.767  1.00 15.00      A    O  
ATOM   1297  CB  PRO A 152       1.297  15.476   0.437  1.00 15.00      A    C  
ATOM   1298  CG  PRO A 152       1.352  14.193  -0.321  1.00 15.00      A    C  
ATOM   1299  CD  PRO A 152       0.854  14.500  -1.709  1.00 15.00      A    C  
ATOM   1300  N   LYS A 153       3.710  17.307   0.283  1.00 15.00      A    N  
ATOM   1301  CA  LYS A 153       5.144  17.541   0.257  1.00 15.00      A    C  
ATOM   1302  C   LYS A 153       5.897  16.396   0.923  1.00 15.00      A    C  
ATOM   1303  O   LYS A 153       7.037  16.096   0.562  1.00 15.00      A    O  
ATOM   1304  CB  LYS A 153       5.494  18.874   0.924  1.00 15.00      A    C  
ATOM   1305  CG  LYS A 153       6.740  19.535   0.354  1.00 15.00      A    C  
ATOM   1306  CD  LYS A 153       6.520  19.969  -1.087  1.00 15.00      A    C  
ATOM   1307  CE  LYS A 153       7.839  20.206  -1.809  1.00 15.00      A    C  
ATOM   1308  NZ  LYS A 153       8.663  21.253  -1.146  1.00 15.00      A    N1+
ATOM   1309  HN  LYS A 153       3.191  17.565   1.073  1.00 15.00      A    H  
ATOM   1310  HZ1 LYS A 153       8.108  22.124  -1.028  1.00 15.00      A    H  
ATOM   1311  HZ2 LYS A 153       9.502  21.465  -1.723  1.00 15.00      A    H  
ATOM   1312  HZ3 LYS A 153       8.975  20.923  -0.211  1.00 15.00      A    H  
ATOM   1313  N   VAL A 154       5.247  15.757   1.888  1.00 15.00      A    N  
ATOM   1314  CA  VAL A 154       5.846  14.647   2.620  1.00 15.00      A    C  
ATOM   1315  C   VAL A 154       4.825  13.534   2.840  1.00 15.00      A    C  
ATOM   1316  O   VAL A 154       3.681  13.638   2.395  1.00 15.00      A    O  
ATOM   1317  CB  VAL A 154       6.405  15.098   3.988  1.00 15.00      A    C  
ATOM   1318  CG1 VAL A 154       7.620  15.997   3.814  1.00 15.00      A    C  
ATOM   1319  CG2 VAL A 154       5.331  15.805   4.801  1.00 15.00      A    C  
ATOM   1320  HN  VAL A 154       4.332  16.027   2.109  1.00 15.00      A    H  
ATOM   1321  N   LEU A 155       5.253  12.479   3.526  1.00 15.00      A    N  
ATOM   1322  CA  LEU A 155       4.399  11.333   3.823  1.00 15.00      A    C  
ATOM   1323  C   LEU A 155       3.176  11.752   4.639  1.00 15.00      A    C  
ATOM   1324  O   LEU A 155       3.303  12.449   5.647  1.00 15.00      A    O  
ATOM   1325  CB  LEU A 155       5.210  10.282   4.593  1.00 15.00      A    C  
ATOM   1326  CG  LEU A 155       4.538   8.928   4.830  1.00 15.00      A    C  
ATOM   1327  CD1 LEU A 155       4.349   8.187   3.519  1.00 15.00      A    C  
ATOM   1328  CD2 LEU A 155       5.355   8.094   5.805  1.00 15.00      A    C  
ATOM   1329  HN  LEU A 155       6.181  12.470   3.844  1.00 15.00      A    H  
ATOM   1330  N   GLN A 156       1.999  11.332   4.193  1.00 15.00      A    N  
ATOM   1331  CA  GLN A 156       0.754  11.666   4.879  1.00 15.00      A    C  
ATOM   1332  C   GLN A 156       0.208  10.450   5.620  1.00 15.00      A    C  
ATOM   1333  O   GLN A 156       0.188   9.345   5.080  1.00 15.00      A    O  
ATOM   1334  CB  GLN A 156      -0.290  12.172   3.881  1.00 15.00      A    C  
ATOM   1335  CG  GLN A 156       0.136  13.393   3.084  1.00 15.00      A    C  
ATOM   1336  CD  GLN A 156       0.284  14.637   3.937  1.00 15.00      A    C  
ATOM   1337  NE2 GLN A 156       1.497  14.898   4.397  1.00 15.00      A    N  
ATOM   1338  OE1 GLN A 156      -0.681  15.361   4.167  1.00 15.00      A    O  
ATOM   1339  HN  GLN A 156       1.962  10.774   3.382  1.00 15.00      A    H  
ATOM   1340 HE21 GLN A 156       2.222  14.282   4.165  1.00 15.00      A    H  
ATOM   1341 HE22 GLN A 156       1.625  15.709   4.956  1.00 15.00      A    H  
ATOM   1342  N   CYS A 157      -0.227  10.661   6.855  1.00 15.00      A    N  
ATOM   1343  CA  CYS A 157      -0.769   9.585   7.675  1.00 15.00      A    C  
ATOM   1344  C   CYS A 157      -2.235   9.832   8.012  1.00 15.00      A    C  
ATOM   1345  O   CYS A 157      -2.646  10.972   8.245  1.00 15.00      A    O  
ATOM   1346  CB  CYS A 157       0.038   9.435   8.967  1.00 15.00      A    C  
ATOM   1347  SG  CYS A 157       1.624   8.561   8.777  1.00 15.00      A    S  
ATOM   1348  HN  CYS A 157      -0.178  11.570   7.231  1.00 15.00      A    H  
ATOM   1349  N   LEU A 158      -3.017   8.760   8.040  1.00 15.00      A    N  
ATOM   1350  CA  LEU A 158      -4.435   8.851   8.351  1.00 15.00      A    C  
ATOM   1351  C   LEU A 158      -4.861   7.727   9.292  1.00 15.00      A    C  
ATOM   1352  O   LEU A 158      -4.458   6.575   9.123  1.00 15.00      A    O  
ATOM   1353  CB  LEU A 158      -5.257   8.797   7.061  1.00 15.00      A    C  
ATOM   1354  CG  LEU A 158      -6.774   8.921   7.207  1.00 15.00      A    C  
ATOM   1355  CD1 LEU A 158      -7.142  10.222   7.903  1.00 15.00      A    C  
ATOM   1356  CD2 LEU A 158      -7.444   8.834   5.845  1.00 15.00      A    C  
ATOM   1357  HN  LEU A 158      -2.630   7.879   7.830  1.00 15.00      A    H  
ATOM   1358  N   ASN A 159      -5.667   8.077  10.288  1.00 15.00      A    N  
ATOM   1359  CA  ASN A 159      -6.164   7.107  11.259  1.00 15.00      A    C  
ATOM   1360  C   ASN A 159      -7.531   6.598  10.824  1.00 15.00      A    C  
ATOM   1361  O   ASN A 159      -8.509   7.348  10.820  1.00 15.00      A    O  
ATOM   1362  CB  ASN A 159      -6.274   7.749  12.647  1.00 15.00      A    C  
ATOM   1363  CG  ASN A 159      -5.175   7.311  13.598  1.00 15.00      A    C  
ATOM   1364  ND2 ASN A 159      -4.376   8.261  14.061  1.00 15.00      A    N  
ATOM   1365  OD1 ASN A 159      -5.060   6.136  13.936  1.00 15.00      A    O  
ATOM   1366  HN  ASN A 159      -5.946   9.010  10.365  1.00 15.00      A    H  
ATOM   1367 HD21 ASN A 159      -4.535   9.183  13.771  1.00 15.00      A    H  
ATOM   1368 HD22 ASN A 159      -3.650   7.999  14.666  1.00 15.00      A    H  
ATOM   1369  N   ILE A 160      -7.598   5.328  10.462  1.00 15.00      A    N  
ATOM   1370  CA  ILE A 160      -8.843   4.727  10.005  1.00 15.00      A    C  
ATOM   1371  C   ILE A 160      -9.223   3.526  10.861  1.00 15.00      A    C  
ATOM   1372  O   ILE A 160      -8.364   2.856  11.422  1.00 15.00      A    O  
ATOM   1373  CB  ILE A 160      -8.738   4.275   8.534  1.00 15.00      A    C  
ATOM   1374  CG1 ILE A 160      -7.418   3.529   8.301  1.00 15.00      A    C  
ATOM   1375  CG2 ILE A 160      -8.861   5.468   7.596  1.00 15.00      A    C  
ATOM   1376  CD1 ILE A 160      -7.330   2.827   6.966  1.00 15.00      A    C  
ATOM   1377  HN  ILE A 160      -6.787   4.770  10.516  1.00 15.00      A    H  
ATOM   1378  N   SER A 161     -10.515   3.264  10.963  1.00 15.00      A    N  
ATOM   1379  CA  SER A 161     -11.006   2.135  11.734  1.00 15.00      A    C  
ATOM   1380  C   SER A 161     -11.548   1.063  10.796  1.00 15.00      A    C  
ATOM   1381  O   SER A 161     -12.223   1.378   9.812  1.00 15.00      A    O  
ATOM   1382  CB  SER A 161     -12.100   2.593  12.701  1.00 15.00      A    C  
ATOM   1383  OG  SER A 161     -11.658   3.694  13.479  1.00 15.00      A    O  
ATOM   1384  HN  SER A 161     -11.157   3.847  10.513  1.00 15.00      A    H  
ATOM   1385  HG  SER A 161     -11.558   3.414  14.394  1.00 15.00      A    H  
ATOM   1386  N   VAL A 162     -11.226  -0.191  11.083  1.00 15.00      A    N  
ATOM   1387  CA  VAL A 162     -11.683  -1.310  10.268  1.00 15.00      A    C  
ATOM   1388  C   VAL A 162     -13.183  -1.529  10.443  1.00 15.00      A    C  
ATOM   1389  O   VAL A 162     -13.681  -1.614  11.568  1.00 15.00      A    O  
ATOM   1390  CB  VAL A 162     -10.928  -2.613  10.612  1.00 15.00      A    C  
ATOM   1391  CG1 VAL A 162     -11.390  -3.759   9.723  1.00 15.00      A    C  
ATOM   1392  CG2 VAL A 162      -9.427  -2.408  10.478  1.00 15.00      A    C  
ATOM   1393  HN  VAL A 162     -10.656  -0.371  11.867  1.00 15.00      A    H  
ATOM   1394  N   LEU A 163     -13.892  -1.614   9.327  1.00 15.00      A    N  
ATOM   1395  CA  LEU A 163     -15.331  -1.819   9.339  1.00 15.00      A    C  
ATOM   1396  C   LEU A 163     -15.647  -3.304   9.354  1.00 15.00      A    C  
ATOM   1397  O   LEU A 163     -14.803  -4.129   9.010  1.00 15.00      A    O  
ATOM   1398  CB  LEU A 163     -15.969  -1.190   8.093  1.00 15.00      A    C  
ATOM   1399  CG  LEU A 163     -16.328   0.296   8.165  1.00 15.00      A    C  
ATOM   1400  CD1 LEU A 163     -15.079   1.158   8.192  1.00 15.00      A    C  
ATOM   1401  CD2 LEU A 163     -17.216   0.682   6.993  1.00 15.00      A    C  
ATOM   1402  HN  LEU A 163     -13.427  -1.560   8.461  1.00 15.00      A    H  
ATOM   1403  N   SER A 164     -16.863  -3.645   9.750  1.00 15.00      A    N  
ATOM   1404  CA  SER A 164     -17.281  -5.031   9.776  1.00 15.00      A    C  
ATOM   1405  C   SER A 164     -17.449  -5.530   8.348  1.00 15.00      A    C  
ATOM   1406  O   SER A 164     -17.917  -4.784   7.484  1.00 15.00      A    O  
ATOM   1407  CB  SER A 164     -18.594  -5.170  10.550  1.00 15.00      A    C  
ATOM   1408  OG  SER A 164     -19.339  -3.960  10.520  1.00 15.00      A    O  
ATOM   1409  HN  SER A 164     -17.495  -2.950  10.021  1.00 15.00      A    H  
ATOM   1410  HG  SER A 164     -20.055  -4.013  11.162  1.00 15.00      A    H  
ATOM   1411  N   GLN A 165     -17.048  -6.773   8.100  1.00 15.00      A    N  
ATOM   1412  CA  GLN A 165     -17.155  -7.365   6.768  1.00 15.00      A    C  
ATOM   1413  C   GLN A 165     -18.559  -7.200   6.188  1.00 15.00      A    C  
ATOM   1414  O   GLN A 165     -18.711  -6.868   5.017  1.00 15.00      A    O  
ATOM   1415  CB  GLN A 165     -16.728  -8.837   6.781  1.00 15.00      A    C  
ATOM   1416  CG  GLN A 165     -16.323  -9.393   5.418  1.00 15.00      A    C  
ATOM   1417  CD  GLN A 165     -15.088  -8.723   4.831  1.00 15.00      A    C  
ATOM   1418  NE2 GLN A 165     -14.313  -9.477   4.065  1.00 15.00      A    N  
ATOM   1419  OE1 GLN A 165     -14.831  -7.542   5.061  1.00 15.00      A    O  
ATOM   1420  HN  GLN A 165     -16.650  -7.299   8.823  1.00 15.00      A    H  
ATOM   1421 HE21 GLN A 165     -14.570 -10.410   3.921  1.00 15.00      A    H  
ATOM   1422 HE22 GLN A 165     -13.515  -9.063   3.667  1.00 15.00      A    H  
ATOM   1423  N   LYS A 166     -19.579  -7.384   7.030  1.00 15.00      A    N  
ATOM   1424  CA  LYS A 166     -20.970  -7.244   6.597  1.00 15.00      A    C  
ATOM   1425  C   LYS A 166     -21.232  -5.861   5.998  1.00 15.00      A    C  
ATOM   1426  O   LYS A 166     -21.877  -5.738   4.961  1.00 15.00      A    O  
ATOM   1427  CB  LYS A 166     -21.935  -7.498   7.762  1.00 15.00      A    C  
ATOM   1428  CG  LYS A 166     -23.405  -7.316   7.406  1.00 15.00      A    C  
ATOM   1429  CD  LYS A 166     -23.901  -8.438   6.506  1.00 15.00      A    C  
ATOM   1430  CE  LYS A 166     -25.230  -8.093   5.850  1.00 15.00      A    C  
ATOM   1431  NZ  LYS A 166     -25.050  -7.469   4.515  1.00 15.00      A    N1+
ATOM   1432  HN  LYS A 166     -19.391  -7.633   7.954  1.00 15.00      A    H  
ATOM   1433  HZ1 LYS A 166     -24.927  -6.430   4.612  1.00 15.00      A    H  
ATOM   1434  HZ2 LYS A 166     -25.880  -7.651   3.919  1.00 15.00      A    H  
ATOM   1435  HZ3 LYS A 166     -24.206  -7.860   4.046  1.00 15.00      A    H  
ATOM   1436  N   ARG A 167     -20.700  -4.823   6.638  1.00 15.00      A    N  
ATOM   1437  CA  ARG A 167     -20.897  -3.462   6.158  1.00 15.00      A    C  
ATOM   1438  C   ARG A 167     -20.088  -3.217   4.898  1.00 15.00      A    C  
ATOM   1439  O   ARG A 167     -20.405  -2.334   4.109  1.00 15.00      A    O  
ATOM   1440  CB  ARG A 167     -20.573  -2.423   7.231  1.00 15.00      A    C  
ATOM   1441  CG  ARG A 167     -21.809  -1.883   7.934  1.00 15.00      A    C  
ATOM   1442  CD  ARG A 167     -21.598  -0.471   8.466  1.00 15.00      A    C  
ATOM   1443  NE  ARG A 167     -20.567  -0.413   9.506  1.00 15.00      A    N  
ATOM   1444  CZ  ARG A 167     -19.764   0.635   9.705  1.00 15.00      A    C  
ATOM   1445  NH1 ARG A 167     -19.877   1.709   8.952  1.00 15.00      A    N1+
ATOM   1446  NH2 ARG A 167     -18.837   0.600  10.661  1.00 15.00      A    N  
ATOM   1447  HN  ARG A 167     -20.144  -4.979   7.427  1.00 15.00      A    H  
ATOM   1448  HE  ARG A 167     -20.466  -1.200  10.084  1.00 15.00      A    H  
ATOM   1449 HH11 ARG A 167     -20.589   1.747   8.207  1.00 15.00      A    H  
ATOM   1450 HH12 ARG A 167     -19.228   2.536   9.109  1.00 15.00      A    H  
ATOM   1451 HH21 ARG A 167     -18.201   1.434  10.815  1.00 15.00      A    H  
ATOM   1452 HH22 ARG A 167     -18.725  -0.242  11.261  1.00 15.00      A    H  
ATOM   1453  N   CYS A 168     -19.046  -4.011   4.714  1.00 15.00      A    N  
ATOM   1454  CA  CYS A 168     -18.216  -3.909   3.530  1.00 15.00      A    C  
ATOM   1455  C   CYS A 168     -18.971  -4.523   2.353  1.00 15.00      A    C  
ATOM   1456  O   CYS A 168     -18.918  -4.016   1.234  1.00 15.00      A    O  
ATOM   1457  CB  CYS A 168     -16.870  -4.613   3.753  1.00 15.00      A    C  
ATOM   1458  SG  CYS A 168     -15.586  -4.266   2.502  1.00 15.00      A    S  
ATOM   1459  HN  CYS A 168     -18.835  -4.688   5.389  1.00 15.00      A    H  
ATOM   1460  N   GLU A 169     -19.714  -5.595   2.637  1.00 15.00      A    N  
ATOM   1461  CA  GLU A 169     -20.504  -6.283   1.620  1.00 15.00      A    C  
ATOM   1462  C   GLU A 169     -21.628  -5.384   1.137  1.00 15.00      A    C  
ATOM   1463  O   GLU A 169     -21.948  -5.349  -0.050  1.00 15.00      A    O  
ATOM   1464  CB  GLU A 169     -21.118  -7.564   2.190  1.00 15.00      A    C  
ATOM   1465  CG  GLU A 169     -20.124  -8.532   2.806  1.00 15.00      A    C  
ATOM   1466  CD  GLU A 169     -20.792  -9.517   3.744  1.00 15.00      A    C  
ATOM   1467  OE1 GLU A 169     -20.215 -10.597   3.982  1.00 15.00      A    O  
ATOM   1468  OE2 GLU A 169     -21.896  -9.204   4.250  1.00 15.00      A    O1-
ATOM   1469  HN  GLU A 169     -19.726  -5.936   3.558  1.00 15.00      A    H  
ATOM   1470  N   ASP A 170     -22.229  -4.664   2.074  1.00 15.00      A    N  
ATOM   1471  CA  ASP A 170     -23.326  -3.761   1.759  1.00 15.00      A    C  
ATOM   1472  C   ASP A 170     -22.815  -2.527   1.026  1.00 15.00      A    C  
ATOM   1473  O   ASP A 170     -23.479  -1.998   0.135  1.00 15.00      A    O  
ATOM   1474  CB  ASP A 170     -24.097  -3.370   3.025  1.00 15.00      A    C  
ATOM   1475  CG  ASP A 170     -24.898  -4.527   3.596  1.00 15.00      A    C  
ATOM   1476  OD1 ASP A 170     -25.716  -5.116   2.860  1.00 15.00      A    O  
ATOM   1477  OD2 ASP A 170     -24.705  -4.866   4.784  1.00 15.00      A    O1-
ATOM   1478  HN  ASP A 170     -21.931  -4.751   3.006  1.00 15.00      A    H  
ATOM   1479  N   ALA A 171     -21.622  -2.077   1.399  1.00 15.00      A    N  
ATOM   1480  CA  ALA A 171     -21.012  -0.920   0.764  1.00 15.00      A    C  
ATOM   1481  C   ALA A 171     -20.514  -1.270  -0.635  1.00 15.00      A    C  
ATOM   1482  O   ALA A 171     -20.521  -0.427  -1.537  1.00 15.00      A    O  
ATOM   1483  CB  ALA A 171     -19.876  -0.375   1.617  1.00 15.00      A    C  
ATOM   1484  HN  ALA A 171     -21.149  -2.529   2.130  1.00 15.00      A    H  
ATOM   1485  N   TYR A 172     -20.077  -2.510  -0.812  1.00 15.00      A    N  
ATOM   1486  CA  TYR A 172     -19.580  -2.978  -2.100  1.00 15.00      A    C  
ATOM   1487  C   TYR A 172     -20.223  -4.316  -2.470  1.00 15.00      A    C  
ATOM   1488  O   TYR A 172     -19.590  -5.370  -2.390  1.00 15.00      A    O  
ATOM   1489  CB  TYR A 172     -18.051  -3.096  -2.084  1.00 15.00      A    C  
ATOM   1490  CG  TYR A 172     -17.335  -1.770  -1.942  1.00 15.00      A    C  
ATOM   1491  CD1 TYR A 172     -17.018  -1.005  -3.058  1.00 15.00      A    C  
ATOM   1492  CD2 TYR A 172     -16.982  -1.279  -0.692  1.00 15.00      A    C  
ATOM   1493  CE1 TYR A 172     -16.369   0.208  -2.932  1.00 15.00      A    C  
ATOM   1494  CE2 TYR A 172     -16.333  -0.068  -0.556  1.00 15.00      A    C  
ATOM   1495  CZ  TYR A 172     -16.029   0.672  -1.678  1.00 15.00      A    C  
ATOM   1496  OH  TYR A 172     -15.387   1.882  -1.547  1.00 15.00      A    O  
ATOM   1497  HN  TYR A 172     -20.087  -3.134  -0.050  1.00 15.00      A    H  
ATOM   1498  HH  TYR A 172     -14.934   1.914  -0.687  1.00 15.00      A    H  
ATOM   1499  N   PRO A 173     -21.495  -4.284  -2.896  1.00 15.00      A    N  
ATOM   1500  CA  PRO A 173     -22.239  -5.493  -3.255  1.00 15.00      A    C  
ATOM   1501  C   PRO A 173     -21.679  -6.196  -4.488  1.00 15.00      A    C  
ATOM   1502  O   PRO A 173     -21.541  -5.592  -5.555  1.00 15.00      A    O  
ATOM   1503  CB  PRO A 173     -23.657  -4.980  -3.530  1.00 15.00      A    C  
ATOM   1504  CG  PRO A 173     -23.480  -3.542  -3.872  1.00 15.00      A    C  
ATOM   1505  CD  PRO A 173     -22.308  -3.067  -3.062  1.00 15.00      A    C  
ATOM   1506  N   ARG A 174     -21.336  -7.472  -4.314  1.00 15.00      A    N  
ATOM   1507  CA  ARG A 174     -20.806  -8.310  -5.393  1.00 15.00      A    C  
ATOM   1508  C   ARG A 174     -19.413  -7.890  -5.860  1.00 15.00      A    C  
ATOM   1509  O   ARG A 174     -18.912  -8.400  -6.858  1.00 15.00      A    O  
ATOM   1510  CB  ARG A 174     -21.778  -8.390  -6.578  1.00 15.00      A    C  
ATOM   1511  CG  ARG A 174     -22.984  -9.281  -6.337  1.00 15.00      A    C  
ATOM   1512  CD  ARG A 174     -22.574 -10.740  -6.214  1.00 15.00      A    C  
ATOM   1513  NE  ARG A 174     -23.729 -11.624  -6.049  1.00 15.00      A    N  
ATOM   1514  CZ  ARG A 174     -23.879 -12.782  -6.696  1.00 15.00      A    C  
ATOM   1515  NH1 ARG A 174     -22.947 -13.197  -7.551  1.00 15.00      A    N1+
ATOM   1516  NH2 ARG A 174     -24.962 -13.526  -6.487  1.00 15.00      A    N  
ATOM   1517  HN  ARG A 174     -21.433  -7.863  -3.421  1.00 15.00      A    H  
ATOM   1518  HE  ARG A 174     -24.429 -11.336  -5.423  1.00 15.00      A    H  
ATOM   1519 HH11 ARG A 174     -23.061 -14.100  -8.057  1.00 15.00      A    H  
ATOM   1520 HH12 ARG A 174     -22.097 -12.618  -7.720  1.00 15.00      A    H  
ATOM   1521 HH21 ARG A 174     -25.083 -14.431  -6.990  1.00 15.00      A    H  
ATOM   1522 HH22 ARG A 174     -25.697 -13.208  -5.819  1.00 15.00      A    H  
ATOM   1523  N   GLN A 175     -18.791  -6.969  -5.138  1.00 15.00      A    N  
ATOM   1524  CA  GLN A 175     -17.455  -6.503  -5.493  1.00 15.00      A    C  
ATOM   1525  C   GLN A 175     -16.525  -6.550  -4.288  1.00 15.00      A    C  
ATOM   1526  O   GLN A 175     -15.431  -5.990  -4.304  1.00 15.00      A    O  
ATOM   1527  CB  GLN A 175     -17.504  -5.102  -6.110  1.00 15.00      A    C  
ATOM   1528  CG  GLN A 175     -18.439  -4.141  -5.396  1.00 15.00      A    C  
ATOM   1529  CD  GLN A 175     -19.032  -3.108  -6.328  1.00 15.00      A    C  
ATOM   1530  NE2 GLN A 175     -20.141  -3.453  -6.961  1.00 15.00      A    N  
ATOM   1531  OE1 GLN A 175     -18.505  -2.007  -6.475  1.00 15.00      A    O  
ATOM   1532  HN  GLN A 175     -19.238  -6.590  -4.352  1.00 15.00      A    H  
ATOM   1533 HE21 GLN A 175     -20.515  -4.347  -6.787  1.00 15.00      A    H  
ATOM   1534 HE22 GLN A 175     -20.537  -2.814  -7.588  1.00 15.00      A    H  
ATOM   1535  N   ILE A 176     -16.980  -7.235  -3.250  1.00 15.00      A    N  
ATOM   1536  CA  ILE A 176     -16.215  -7.393  -2.024  1.00 15.00      A    C  
ATOM   1537  C   ILE A 176     -15.805  -8.860  -1.886  1.00 15.00      A    C  
ATOM   1538  O   ILE A 176     -16.549  -9.752  -2.299  1.00 15.00      A    O  
ATOM   1539  CB  ILE A 176     -17.048  -6.942  -0.797  1.00 15.00      A    C  
ATOM   1540  CG1 ILE A 176     -16.200  -6.884   0.484  1.00 15.00      A    C  
ATOM   1541  CG2 ILE A 176     -18.297  -7.801  -0.621  1.00 15.00      A    C  
ATOM   1542  CD1 ILE A 176     -16.305  -8.101   1.382  1.00 15.00      A    C  
ATOM   1543  HN  ILE A 176     -17.856  -7.661  -3.314  1.00 15.00      A    H  
ATOM   1544  N   ASP A 177     -14.628  -9.109  -1.330  1.00 15.00      A    N  
ATOM   1545  CA  ASP A 177     -14.135 -10.475  -1.170  1.00 15.00      A    C  
ATOM   1546  C   ASP A 177     -13.481 -10.668   0.201  1.00 15.00      A    C  
ATOM   1547  O   ASP A 177     -13.191  -9.695   0.895  1.00 15.00      A    O  
ATOM   1548  CB  ASP A 177     -13.148 -10.794  -2.299  1.00 15.00      A    C  
ATOM   1549  CG  ASP A 177     -12.573 -12.191  -2.220  1.00 15.00      A    C  
ATOM   1550  OD1 ASP A 177     -13.340 -13.139  -1.974  1.00 15.00      A    O  
ATOM   1551  OD2 ASP A 177     -11.347 -12.332  -2.389  1.00 15.00      A    O1-
ATOM   1552  HN  ASP A 177     -14.078  -8.363  -1.013  1.00 15.00      A    H  
ATOM   1553  N   ASP A 178     -13.245 -11.923   0.581  1.00 15.00      A    N  
ATOM   1554  CA  ASP A 178     -12.634 -12.244   1.875  1.00 15.00      A    C  
ATOM   1555  C   ASP A 178     -11.171 -11.812   1.917  1.00 15.00      A    C  
ATOM   1556  O   ASP A 178     -10.610 -11.557   2.987  1.00 15.00      A    O  
ATOM   1557  CB  ASP A 178     -12.756 -13.744   2.181  1.00 15.00      A    C  
ATOM   1558  CG  ASP A 178     -12.035 -14.155   3.455  1.00 15.00      A    C  
ATOM   1559  OD1 ASP A 178     -12.409 -13.674   4.548  1.00 15.00      A    O  
ATOM   1560  OD2 ASP A 178     -11.084 -14.966   3.376  1.00 15.00      A    O1-
ATOM   1561  HN  ASP A 178     -13.476 -12.659  -0.037  1.00 15.00      A    H  
ATOM   1562  N   THR A 179     -10.560 -11.701   0.743  1.00 15.00      A    N  
ATOM   1563  CA  THR A 179      -9.164 -11.297   0.648  1.00 15.00      A    C  
ATOM   1564  C   THR A 179      -9.002  -9.778   0.746  1.00 15.00      A    C  
ATOM   1565  O   THR A 179      -7.927  -9.242   0.473  1.00 15.00      A    O  
ATOM   1566  CB  THR A 179      -8.500 -11.811  -0.647  1.00 15.00      A    C  
ATOM   1567  CG2 THR A 179      -8.601 -13.327  -0.736  1.00 15.00      A    C  
ATOM   1568  OG1 THR A 179      -9.132 -11.223  -1.794  1.00 15.00      A    O  
ATOM   1569  HN  THR A 179     -11.058 -11.906  -0.079  1.00 15.00      A    H  
ATOM   1570  HG1 THR A 179      -9.936 -11.735  -2.021  1.00 15.00      A    H  
ATOM   1571  N   MET A 180     -10.064  -9.087   1.150  1.00 15.00      A    N  
ATOM   1572  CA  MET A 180     -10.030  -7.635   1.284  1.00 15.00      A    C  
ATOM   1573  C   MET A 180     -10.960  -7.171   2.405  1.00 15.00      A    C  
ATOM   1574  O   MET A 180     -11.852  -7.911   2.821  1.00 15.00      A    O  
ATOM   1575  CB  MET A 180     -10.392  -6.958  -0.045  1.00 15.00      A    C  
ATOM   1576  CG  MET A 180     -11.812  -7.217  -0.521  1.00 15.00      A    C  
ATOM   1577  SD  MET A 180     -12.087  -6.685  -2.225  1.00 15.00      A    S  
ATOM   1578  CE  MET A 180     -11.230  -7.977  -3.125  1.00 15.00      A    C  
ATOM   1579  HN  MET A 180     -10.893  -9.567   1.373  1.00 15.00      A    H  
ATOM   1580  N   PHE A 181     -10.738  -5.959   2.903  1.00 15.00      A    N  
ATOM   1581  CA  PHE A 181     -11.561  -5.415   3.978  1.00 15.00      A    C  
ATOM   1582  C   PHE A 181     -11.783  -3.912   3.819  1.00 15.00      A    C  
ATOM   1583  O   PHE A 181     -10.978  -3.215   3.194  1.00 15.00      A    O  
ATOM   1584  CB  PHE A 181     -10.960  -5.732   5.357  1.00 15.00      A    C  
ATOM   1585  CG  PHE A 181      -9.607  -5.119   5.625  1.00 15.00      A    C  
ATOM   1586  CD1 PHE A 181      -9.499  -3.890   6.259  1.00 15.00      A    C  
ATOM   1587  CD2 PHE A 181      -8.446  -5.779   5.256  1.00 15.00      A    C  
ATOM   1588  CE1 PHE A 181      -8.261  -3.331   6.517  1.00 15.00      A    C  
ATOM   1589  CE2 PHE A 181      -7.205  -5.225   5.510  1.00 15.00      A    C  
ATOM   1590  CZ  PHE A 181      -7.112  -4.000   6.142  1.00 15.00      A    C  
ATOM   1591  HN  PHE A 181     -10.000  -5.417   2.542  1.00 15.00      A    H  
ATOM   1592  N   CYS A 182     -12.883  -3.427   4.386  1.00 15.00      A    N  
ATOM   1593  CA  CYS A 182     -13.229  -2.013   4.330  1.00 15.00      A    C  
ATOM   1594  C   CYS A 182     -12.793  -1.308   5.611  1.00 15.00      A    C  
ATOM   1595  O   CYS A 182     -12.956  -1.845   6.708  1.00 15.00      A    O  
ATOM   1596  CB  CYS A 182     -14.743  -1.843   4.158  1.00 15.00      A    C  
ATOM   1597  SG  CYS A 182     -15.388  -2.244   2.500  1.00 15.00      A    S  
ATOM   1598  HN  CYS A 182     -13.481  -4.042   4.858  1.00 15.00      A    H  
ATOM   1599  N   ALA A 183     -12.237  -0.113   5.471  1.00 15.00      A    N  
ATOM   1600  CA  ALA A 183     -11.795   0.664   6.619  1.00 15.00      A    C  
ATOM   1601  C   ALA A 183     -11.930   2.153   6.325  1.00 15.00      A    C  
ATOM   1602  O   ALA A 183     -11.653   2.597   5.215  1.00 15.00      A    O  
ATOM   1603  CB  ALA A 183     -10.366   0.308   7.001  1.00 15.00      A    C  
ATOM   1604  HN  ALA A 183     -12.115   0.260   4.567  1.00 15.00      A    H  
ATOM   1605  N   GLY A 184     -12.375   2.909   7.321  1.00 15.00      A    N  
ATOM   1606  CA  GLY A 184     -12.556   4.339   7.152  1.00 15.00      A    C  
ATOM   1607  C   GLY A 184     -13.999   4.748   7.373  1.00 15.00      A    C  
ATOM   1608  O   GLY A 184     -14.723   5.038   6.423  1.00 15.00      A    O  
ATOM   1609  HN  GLY A 184     -12.588   2.489   8.181  1.00 15.00      A    H  
ATOM   1610  N   ASP A 185     -14.421   4.758   8.635  1.00 15.00      A    N  
ATOM   1611  CA  ASP A 185     -15.793   5.123   8.988  1.00 15.00      A    C  
ATOM   1612  C   ASP A 185     -15.981   6.636   8.971  1.00 15.00      A    C  
ATOM   1613  O   ASP A 185     -16.996   7.150   8.501  1.00 15.00      A    O  
ATOM   1614  CB  ASP A 185     -16.151   4.578  10.379  1.00 15.00      A    C  
ATOM   1615  CG  ASP A 185     -17.134   3.421  10.336  1.00 15.00      A    C  
ATOM   1616  OD1 ASP A 185     -18.141   3.516   9.609  1.00 15.00      A    O  
ATOM   1617  OD2 ASP A 185     -16.903   2.409  11.035  1.00 15.00      A    O1-
ATOM   1618  HN  ASP A 185     -13.799   4.513   9.345  1.00 15.00      A    H  
ATOM   1619  N   LYS A 186     -14.987   7.349   9.478  1.00 15.00      A    N  
ATOM   1620  CA  LYS A 186     -15.045   8.802   9.535  1.00 15.00      A    C  
ATOM   1621  C   LYS A 186     -14.850   9.411   8.149  1.00 15.00      A    C  
ATOM   1622  O   LYS A 186     -13.762   9.880   7.819  1.00 15.00      A    O  
ATOM   1623  CB  LYS A 186     -13.981   9.328  10.502  1.00 15.00      A    C  
ATOM   1624  CG  LYS A 186     -14.287  10.691  11.102  1.00 15.00      A    C  
ATOM   1625  CD  LYS A 186     -13.185  11.134  12.056  1.00 15.00      A    C  
ATOM   1626  CE  LYS A 186     -13.087  10.212  13.264  1.00 15.00      A    C  
ATOM   1627  NZ  LYS A 186     -14.285  10.312  14.140  1.00 15.00      A    N1+
ATOM   1628  HN  LYS A 186     -14.192   6.889   9.807  1.00 15.00      A    H  
ATOM   1629  HZ1 LYS A 186     -14.337  11.259  14.567  1.00 15.00      A    H  
ATOM   1630  HZ2 LYS A 186     -14.232   9.605  14.901  1.00 15.00      A    H  
ATOM   1631  HZ3 LYS A 186     -15.149  10.144  13.587  1.00 15.00      A    H  
ATOM   1632  N   GLY A 187     -15.128  11.344   5.272  1.00 15.00      A    N  
ATOM   1633  CA  GLY A 187     -14.369  12.452   4.722  1.00 15.00      A    C  
ATOM   1634  C   GLY A 187     -12.877  12.196   4.760  1.00 15.00      A    C  
ATOM   1635  O   GLY A 187     -12.080  13.070   4.420  1.00 15.00      A    O  
ATOM   1636  HN  GLY A 187     -16.082  11.265   5.070  1.00 15.00      A    H  
ATOM   1637  N   ARG A 188     -12.503  11.000   5.193  1.00 15.00      A    N  
ATOM   1638  CA  ARG A 188     -11.101  10.614   5.280  1.00 15.00      A    C  
ATOM   1639  C   ARG A 188     -10.895   9.231   4.673  1.00 15.00      A    C  
ATOM   1640  O   ARG A 188     -11.260   8.224   5.279  1.00 15.00      A    O  
ATOM   1641  CB  ARG A 188     -10.633  10.605   6.741  1.00 15.00      A    C  
ATOM   1642  CG  ARG A 188     -10.892  11.898   7.497  1.00 15.00      A    C  
ATOM   1643  CD  ARG A 188     -10.238  11.883   8.868  1.00 15.00      A    C  
ATOM   1644  NE  ARG A 188     -10.463  13.134   9.595  1.00 15.00      A    N  
ATOM   1645  CZ  ARG A 188      -9.484  13.931  10.034  1.00 15.00      A    C  
ATOM   1646  NH1 ARG A 188      -8.215  13.608   9.820  1.00 15.00      A    N1+
ATOM   1647  NH2 ARG A 188      -9.778  15.059  10.674  1.00 15.00      A    N  
ATOM   1648  HN  ARG A 188     -13.191  10.356   5.465  1.00 15.00      A    H  
ATOM   1649  HE  ARG A 188     -11.393  13.397   9.754  1.00 15.00      A    H  
ATOM   1650 HH11 ARG A 188      -7.976  12.736   9.302  1.00 15.00      A    H  
ATOM   1651 HH12 ARG A 188      -7.451  14.230  10.156  1.00 15.00      A    H  
ATOM   1652 HH21 ARG A 188      -9.014  15.681  11.013  1.00 15.00      A    H  
ATOM   1653 HH22 ARG A 188     -10.770  15.330  10.832  1.00 15.00      A    H  
ATOM   1654  N   ASP A 189     -10.320   9.188   3.477  1.00 15.00      A    N  
ATOM   1655  CA  ASP A 189     -10.067   7.922   2.795  1.00 15.00      A    C  
ATOM   1656  C   ASP A 189      -8.820   8.011   1.921  1.00 15.00      A    C  
ATOM   1657  O   ASP A 189      -8.401   9.102   1.525  1.00 15.00      A    O  
ATOM   1658  CB  ASP A 189     -11.278   7.485   1.953  1.00 15.00      A    C  
ATOM   1659  CG  ASP A 189     -11.021   6.206   1.165  1.00 15.00      A    C  
ATOM   1660  OD1 ASP A 189     -10.473   5.246   1.748  1.00 15.00      A    O  
ATOM   1661  OD2 ASP A 189     -11.346   6.169  -0.042  1.00 15.00      A    O1-
ATOM   1662  HN  ASP A 189     -10.050  10.023   3.043  1.00 15.00      A    H  
ATOM   1663  N   SER A 190      -8.229   6.860   1.648  1.00 15.00      A    N  
ATOM   1664  CA  SER A 190      -7.041   6.767   0.820  1.00 15.00      A    C  
ATOM   1665  C   SER A 190      -7.438   6.865  -0.650  1.00 15.00      A    C  
ATOM   1666  O   SER A 190      -8.132   5.990  -1.170  1.00 15.00      A    O  
ATOM   1667  CB  SER A 190      -6.367   5.423   1.085  1.00 15.00      A    C  
ATOM   1668  OG  SER A 190      -7.343   4.431   1.381  1.00 15.00      A    O  
ATOM   1669  HN  SER A 190      -8.624   6.031   2.007  1.00 15.00      A    H  
ATOM   1670  HG  SER A 190      -8.177   4.661   0.947  1.00 15.00      A    H  
ATOM   1671  N   CYS A 191      -6.999   7.921  -1.316  1.00 15.00      A    N  
ATOM   1672  CA  CYS A 191      -7.339   8.127  -2.716  1.00 15.00      A    C  
ATOM   1673  C   CYS A 191      -6.225   7.660  -3.658  1.00 15.00      A    C  
ATOM   1674  O   CYS A 191      -5.347   6.889  -3.264  1.00 15.00      A    O  
ATOM   1675  CB  CYS A 191      -7.729   9.587  -2.974  1.00 15.00      A    C  
ATOM   1676  SG  CYS A 191      -9.528   9.884  -3.128  1.00 15.00      A    S  
ATOM   1677  HN  CYS A 191      -6.419   8.567  -0.863  1.00 15.00      A    H  
ATOM   1678  N   GLN A 192      -6.285   8.108  -4.910  1.00 15.00      A    N  
ATOM   1679  CA  GLN A 192      -5.301   7.734  -5.923  1.00 15.00      A    C  
ATOM   1680  C   GLN A 192      -3.877   8.124  -5.541  1.00 15.00      A    C  
ATOM   1681  O   GLN A 192      -3.621   9.244  -5.096  1.00 15.00      A    O  
ATOM   1682  CB  GLN A 192      -5.665   8.335  -7.283  1.00 15.00      A    C  
ATOM   1683  CG  GLN A 192      -6.675   7.523  -8.079  1.00 15.00      A    C  
ATOM   1684  CD  GLN A 192      -8.055   7.501  -7.448  1.00 15.00      A    C  
ATOM   1685  NE2 GLN A 192      -8.780   6.414  -7.651  1.00 15.00      A    N  
ATOM   1686  OE1 GLN A 192      -8.461   8.446  -6.776  1.00 15.00      A    O  
ATOM   1687  HN  GLN A 192      -7.020   8.707  -5.164  1.00 15.00      A    H  
ATOM   1688 HE21 GLN A 192      -8.388   5.687  -8.189  1.00 15.00      A    H  
ATOM   1689 HE22 GLN A 192      -9.679   6.381  -7.266  1.00 15.00      A    H  
ATOM   1690  N   GLY A 193      -2.959   7.184  -5.728  1.00 15.00      A    N  
ATOM   1691  CA  GLY A 193      -1.565   7.418  -5.420  1.00 15.00      A    C  
ATOM   1692  C   GLY A 193      -1.093   6.597  -4.240  1.00 15.00      A    C  
ATOM   1693  O   GLY A 193       0.091   6.275  -4.133  1.00 15.00      A    O  
ATOM   1694  HN  GLY A 193      -3.235   6.305  -6.074  1.00 15.00      A    H  
ATOM   1695  N   ASP A 194      -2.027   6.225  -3.375  1.00 15.00      A    N  
ATOM   1696  CA  ASP A 194      -1.703   5.462  -2.175  1.00 15.00      A    C  
ATOM   1697  C   ASP A 194      -1.781   3.951  -2.375  1.00 15.00      A    C  
ATOM   1698  O   ASP A 194      -1.686   3.196  -1.407  1.00 15.00      A    O  
ATOM   1699  CB  ASP A 194      -2.598   5.886  -1.008  1.00 15.00      A    C  
ATOM   1700  CG  ASP A 194      -2.444   7.352  -0.660  1.00 15.00      A    C  
ATOM   1701  OD1 ASP A 194      -1.321   7.759  -0.286  1.00 15.00      A    O  
ATOM   1702  OD2 ASP A 194      -3.443   8.098  -0.769  1.00 15.00      A    O1-
ATOM   1703  HN  ASP A 194      -2.960   6.485  -3.538  1.00 15.00      A    H  
ATOM   1704  N   SER A 195      -1.954   3.501  -3.615  1.00 15.00      A    N  
ATOM   1705  CA  SER A 195      -2.025   2.067  -3.896  1.00 15.00      A    C  
ATOM   1706  C   SER A 195      -0.763   1.356  -3.422  1.00 15.00      A    C  
ATOM   1707  O   SER A 195       0.351   1.765  -3.748  1.00 15.00      A    O  
ATOM   1708  CB  SER A 195      -2.255   1.801  -5.383  1.00 15.00      A    C  
ATOM   1709  OG  SER A 195      -3.632   1.621  -5.660  1.00 15.00      A    O  
ATOM   1710  HN  SER A 195      -2.036   4.141  -4.351  1.00 15.00      A    H  
ATOM   1711  HG  SER A 195      -3.788   0.703  -5.928  1.00 15.00      A    H  
ATOM   1712  N   GLY A 196      -0.943   0.298  -2.649  1.00 15.00      A    N  
ATOM   1713  CA  GLY A 196       0.189  -0.440  -2.129  1.00 15.00      A    C  
ATOM   1714  C   GLY A 196       0.653   0.116  -0.799  1.00 15.00      A    C  
ATOM   1715  O   GLY A 196       1.638  -0.354  -0.230  1.00 15.00      A    O  
ATOM   1716  HN  GLY A 196      -1.860   0.004  -2.439  1.00 15.00      A    H  
ATOM   1717  N   GLY A 197      -0.056   1.133  -0.314  1.00 15.00      A    N  
ATOM   1718  CA  GLY A 197       0.280   1.751   0.955  1.00 15.00      A    C  
ATOM   1719  C   GLY A 197       0.085   0.802   2.121  1.00 15.00      A    C  
ATOM   1720  O   GLY A 197      -0.799  -0.058   2.080  1.00 15.00      A    O  
ATOM   1721  HN  GLY A 197      -0.813   1.479  -0.834  1.00 15.00      A    H  
ATOM   1722  N   PRO A 198       0.894   0.942   3.178  1.00 15.00      A    N  
ATOM   1723  CA  PRO A 198       0.821   0.076   4.351  1.00 15.00      A    C  
ATOM   1724  C   PRO A 198      -0.258   0.476   5.349  1.00 15.00      A    C  
ATOM   1725  O   PRO A 198      -0.387   1.643   5.724  1.00 15.00      A    O  
ATOM   1726  CB  PRO A 198       2.199   0.255   4.989  1.00 15.00      A    C  
ATOM   1727  CG  PRO A 198       2.600   1.644   4.633  1.00 15.00      A    C  
ATOM   1728  CD  PRO A 198       1.954   1.959   3.309  1.00 15.00      A    C  
ATOM   1729  N   VAL A 199      -1.042  -0.507   5.764  1.00 15.00      A    N  
ATOM   1730  CA  VAL A 199      -2.081  -0.298   6.755  1.00 15.00      A    C  
ATOM   1731  C   VAL A 199      -1.628  -0.964   8.050  1.00 15.00      A    C  
ATOM   1732  O   VAL A 199      -1.755  -2.180   8.218  1.00 15.00      A    O  
ATOM   1733  CB  VAL A 199      -3.434  -0.888   6.305  1.00 15.00      A    C  
ATOM   1734  CG1 VAL A 199      -4.528  -0.557   7.311  1.00 15.00      A    C  
ATOM   1735  CG2 VAL A 199      -3.807  -0.368   4.925  1.00 15.00      A    C  
ATOM   1736  HN  VAL A 199      -0.920  -1.405   5.383  1.00 15.00      A    H  
ATOM   1737  N   VAL A 200      -1.058  -0.166   8.940  1.00 15.00      A    N  
ATOM   1738  CA  VAL A 200      -0.540  -0.666  10.204  1.00 15.00      A    C  
ATOM   1739  C   VAL A 200      -1.639  -0.797  11.251  1.00 15.00      A    C  
ATOM   1740  O   VAL A 200      -2.274   0.188  11.625  1.00 15.00      A    O  
ATOM   1741  CB  VAL A 200       0.580   0.244  10.752  1.00 15.00      A    C  
ATOM   1742  CG1 VAL A 200       1.255  -0.392  11.957  1.00 15.00      A    C  
ATOM   1743  CG2 VAL A 200       1.600   0.554   9.664  1.00 15.00      A    C  
ATOM   1744  HN  VAL A 200      -0.996   0.798   8.746  1.00 15.00      A    H  
ATOM   1745  N   CYS A 201      -1.852  -2.015  11.719  1.00 15.00      A    N  
ATOM   1746  CA  CYS A 201      -2.861  -2.283  12.730  1.00 15.00      A    C  
ATOM   1747  C   CYS A 201      -2.236  -3.041  13.891  1.00 15.00      A    C  
ATOM   1748  O   CYS A 201      -1.601  -4.079  13.693  1.00 15.00      A    O  
ATOM   1749  CB  CYS A 201      -4.019  -3.091  12.139  1.00 15.00      A    C  
ATOM   1750  SG  CYS A 201      -4.711  -2.400  10.603  1.00 15.00      A    S  
ATOM   1751  HN  CYS A 201      -1.308  -2.762  11.378  1.00 15.00      A    H  
ATOM   1752  N   ASN A 202      -2.379  -2.486  15.095  1.00 15.00      A    N  
ATOM   1753  CA  ASN A 202      -1.843  -3.093  16.318  1.00 15.00      A    C  
ATOM   1754  C   ASN A 202      -0.314  -3.126  16.340  1.00 15.00      A    C  
ATOM   1755  O   ASN A 202       0.285  -3.649  17.275  1.00 15.00      A    O  
ATOM   1756  CB  ASN A 202      -2.424  -4.495  16.558  1.00 15.00      A    C  
ATOM   1757  CG  ASN A 202      -3.875  -4.467  17.005  1.00 15.00      A    C  
ATOM   1758  ND2 ASN A 202      -4.199  -3.577  17.932  1.00 15.00      A    N  
ATOM   1759  OD1 ASN A 202      -4.697  -5.245  16.530  1.00 15.00      A    O  
ATOM   1760  HN  ASN A 202      -2.866  -1.637  15.164  1.00 15.00      A    H  
ATOM   1761 HD21 ASN A 202      -3.495  -2.991  18.278  1.00 15.00      A    H  
ATOM   1762 HD22 ASN A 202      -5.129  -3.545  18.233  1.00 15.00      A    H  
ATOM   1763  N   GLY A 203       0.309  -2.555  15.318  1.00 15.00      A    N  
ATOM   1764  CA  GLY A 203       1.757  -2.532  15.246  1.00 15.00      A    C  
ATOM   1765  C   GLY A 203       2.284  -3.412  14.131  1.00 15.00      A    C  
ATOM   1766  O   GLY A 203       3.470  -3.372  13.802  1.00 15.00      A    O  
ATOM   1767  HN  GLY A 203      -0.220  -2.156  14.599  1.00 15.00      A    H  
ATOM   1768  N   SER A 204       1.398  -4.200  13.545  1.00 15.00      A    N  
ATOM   1769  CA  SER A 204       1.768  -5.096  12.462  1.00 15.00      A    C  
ATOM   1770  C   SER A 204       1.084  -4.690  11.158  1.00 15.00      A    C  
ATOM   1771  O   SER A 204       0.141  -3.892  11.162  1.00 15.00      A    O  
ATOM   1772  CB  SER A 204       1.397  -6.530  12.842  1.00 15.00      A    C  
ATOM   1773  OG  SER A 204       0.325  -6.541  13.772  1.00 15.00      A    O  
ATOM   1774  HN  SER A 204       0.468  -4.189  13.854  1.00 15.00      A    H  
ATOM   1775  HG  SER A 204      -0.405  -6.017  13.427  1.00 15.00      A    H  
ATOM   1776  N   LEU A 209       1.569  -5.225  10.046  1.00 15.00      A    N  
ATOM   1777  CA  LEU A 209       0.998  -4.923   8.744  1.00 15.00      A    C  
ATOM   1778  C   LEU A 209      -0.254  -5.759   8.518  1.00 15.00      A    C  
ATOM   1779  O   LEU A 209      -0.182  -6.981   8.390  1.00 15.00      A    O  
ATOM   1780  CB  LEU A 209       2.017  -5.178   7.633  1.00 15.00      A    C  
ATOM   1781  CG  LEU A 209       1.618  -4.697   6.236  1.00 15.00      A    C  
ATOM   1782  CD1 LEU A 209       1.398  -3.192   6.229  1.00 15.00      A    C  
ATOM   1783  CD2 LEU A 209       2.669  -5.092   5.214  1.00 15.00      A    C  
ATOM   1784  HN  LEU A 209       2.327  -5.850  10.103  1.00 15.00      A    H  
ATOM   1785  N   GLN A 210      -1.396  -5.094   8.480  1.00 15.00      A    N  
ATOM   1786  CA  GLN A 210      -2.666  -5.775   8.296  1.00 15.00      A    C  
ATOM   1787  C   GLN A 210      -3.025  -5.921   6.826  1.00 15.00      A    C  
ATOM   1788  O   GLN A 210      -3.477  -6.982   6.391  1.00 15.00      A    O  
ATOM   1789  CB  GLN A 210      -3.770  -5.013   9.018  1.00 15.00      A    C  
ATOM   1790  CG  GLN A 210      -4.969  -5.858   9.398  1.00 15.00      A    C  
ATOM   1791  CD  GLN A 210      -4.606  -6.982  10.344  1.00 15.00      A    C  
ATOM   1792  NE2 GLN A 210      -4.332  -8.152   9.793  1.00 15.00      A    N  
ATOM   1793  OE1 GLN A 210      -4.567  -6.799  11.558  1.00 15.00      A    O  
ATOM   1794  HN  GLN A 210      -1.387  -4.117   8.579  1.00 15.00      A    H  
ATOM   1795 HE21 GLN A 210      -4.372  -8.227   8.817  1.00 15.00      A    H  
ATOM   1796 HE22 GLN A 210      -4.113  -8.906  10.389  1.00 15.00      A    H  
ATOM   1797  N   GLY A 211      -2.831  -4.856   6.062  1.00 15.00      A    N  
ATOM   1798  CA  GLY A 211      -3.158  -4.904   4.655  1.00 15.00      A    C  
ATOM   1799  C   GLY A 211      -2.506  -3.804   3.852  1.00 15.00      A    C  
ATOM   1800  O   GLY A 211      -1.681  -3.047   4.370  1.00 15.00      A    O  
ATOM   1801  HN  GLY A 211      -2.461  -4.037   6.452  1.00 15.00      A    H  
ATOM   1802  N   LEU A 212      -2.886  -3.721   2.583  1.00 15.00      A    N  
ATOM   1803  CA  LEU A 212      -2.351  -2.721   1.671  1.00 15.00      A    C  
ATOM   1804  C   LEU A 212      -3.494  -2.007   0.962  1.00 15.00      A    C  
ATOM   1805  O   LEU A 212      -4.548  -2.600   0.729  1.00 15.00      A    O  
ATOM   1806  CB  LEU A 212      -1.461  -3.396   0.621  1.00 15.00      A    C  
ATOM   1807  CG  LEU A 212      -0.466  -4.439   1.133  1.00 15.00      A    C  
ATOM   1808  CD1 LEU A 212       0.052  -5.289  -0.015  1.00 15.00      A    C  
ATOM   1809  CD2 LEU A 212       0.684  -3.770   1.864  1.00 15.00      A    C  
ATOM   1810  HN  LEU A 212      -3.558  -4.351   2.248  1.00 15.00      A    H  
ATOM   1811  N   VAL A 213      -3.291  -0.738   0.633  1.00 15.00      A    N  
ATOM   1812  CA  VAL A 213      -4.311   0.045  -0.064  1.00 15.00      A    C  
ATOM   1813  C   VAL A 213      -4.487  -0.478  -1.486  1.00 15.00      A    C  
ATOM   1814  O   VAL A 213      -3.534  -0.494  -2.265  1.00 15.00      A    O  
ATOM   1815  CB  VAL A 213      -3.938   1.541  -0.125  1.00 15.00      A    C  
ATOM   1816  CG1 VAL A 213      -5.087   2.361  -0.693  1.00 15.00      A    C  
ATOM   1817  CG2 VAL A 213      -3.530   2.057   1.246  1.00 15.00      A    C  
ATOM   1818  HN  VAL A 213      -2.436  -0.316   0.866  1.00 15.00      A    H  
ATOM   1819  N   SER A 214      -5.697  -0.905  -1.818  1.00 15.00      A    N  
ATOM   1820  CA  SER A 214      -5.968  -1.442  -3.141  1.00 15.00      A    C  
ATOM   1821  C   SER A 214      -6.855  -0.512  -3.974  1.00 15.00      A    C  
ATOM   1822  O   SER A 214      -6.377   0.179  -4.880  1.00 15.00      A    O  
ATOM   1823  CB  SER A 214      -6.596  -2.836  -3.026  1.00 15.00      A    C  
ATOM   1824  OG  SER A 214      -6.663  -3.477  -4.284  1.00 15.00      A    O  
ATOM   1825  HN  SER A 214      -6.422  -0.866  -1.159  1.00 15.00      A    H  
ATOM   1826  HG  SER A 214      -5.784  -3.841  -4.504  1.00 15.00      A    H  
ATOM   1827  N   TRP A 215      -8.141  -0.467  -3.651  1.00 15.00      A    N  
ATOM   1828  CA  TRP A 215      -9.080   0.352  -4.401  1.00 15.00      A    C  
ATOM   1829  C   TRP A 215     -10.178   0.912  -3.503  1.00 15.00      A    C  
ATOM   1830  O   TRP A 215     -10.077   0.864  -2.280  1.00 15.00      A    O  
ATOM   1831  CB  TRP A 215      -9.699  -0.474  -5.539  1.00 15.00      A    C  
ATOM   1832  CG  TRP A 215     -10.587  -1.591  -5.067  1.00 15.00      A    C  
ATOM   1833  CD1 TRP A 215     -10.216  -2.692  -4.347  1.00 15.00      A    C  
ATOM   1834  CD2 TRP A 215     -11.997  -1.715  -5.286  1.00 15.00      A    C  
ATOM   1835  CE2 TRP A 215     -12.413  -2.910  -4.668  1.00 15.00      A    C  
ATOM   1836  CE3 TRP A 215     -12.949  -0.930  -5.944  1.00 15.00      A    C  
ATOM   1837  NE1 TRP A 215     -11.308  -3.488  -4.100  1.00 15.00      A    N  
ATOM   1838  CZ2 TRP A 215     -13.738  -3.338  -4.688  1.00 15.00      A    C  
ATOM   1839  CZ3 TRP A 215     -14.261  -1.356  -5.963  1.00 15.00      A    C  
ATOM   1840  CH2 TRP A 215     -14.645  -2.549  -5.339  1.00 15.00      A    C  
ATOM   1841  HN  TRP A 215      -8.465  -0.990  -2.885  1.00 15.00      A    H  
ATOM   1842  HE1 TRP A 215     -11.298  -4.332  -3.598  1.00 15.00      A    H  
ATOM   1843  N   GLY A 216     -11.220   1.441  -4.128  1.00 15.00      A    N  
ATOM   1844  CA  GLY A 216     -12.337   2.002  -3.400  1.00 15.00      A    C  
ATOM   1845  C   GLY A 216     -13.235   2.791  -4.326  1.00 15.00      A    C  
ATOM   1846  O   GLY A 216     -12.962   2.877  -5.528  1.00 15.00      A    O  
ATOM   1847  HN  GLY A 216     -11.234   1.453  -5.108  1.00 15.00      A    H  
ATOM   1848  N   ASP A 217     -14.304   3.356  -3.782  1.00 15.00      A    N  
ATOM   1849  CA  ASP A 217     -15.235   4.156  -4.573  1.00 15.00      A    C  
ATOM   1850  C   ASP A 217     -14.546   5.433  -5.048  1.00 15.00      A    C  
ATOM   1851  O   ASP A 217     -13.515   5.830  -4.500  1.00 15.00      A    O  
ATOM   1852  CB  ASP A 217     -16.477   4.500  -3.743  1.00 15.00      A    C  
ATOM   1853  CG  ASP A 217     -17.715   4.719  -4.590  1.00 15.00      A    C  
ATOM   1854  OD1 ASP A 217     -18.636   3.873  -4.535  1.00 15.00      A    O  
ATOM   1855  OD2 ASP A 217     -17.780   5.738  -5.303  1.00 15.00      A    O1-
ATOM   1856  HN  ASP A 217     -14.480   3.222  -2.824  1.00 15.00      A    H  
ATOM   1857  N   TYR A 218     -15.098   6.073  -6.066  1.00 15.00      A    N  
ATOM   1858  CA  TYR A 218     -14.508   7.290  -6.598  1.00 15.00      A    C  
ATOM   1859  C   TYR A 218     -15.533   8.414  -6.666  1.00 15.00      A    C  
ATOM   1860  O   TYR A 218     -16.600   8.261  -7.259  1.00 15.00      A    O  
ATOM   1861  CB  TYR A 218     -13.889   7.041  -7.978  1.00 15.00      A    C  
ATOM   1862  CG  TYR A 218     -13.068   8.201  -8.498  1.00 15.00      A    C  
ATOM   1863  CD1 TYR A 218     -11.804   8.465  -7.987  1.00 15.00      A    C  
ATOM   1864  CD2 TYR A 218     -13.556   9.034  -9.496  1.00 15.00      A    C  
ATOM   1865  CE1 TYR A 218     -11.051   9.526  -8.453  1.00 15.00      A    C  
ATOM   1866  CE2 TYR A 218     -12.810  10.097  -9.970  1.00 15.00      A    C  
ATOM   1867  CZ  TYR A 218     -11.558  10.338  -9.445  1.00 15.00      A    C  
ATOM   1868  OH  TYR A 218     -10.812  11.398  -9.908  1.00 15.00      A    O  
ATOM   1869  HN  TYR A 218     -15.937   5.737  -6.452  1.00 15.00      A    H  
ATOM   1870  HH  TYR A 218      -9.925  11.096 -10.121  1.00 15.00      A    H  
ATOM   1871  N   PRO A 219     -15.224   9.560  -6.044  1.00 15.00      A    N  
ATOM   1872  CA  PRO A 219     -13.976   9.758  -5.311  1.00 15.00      A    C  
ATOM   1873  C   PRO A 219     -14.132   9.413  -3.830  1.00 15.00      A    C  
ATOM   1874  O   PRO A 219     -15.177   8.908  -3.412  1.00 15.00      A    O  
ATOM   1875  CB  PRO A 219     -13.757  11.261  -5.476  1.00 15.00      A    C  
ATOM   1876  CG  PRO A 219     -15.134  11.843  -5.504  1.00 15.00      A    C  
ATOM   1877  CD  PRO A 219     -16.060  10.769  -6.027  1.00 15.00      A    C  
ATOM   1878  N   CYS A 220     -13.089   9.676  -3.050  1.00 15.00      A    N  
ATOM   1879  CA  CYS A 220     -13.116   9.415  -1.615  1.00 15.00      A    C  
ATOM   1880  C   CYS A 220     -14.183  10.291  -0.954  1.00 15.00      A    C  
ATOM   1881  O   CYS A 220     -14.053  11.514  -0.905  1.00 15.00      A    O  
ATOM   1882  CB  CYS A 220     -11.735   9.695  -1.007  1.00 15.00      A    C  
ATOM   1883  SG  CYS A 220     -10.375   8.696  -1.712  1.00 15.00      A    S  
ATOM   1884  HN  CYS A 220     -12.277  10.052  -3.447  1.00 15.00      A    H  
ATOM   1885  N   ARG A 221     -15.246   9.660  -0.460  1.00 15.00      A    N  
ATOM   1886  CA  ARG A 221     -16.350  10.384   0.162  1.00 15.00      A    C  
ATOM   1887  C   ARG A 221     -16.927   9.599   1.341  1.00 15.00      A    C  
ATOM   1888  O   ARG A 221     -16.679   8.402   1.468  1.00 15.00      A    O  
ATOM   1889  CB  ARG A 221     -17.441  10.649  -0.887  1.00 15.00      A    C  
ATOM   1890  CG  ARG A 221     -17.809   9.433  -1.723  1.00 15.00      A    C  
ATOM   1891  CD  ARG A 221     -18.621   9.821  -2.946  1.00 15.00      A    C  
ATOM   1892  NE  ARG A 221     -18.602   8.778  -3.974  1.00 15.00      A    N  
ATOM   1893  CZ  ARG A 221     -19.454   8.717  -4.996  1.00 15.00      A    C  
ATOM   1894  NH1 ARG A 221     -20.396   9.646  -5.142  1.00 15.00      A    N1+
ATOM   1895  NH2 ARG A 221     -19.364   7.727  -5.873  1.00 15.00      A    N  
ATOM   1896  HN  ARG A 221     -15.283   8.680  -0.504  1.00 15.00      A    H  
ATOM   1897  HE  ARG A 221     -17.905   8.083  -3.896  1.00 15.00      A    H  
ATOM   1898 HH11 ARG A 221     -21.060   9.598  -5.942  1.00 15.00      A    H  
ATOM   1899 HH12 ARG A 221     -20.475  10.422  -4.452  1.00 15.00      A    H  
ATOM   1900 HH21 ARG A 221     -20.019   7.671  -6.678  1.00 15.00      A    H  
ATOM   1901 HH22 ARG A 221     -18.621   6.982  -5.757  1.00 15.00      A    H  
ATOM   1902  N   PRO A 222     -17.702  10.264   2.225  1.00 15.00      A    N  
ATOM   1903  CA  PRO A 222     -18.312   9.610   3.391  1.00 15.00      A    C  
ATOM   1904  C   PRO A 222     -19.236   8.460   2.989  1.00 15.00      A    C  
ATOM   1905  O   PRO A 222     -19.862   8.500   1.927  1.00 15.00      A    O  
ATOM   1906  CB  PRO A 222     -19.118  10.730   4.064  1.00 15.00      A    C  
ATOM   1907  CG  PRO A 222     -19.272  11.779   3.016  1.00 15.00      A    C  
ATOM   1908  CD  PRO A 222     -18.039  11.695   2.165  1.00 15.00      A    C  
ATOM   1909  N   ASN A 223     -19.294   7.437   3.845  1.00 15.00      A    N  
ATOM   1910  CA  ASN A 223     -20.123   6.246   3.617  1.00 15.00      A    C  
ATOM   1911  C   ASN A 223     -19.527   5.334   2.549  1.00 15.00      A    C  
ATOM   1912  O   ASN A 223     -20.086   4.285   2.225  1.00 15.00      A    O  
ATOM   1913  CB  ASN A 223     -21.586   6.589   3.301  1.00 15.00      A    C  
ATOM   1914  CG  ASN A 223     -22.386   6.956   4.536  1.00 15.00      A    C  
ATOM   1915  ND2 ASN A 223     -23.423   7.760   4.353  1.00 15.00      A    N  
ATOM   1916  OD1 ASN A 223     -22.081   6.519   5.643  1.00 15.00      A    O  
ATOM   1917  HN  ASN A 223     -18.759   7.480   4.665  1.00 15.00      A    H  
ATOM   1918 HD21 ASN A 223     -23.614   8.068   3.444  1.00 15.00      A    H  
ATOM   1919 HD22 ASN A 223     -23.955   8.011   5.135  1.00 15.00      A    H  
ATOM   1920  N   ARG A 224     -18.391   5.746   2.002  1.00 15.00      A    N  
ATOM   1921  CA  ARG A 224     -17.695   4.973   0.982  1.00 15.00      A    C  
ATOM   1922  C   ARG A 224     -16.235   4.809   1.394  1.00 15.00      A    C  
ATOM   1923  O   ARG A 224     -15.377   5.584   0.979  1.00 15.00      A    O  
ATOM   1924  CB  ARG A 224     -17.775   5.672  -0.384  1.00 15.00      A    C  
ATOM   1925  CG  ARG A 224     -19.160   6.176  -0.772  1.00 15.00      A    C  
ATOM   1926  CD  ARG A 224     -20.161   5.039  -0.908  1.00 15.00      A    C  
ATOM   1927  NE  ARG A 224     -19.786   4.092  -1.954  1.00 15.00      A    N  
ATOM   1928  CZ  ARG A 224     -19.966   2.779  -1.871  1.00 15.00      A    C  
ATOM   1929  NH1 ARG A 224     -20.518   2.243  -0.791  1.00 15.00      A    N1+
ATOM   1930  NH2 ARG A 224     -19.580   2.001  -2.869  1.00 15.00      A    N  
ATOM   1931  HN  ARG A 224     -18.001   6.596   2.297  1.00 15.00      A    H  
ATOM   1932  HE  ARG A 224     -19.376   4.460  -2.775  1.00 15.00      A    H  
ATOM   1933 HH11 ARG A 224     -20.815   2.848   0.004  1.00 15.00      A    H  
ATOM   1934 HH12 ARG A 224     -20.658   1.208  -0.737  1.00 15.00      A    H  
ATOM   1935 HH21 ARG A 224     -19.715   0.968  -2.815  1.00 15.00      A    H  
ATOM   1936 HH22 ARG A 224     -19.132   2.431  -3.721  1.00 15.00      A    H  
ATOM   1937  N   PRO A 225     -15.944   3.807   2.239  1.00 15.00      A    N  
ATOM   1938  CA  PRO A 225     -14.587   3.553   2.728  1.00 15.00      A    C  
ATOM   1939  C   PRO A 225     -13.732   2.801   1.713  1.00 15.00      A    C  
ATOM   1940  O   PRO A 225     -14.254   2.079   0.858  1.00 15.00      A    O  
ATOM   1941  CB  PRO A 225     -14.832   2.676   3.956  1.00 15.00      A    C  
ATOM   1942  CG  PRO A 225     -16.073   1.921   3.627  1.00 15.00      A    C  
ATOM   1943  CD  PRO A 225     -16.916   2.838   2.780  1.00 15.00      A    C  
ATOM   1944  N   GLY A 226     -12.423   2.977   1.813  1.00 15.00      A    N  
ATOM   1945  CA  GLY A 226     -11.510   2.312   0.912  1.00 15.00      A    C  
ATOM   1946  C   GLY A 226     -11.401   0.827   1.191  1.00 15.00      A    C  
ATOM   1947  O   GLY A 226     -11.722   0.361   2.291  1.00 15.00      A    O  
ATOM   1948  HN  GLY A 226     -12.067   3.578   2.503  1.00 15.00      A    H  
ATOM   1949  N   VAL A 227     -10.948   0.084   0.195  1.00 15.00      A    N  
ATOM   1950  CA  VAL A 227     -10.795  -1.355   0.320  1.00 15.00      A    C  
ATOM   1951  C   VAL A 227      -9.314  -1.720   0.360  1.00 15.00      A    C  
ATOM   1952  O   VAL A 227      -8.541  -1.331  -0.521  1.00 15.00      A    O  
ATOM   1953  CB  VAL A 227     -11.476  -2.100  -0.846  1.00 15.00      A    C  
ATOM   1954  CG1 VAL A 227     -11.662  -3.567  -0.502  1.00 15.00      A    C  
ATOM   1955  CG2 VAL A 227     -12.811  -1.458  -1.194  1.00 15.00      A    C  
ATOM   1956  HN  VAL A 227     -10.698   0.518  -0.651  1.00 15.00      A    H  
ATOM   1957  N   TYR A 228      -8.925  -2.455   1.387  1.00 15.00      A    N  
ATOM   1958  CA  TYR A 228      -7.538  -2.861   1.557  1.00 15.00      A    C  
ATOM   1959  C   TYR A 228      -7.408  -4.377   1.502  1.00 15.00      A    C  
ATOM   1960  O   TYR A 228      -8.320  -5.095   1.910  1.00 15.00      A    O  
ATOM   1961  CB  TYR A 228      -7.001  -2.338   2.892  1.00 15.00      A    C  
ATOM   1962  CG  TYR A 228      -7.243  -0.863   3.116  1.00 15.00      A    C  
ATOM   1963  CD1 TYR A 228      -8.316  -0.420   3.878  1.00 15.00      A    C  
ATOM   1964  CD2 TYR A 228      -6.398   0.089   2.566  1.00 15.00      A    C  
ATOM   1965  CE1 TYR A 228      -8.537   0.928   4.085  1.00 15.00      A    C  
ATOM   1966  CE2 TYR A 228      -6.612   1.437   2.768  1.00 15.00      A    C  
ATOM   1967  CZ  TYR A 228      -7.681   1.852   3.526  1.00 15.00      A    C  
ATOM   1968  OH  TYR A 228      -7.892   3.194   3.733  1.00 15.00      A    O  
ATOM   1969  HN  TYR A 228      -9.592  -2.740   2.053  1.00 15.00      A    H  
ATOM   1970  HH  TYR A 228      -7.802   3.667   2.892  1.00 15.00      A    H  
ATOM   1971  N   THR A 229      -6.281  -4.855   0.992  1.00 15.00      A    N  
ATOM   1972  CA  THR A 229      -6.029  -6.284   0.883  1.00 15.00      A    C  
ATOM   1973  C   THR A 229      -5.844  -6.920   2.262  1.00 15.00      A    C  
ATOM   1974  O   THR A 229      -5.138  -6.385   3.113  1.00 15.00      A    O  
ATOM   1975  CB  THR A 229      -4.770  -6.550   0.035  1.00 15.00      A    C  
ATOM   1976  CG2 THR A 229      -4.881  -7.893  -0.671  1.00 15.00      A    C  
ATOM   1977  OG1 THR A 229      -4.630  -5.507  -0.940  1.00 15.00      A    O  
ATOM   1978  HN  THR A 229      -5.599  -4.226   0.664  1.00 15.00      A    H  
ATOM   1979  HG1 THR A 229      -4.187  -5.856  -1.728  1.00 15.00      A    H  
ATOM   1980  N   ASN A 230      -6.487  -8.061   2.472  1.00 15.00      A    N  
ATOM   1981  CA  ASN A 230      -6.402  -8.780   3.739  1.00 15.00      A    C  
ATOM   1982  C   ASN A 230      -5.173  -9.683   3.734  1.00 15.00      A    C  
ATOM   1983  O   ASN A 230      -5.220 -10.806   3.233  1.00 15.00      A    O  
ATOM   1984  CB  ASN A 230      -7.661  -9.628   3.933  1.00 15.00      A    C  
ATOM   1985  CG  ASN A 230      -8.145  -9.661   5.365  1.00 15.00      A    C  
ATOM   1986  ND2 ASN A 230      -9.281 -10.307   5.586  1.00 15.00      A    N  
ATOM   1987  OD1 ASN A 230      -7.507  -9.116   6.264  1.00 15.00      A    O  
ATOM   1988  HN  ASN A 230      -7.035  -8.438   1.746  1.00 15.00      A    H  
ATOM   1989 HD21 ASN A 230      -9.736 -10.723   4.817  1.00 15.00      A    H  
ATOM   1990 HD22 ASN A 230      -9.624 -10.339   6.500  1.00 15.00      A    H  
ATOM   1991  N   LEU A 231      -4.079  -9.197   4.305  1.00 15.00      A    N  
ATOM   1992  CA  LEU A 231      -2.827  -9.948   4.326  1.00 15.00      A    C  
ATOM   1993  C   LEU A 231      -2.842 -11.132   5.290  1.00 15.00      A    C  
ATOM   1994  O   LEU A 231      -1.977 -12.005   5.211  1.00 15.00      A    O  
ATOM   1995  CB  LEU A 231      -1.644  -9.028   4.623  1.00 15.00      A    C  
ATOM   1996  CG  LEU A 231      -1.445  -7.860   3.657  1.00 15.00      A    C  
ATOM   1997  CD1 LEU A 231      -0.262  -7.010   4.087  1.00 15.00      A    C  
ATOM   1998  CD2 LEU A 231      -1.260  -8.360   2.232  1.00 15.00      A    C  
ATOM   1999  HN  LEU A 231      -4.111  -8.308   4.724  1.00 15.00      A    H  
ATOM   2000  N   CYS A 232      -3.829 -11.182   6.177  1.00 15.00      A    N  
ATOM   2001  CA  CYS A 232      -3.921 -12.276   7.145  1.00 15.00      A    C  
ATOM   2002  C   CYS A 232      -4.203 -13.614   6.461  1.00 15.00      A    C  
ATOM   2003  O   CYS A 232      -4.076 -14.673   7.074  1.00 15.00      A    O  
ATOM   2004  CB  CYS A 232      -4.972 -11.986   8.224  1.00 15.00      A    C  
ATOM   2005  SG  CYS A 232      -6.682 -11.832   7.604  1.00 15.00      A    S  
ATOM   2006  HN  CYS A 232      -4.507 -10.475   6.183  1.00 15.00      A    H  
ATOM   2007  N   LYS A 233      -4.578 -13.563   5.186  1.00 15.00      A    N  
ATOM   2008  CA  LYS A 233      -4.876 -14.771   4.431  1.00 15.00      A    C  
ATOM   2009  C   LYS A 233      -3.700 -15.174   3.542  1.00 15.00      A    C  
ATOM   2010  O   LYS A 233      -3.719 -16.235   2.920  1.00 15.00      A    O  
ATOM   2011  CB  LYS A 233      -6.128 -14.570   3.566  1.00 15.00      A    C  
ATOM   2012  CG  LYS A 233      -7.338 -14.025   4.312  1.00 15.00      A    C  
ATOM   2013  CD  LYS A 233      -7.747 -14.934   5.460  1.00 15.00      A    C  
ATOM   2014  CE  LYS A 233      -8.862 -14.310   6.283  1.00 15.00      A    C  
ATOM   2015  NZ  LYS A 233     -10.209 -14.710   5.803  1.00 15.00      A    N1+
ATOM   2016  HN  LYS A 233      -4.657 -12.689   4.746  1.00 15.00      A    H  
ATOM   2017  HZ1 LYS A 233     -10.914 -13.986   6.054  1.00 15.00      A    H  
ATOM   2018  HZ2 LYS A 233     -10.489 -15.611   6.228  1.00 15.00      A    H  
ATOM   2019  HZ3 LYS A 233     -10.210 -14.820   4.759  1.00 15.00      A    H  
ATOM   2020  N   PHE A 234      -2.666 -14.340   3.498  1.00 15.00      A    N  
ATOM   2021  CA  PHE A 234      -1.506 -14.615   2.653  1.00 15.00      A    C  
ATOM   2022  C   PHE A 234      -0.222 -14.720   3.463  1.00 15.00      A    C  
ATOM   2023  O   PHE A 234       0.873 -14.674   2.903  1.00 15.00      A    O  
ATOM   2024  CB  PHE A 234      -1.352 -13.525   1.591  1.00 15.00      A    C  
ATOM   2025  CG  PHE A 234      -2.613 -13.229   0.836  1.00 15.00      A    C  
ATOM   2026  CD1 PHE A 234      -3.163 -14.172  -0.015  1.00 15.00      A    C  
ATOM   2027  CD2 PHE A 234      -3.250 -12.008   0.979  1.00 15.00      A    C  
ATOM   2028  CE1 PHE A 234      -4.324 -13.902  -0.709  1.00 15.00      A    C  
ATOM   2029  CE2 PHE A 234      -4.412 -11.732   0.286  1.00 15.00      A    C  
ATOM   2030  CZ  PHE A 234      -4.949 -12.681  -0.559  1.00 15.00      A    C  
ATOM   2031  HN  PHE A 234      -2.677 -13.526   4.050  1.00 15.00      A    H  
ATOM   2032  N   THR A 235      -0.362 -14.880   4.771  1.00 15.00      A    N  
ATOM   2033  CA  THR A 235       0.783 -14.980   5.667  1.00 15.00      A    C  
ATOM   2034  C   THR A 235       1.753 -16.075   5.229  1.00 15.00      A    C  
ATOM   2035  O   THR A 235       2.955 -15.839   5.090  1.00 15.00      A    O  
ATOM   2036  CB  THR A 235       0.309 -15.272   7.099  1.00 15.00      A    C  
ATOM   2037  CG2 THR A 235       0.019 -13.972   7.831  1.00 15.00      A    C  
ATOM   2038  OG1 THR A 235      -0.889 -16.065   7.044  1.00 15.00      A    O  
ATOM   2039  HN  THR A 235      -1.264 -14.935   5.150  1.00 15.00      A    H  
ATOM   2040  HG1 THR A 235      -1.425 -15.886   7.825  1.00 15.00      A    H  
ATOM   2041  N   LYS A 236       1.213 -17.263   4.995  1.00 15.00      A    N  
ATOM   2042  CA  LYS A 236       2.013 -18.405   4.580  1.00 15.00      A    C  
ATOM   2043  C   LYS A 236       2.640 -18.185   3.210  1.00 15.00      A    C  
ATOM   2044  O   LYS A 236       3.846 -18.355   3.050  1.00 15.00      A    O  
ATOM   2045  CB  LYS A 236       1.169 -19.680   4.585  1.00 15.00      A    C  
ATOM   2046  CG  LYS A 236       0.815 -20.176   5.978  1.00 15.00      A    C  
ATOM   2047  CD  LYS A 236      -0.296 -21.212   5.934  1.00 15.00      A    C  
ATOM   2048  CE  LYS A 236      -1.623 -20.581   5.543  1.00 15.00      A    C  
ATOM   2049  NZ  LYS A 236      -2.740 -21.560   5.602  1.00 15.00      A    N1+
ATOM   2050  HN  LYS A 236       0.249 -17.373   5.111  1.00 15.00      A    H  
ATOM   2051  HZ1 LYS A 236      -3.653 -21.066   5.522  1.00 15.00      A    H  
ATOM   2052  HZ2 LYS A 236      -2.715 -22.077   6.503  1.00 15.00      A    H  
ATOM   2053  HZ3 LYS A 236      -2.658 -22.242   4.821  1.00 15.00      A    H  
ATOM   2054  N   TRP A 237       1.821 -17.772   2.242  1.00 15.00      A    N  
ATOM   2055  CA  TRP A 237       2.293 -17.538   0.877  1.00 15.00      A    C  
ATOM   2056  C   TRP A 237       3.523 -16.639   0.858  1.00 15.00      A    C  
ATOM   2057  O   TRP A 237       4.497 -16.920   0.160  1.00 15.00      A    O  
ATOM   2058  CB  TRP A 237       1.184 -16.948  -0.004  1.00 15.00      A    C  
ATOM   2059  CG  TRP A 237       1.615 -16.682  -1.418  1.00 15.00      A    C  
ATOM   2060  CD1 TRP A 237       1.792 -17.605  -2.410  1.00 15.00      A    C  
ATOM   2061  CD2 TRP A 237       1.930 -15.409  -1.998  1.00 15.00      A    C  
ATOM   2062  CE2 TRP A 237       2.290 -15.637  -3.341  1.00 15.00      A    C  
ATOM   2063  CE3 TRP A 237       1.942 -14.097  -1.511  1.00 15.00      A    C  
ATOM   2064  NE1 TRP A 237       2.196 -16.985  -3.568  1.00 15.00      A    N  
ATOM   2065  CZ2 TRP A 237       2.658 -14.604  -4.202  1.00 15.00      A    C  
ATOM   2066  CZ3 TRP A 237       2.308 -13.075  -2.367  1.00 15.00      A    C  
ATOM   2067  CH2 TRP A 237       2.661 -13.334  -3.696  1.00 15.00      A    C  
ATOM   2068  HN  TRP A 237       0.880 -17.623   2.448  1.00 15.00      A    H  
ATOM   2069  HE1 TRP A 237       2.391 -17.435  -4.415  1.00 15.00      A    H  
ATOM   2070  N   ILE A 238       3.482 -15.570   1.644  1.00 15.00      A    N  
ATOM   2071  CA  ILE A 238       4.594 -14.634   1.715  1.00 15.00      A    C  
ATOM   2072  C   ILE A 238       5.865 -15.339   2.187  1.00 15.00      A    C  
ATOM   2073  O   ILE A 238       6.922 -15.213   1.568  1.00 15.00      A    O  
ATOM   2074  CB  ILE A 238       4.273 -13.438   2.639  1.00 15.00      A    C  
ATOM   2075  CG1 ILE A 238       3.118 -12.618   2.056  1.00 15.00      A    C  
ATOM   2076  CG2 ILE A 238       5.502 -12.558   2.837  1.00 15.00      A    C  
ATOM   2077  CD1 ILE A 238       2.550 -11.589   3.009  1.00 15.00      A    C  
ATOM   2078  HN  ILE A 238       2.685 -15.412   2.196  1.00 15.00      A    H  
ATOM   2079  N   GLN A 239       5.743 -16.109   3.260  1.00 15.00      A    N  
ATOM   2080  CA  GLN A 239       6.875 -16.837   3.818  1.00 15.00      A    C  
ATOM   2081  C   GLN A 239       7.399 -17.873   2.827  1.00 15.00      A    C  
ATOM   2082  O   GLN A 239       8.606 -17.948   2.577  1.00 15.00      A    O  
ATOM   2083  CB  GLN A 239       6.478 -17.513   5.132  1.00 15.00      A    C  
ATOM   2084  CG  GLN A 239       6.059 -16.539   6.224  1.00 15.00      A    C  
ATOM   2085  CD  GLN A 239       5.330 -17.217   7.367  1.00 15.00      A    C  
ATOM   2086  NE2 GLN A 239       5.471 -16.671   8.564  1.00 15.00      A    N  
ATOM   2087  OE1 GLN A 239       4.644 -18.219   7.180  1.00 15.00      A    O  
ATOM   2088  HN  GLN A 239       4.859 -16.204   3.682  1.00 15.00      A    H  
ATOM   2089 HE21 GLN A 239       6.030 -15.872   8.644  1.00 15.00      A    H  
ATOM   2090 HE22 GLN A 239       5.008 -17.089   9.319  1.00 15.00      A    H  
ATOM   2091  N   GLU A 240       6.484 -18.650   2.259  1.00 15.00      A    N  
ATOM   2092  CA  GLU A 240       6.831 -19.687   1.291  1.00 15.00      A    C  
ATOM   2093  C   GLU A 240       7.559 -19.094   0.087  1.00 15.00      A    C  
ATOM   2094  O   GLU A 240       8.628 -19.569  -0.306  1.00 15.00      A    O  
ATOM   2095  CB  GLU A 240       5.566 -20.418   0.824  1.00 15.00      A    C  
ATOM   2096  CG  GLU A 240       4.811 -21.145   1.930  1.00 15.00      A    C  
ATOM   2097  CD  GLU A 240       3.309 -21.187   1.693  1.00 15.00      A    C  
ATOM   2098  OE1 GLU A 240       2.595 -21.843   2.485  1.00 15.00      A    O  
ATOM   2099  OE2 GLU A 240       2.840 -20.551   0.725  1.00 15.00      A    O1-
ATOM   2100  HN  GLU A 240       5.537 -18.525   2.501  1.00 15.00      A    H  
ATOM   2101  N   THR A 241       6.986 -18.038  -0.479  1.00 15.00      A    N  
ATOM   2102  CA  THR A 241       7.563 -17.377  -1.643  1.00 15.00      A    C  
ATOM   2103  C   THR A 241       8.944 -16.797  -1.335  1.00 15.00      A    C  
ATOM   2104  O   THR A 241       9.878 -16.944  -2.128  1.00 15.00      A    O  
ATOM   2105  CB  THR A 241       6.626 -16.274  -2.174  1.00 15.00      A    C  
ATOM   2106  CG2 THR A 241       7.107 -15.759  -3.522  1.00 15.00      A    C  
ATOM   2107  OG1 THR A 241       5.312 -16.822  -2.333  1.00 15.00      A    O  
ATOM   2108  HN  THR A 241       6.145 -17.693  -0.099  1.00 15.00      A    H  
ATOM   2109  HG1 THR A 241       4.996 -17.153  -1.480  1.00 15.00      A    H  
ATOM   2110  N   ILE A 242       9.072 -16.153  -0.179  1.00 15.00      A    N  
ATOM   2111  CA  ILE A 242      10.341 -15.563   0.233  1.00 15.00      A    C  
ATOM   2112  C   ILE A 242      11.421 -16.635   0.386  1.00 15.00      A    C  
ATOM   2113  O   ILE A 242      12.535 -16.476  -0.112  1.00 15.00      A    O  
ATOM   2114  CB  ILE A 242      10.197 -14.759   1.548  1.00 15.00      A    C  
ATOM   2115  CG1 ILE A 242       9.471 -13.434   1.283  1.00 15.00      A    C  
ATOM   2116  CG2 ILE A 242      11.554 -14.508   2.196  1.00 15.00      A    C  
ATOM   2117  CD1 ILE A 242       9.242 -12.596   2.522  1.00 15.00      A    C  
ATOM   2118  HN  ILE A 242       8.289 -16.068   0.413  1.00 15.00      A    H  
ATOM   2119  N   GLN A 243      11.073 -17.731   1.051  1.00 15.00      A    N  
ATOM   2120  CA  GLN A 243      12.016 -18.822   1.284  1.00 15.00      A    C  
ATOM   2121  C   GLN A 243      12.461 -19.497  -0.012  1.00 15.00      A    C  
ATOM   2122  O   GLN A 243      13.643 -19.790  -0.189  1.00 15.00      A    O  
ATOM   2123  CB  GLN A 243      11.437 -19.846   2.260  1.00 15.00      A    C  
ATOM   2124  CG  GLN A 243      11.531 -19.421   3.717  1.00 15.00      A    C  
ATOM   2125  CD  GLN A 243      12.964 -19.345   4.208  1.00 15.00      A    C  
ATOM   2126  NE2 GLN A 243      13.582 -18.181   4.068  1.00 15.00      A    N  
ATOM   2127  OE1 GLN A 243      13.514 -20.322   4.708  1.00 15.00      A    O  
ATOM   2128  HN  GLN A 243      10.156 -17.810   1.399  1.00 15.00      A    H  
ATOM   2129 HE21 GLN A 243      13.090 -17.440   3.661  1.00 15.00      A    H  
ATOM   2130 HE22 GLN A 243      14.509 -18.114   4.375  1.00 15.00      A    H  
ATOM   2131  N   ALA A 244      11.520 -19.719  -0.922  1.00 15.00      A    N  
ATOM   2132  CA  ALA A 244      11.826 -20.362  -2.197  1.00 15.00      A    C  
ATOM   2133  C   ALA A 244      12.686 -19.468  -3.087  1.00 15.00      A    C  
ATOM   2134  O   ALA A 244      13.322 -19.938  -4.027  1.00 15.00      A    O  
ATOM   2135  CB  ALA A 244      10.544 -20.753  -2.918  1.00 15.00      A    C  
ATOM   2136  HN  ALA A 244      10.595 -19.452  -0.731  1.00 15.00      A    H  
ATOM   2137  N   ASN A 245      12.706 -18.178  -2.784  1.00 15.00      A    N  
ATOM   2138  CA  ASN A 245      13.489 -17.229  -3.563  1.00 15.00      A    C  
ATOM   2139  C   ASN A 245      14.653 -16.681  -2.748  1.00 15.00      A    C  
ATOM   2140  O   ASN A 245      15.215 -15.629  -3.072  1.00 15.00      A    O  
ATOM   2141  CB  ASN A 245      12.610 -16.085  -4.075  1.00 15.00      A    C  
ATOM   2142  CG  ASN A 245      11.729 -16.490  -5.242  1.00 15.00      A    C  
ATOM   2143  ND2 ASN A 245      10.529 -16.961  -4.942  1.00 15.00      A    N  
ATOM   2144  OD1 ASN A 245      12.120 -16.367  -6.404  1.00 15.00      A    O  
ATOM   2145  HN  ASN A 245      12.184 -17.858  -2.017  1.00 15.00      A    H  
ATOM   2146 HD21 ASN A 245      10.278 -17.020  -3.991  1.00 15.00      A    H  
ATOM   2147 HD22 ASN A 245       9.944 -17.235  -5.675  1.00 15.00      A    H  
ATOM   2148  N   SER A 246      15.009 -17.394  -1.688  1.00 15.00      A    N  
ATOM   2149  CA  SER A 246      16.115 -16.988  -0.830  1.00 15.00      A    C  
ATOM   2150  C   SER A 246      17.424 -17.629  -1.284  1.00 15.00      A    C  
ATOM   2151  O   SER A 246      17.935 -17.312  -2.359  1.00 15.00      A    O  
ATOM   2152  CB  SER A 246      15.827 -17.341   0.631  1.00 15.00      A    C  
ATOM   2153  OG  SER A 246      14.835 -16.486   1.176  1.00 15.00      A    O  
ATOM   2154  HN  SER A 246      14.520 -18.219  -1.480  1.00 15.00      A    H  
ATOM   2155  HG  SER A 246      14.032 -16.539   0.638  1.00 15.00      A    H  
ATOM   2156  N   GLY B   1     -17.981   3.611 -11.768  1.00 15.00      B    N  
ATOM   2157  N01 GLY B   1     -17.847   3.837 -11.862  1.00 15.00      B    N  
ATOM   2158  C02 GLY B   1     -17.288   4.642 -11.025  1.00 15.00      B    C  
ATOM   2159  CA  GLY B   1     -17.468   4.887 -10.930  1.00 15.00      B    C  
ATOM   2160  C   GLY B   1     -16.414   4.436  -9.939  1.00 15.00      B    C  
ATOM   2161  C03 GLY B   1     -16.220   4.056 -10.127  1.00 15.00      B    C  
ATOM   2162  O   GLY B   1     -15.884   4.621  -9.086  1.00 15.00      B    O  
ATOM   2163  O04 GLY B   1     -16.113   5.139  -8.972  1.00 15.00      B    O  
ATOM   2164  H05 GLY B   1     -17.725   3.419 -12.697  1.00 15.00      B    H  
ATOM   2165  HN  GLY B   1     -17.362   3.737 -12.709  1.00 15.00      B    H  
ATOM   2166  N   ARG B   2     -15.701   2.905 -10.521  1.00 15.00      B    N  
ATOM   2167  CA  ARG B   2     -14.665   2.236  -9.755  1.00 15.00      B    C  
ATOM   2168  C   ARG B   2     -13.298   2.580 -10.313  1.00 15.00      B    C  
ATOM   2169  O   ARG B   2     -12.961   2.186 -11.422  1.00 15.00      B    O  
ATOM   2170  CB  ARG B   2     -14.871   0.719  -9.780  1.00 15.00      B    C  
ATOM   2171  CG  ARG B   2     -16.201   0.264  -9.207  1.00 15.00      B    C  
ATOM   2172  CD  ARG B   2     -16.431   0.865  -7.831  1.00 15.00      B    C  
ATOM   2173  NE  ARG B   2     -17.695   0.430  -7.250  1.00 15.00      B    N  
ATOM   2174  CZ  ARG B   2     -18.677   1.256  -6.901  1.00 15.00      B    C  
ATOM   2175  NH1 ARG B   2     -18.545   2.564  -7.079  1.00 15.00      B    N1+
ATOM   2176  NH2 ARG B   2     -19.794   0.765  -6.375  1.00 15.00      B    N  
ATOM   2177  HN  ARG B   2     -16.025   2.496 -11.351  1.00 15.00      B    H  
ATOM   2178  HE  ARG B   2     -17.818  -0.542  -7.111  1.00 15.00      B    H  
ATOM   2179 HH11 ARG B   2     -17.673   2.951  -7.496  1.00 15.00      B    H  
ATOM   2180 HH12 ARG B   2     -19.308   3.216  -6.799  1.00 15.00      B    H  
ATOM   2181 HH21 ARG B   2     -19.896  -0.264  -6.238  1.00 15.00      B    H  
ATOM   2182 HH22 ARG B   2     -20.568   1.403  -6.102  1.00 15.00      B    H  
ATOM   2183  N   PHE B   2     -15.854   3.261 -10.175  1.00 15.00      B    N  
ATOM   2184  CA  PHE B   2     -14.827   2.719  -9.301  1.00 15.00      B    C  
ATOM   2185  C   PHE B   2     -13.461   2.861  -9.952  1.00 15.00      B    C  
ATOM   2186  O   PHE B   2     -13.311   2.612 -11.147  1.00 15.00      B    O  
ATOM   2187  CB  PHE B   2     -15.111   1.250  -8.976  1.00 15.00      B    C  
ATOM   2188  CG  PHE B   2     -16.442   1.026  -8.317  1.00 15.00      B    C  
ATOM   2189  CD1 PHE B   2     -17.424   0.280  -8.946  1.00 15.00      B    C  
ATOM   2190  CD2 PHE B   2     -16.714   1.569  -7.072  1.00 15.00      B    C  
ATOM   2191  CE1 PHE B   2     -18.652   0.078  -8.347  1.00 15.00      B    C  
ATOM   2192  CE2 PHE B   2     -17.939   1.370  -6.467  1.00 15.00      B    C  
ATOM   2193  CZ  PHE B   2     -18.910   0.624  -7.105  1.00 15.00      B    C  
ATOM   2194  HN  PHE B   2     -16.133   2.750 -10.960  1.00 15.00      B    H  
ATOM   2195  N   CYS B   3     -12.519   3.331  -9.559  1.00 15.00      B    N  
ATOM   2196  N01 CYS B   3     -12.477   3.273  -9.169  1.00 15.00      B    N  
ATOM   2197  C02 CYS B   3     -11.124   3.453  -9.675  1.00 15.00      B    C  
ATOM   2198  CA  CYS B   3     -11.190   3.714 -10.001  1.00 15.00      B    C  
ATOM   2199  C   CYS B   3     -10.145   3.298  -8.979  1.00 15.00      B    C  
ATOM   2200  C03 CYS B   3     -10.112   3.019  -8.628  1.00 15.00      B    C  
ATOM   2201  O   CYS B   3     -10.219   3.694  -7.809  1.00 15.00      B    O  
ATOM   2202  O04 CYS B   3     -10.383   3.098  -7.425  1.00 15.00      B    O  
ATOM   2203  C05 CYS B   3     -10.875   4.924 -10.031  1.00 15.00      B    C  
ATOM   2204  CB  CYS B   3     -11.114   5.223 -10.255  1.00 15.00      B    C  
ATOM   2205  S06 CYS B   3     -12.150   5.698 -11.077  1.00 15.00      B    S  
ATOM   2206  SG  CYS B   3     -12.369   5.858 -11.415  1.00 15.00      B    S  
ATOM   2207  H07 CYS B   3     -12.660   3.452  -8.222  1.00 15.00      B    H  
ATOM   2208  HN  CYS B   3     -12.843   3.636  -8.685  1.00 15.00      B    H  
ATOM   2209  N   THR B   4      -9.186   2.488  -9.417  1.00 15.00      B    N  
ATOM   2210  N01 THR B   4      -8.952   2.558  -9.077  1.00 15.00      B    N  
ATOM   2211  C02 THR B   4      -7.903   2.138  -8.164  1.00 15.00      B    C  
ATOM   2212  CA  THR B   4      -8.119   2.024  -8.545  1.00 15.00      B    C  
ATOM   2213  C   THR B   4      -7.308   3.212  -8.037  1.00 15.00      B    C  
ATOM   2214  C03 THR B   4      -7.272   3.361  -7.502  1.00 15.00      B    C  
ATOM   2215  O   THR B   4      -7.333   4.287  -8.636  1.00 15.00      B    O  
ATOM   2216  O04 THR B   4      -7.578   4.503  -7.863  1.00 15.00      B    O  
ATOM   2217  C05 THR B   4      -6.815   1.319  -8.889  1.00 15.00      B    C  
ATOM   2218  CB  THR B   4      -7.187   1.037  -9.277  1.00 15.00      B    C  
ATOM   2219  C06 THR B   4      -7.305  -0.094  -9.166  1.00 15.00      B    C  
ATOM   2220  CG2 THR B   4      -7.895  -0.287  -9.523  1.00 15.00      B    C  
ATOM   2221  O07 THR B   4      -6.473   1.957 -10.128  1.00 15.00      B    O  
ATOM   2222  OG1 THR B   4      -6.772   1.596 -10.533  1.00 15.00      B    O  
ATOM   2223  H08 THR B   4      -8.797   2.498 -10.047  1.00 15.00      B    H  
ATOM   2224  HN  THR B   4      -9.194   2.199 -10.355  1.00 15.00      B    H  
ATOM   2225  H09 THR B   4      -5.704   1.513 -10.511  1.00 15.00      B    H  
ATOM   2226  HG1 THR B   4      -5.802   1.607 -10.567  1.00 15.00      B    H  
ATOM   2227  N   ARG B   5      -6.589   3.029  -6.942  1.00 15.00      B    N  
ATOM   2228  N01 ARG B   5      -6.400   3.136  -6.535  1.00 15.00      B    N  
ATOM   2229  C02 ARG B   5      -5.747   4.235  -5.841  1.00 15.00      B    C  
ATOM   2230  CA  ARG B   5      -5.796   4.113  -6.372  1.00 15.00      B    C  
ATOM   2231  C   ARG B   5      -4.387   4.137  -6.968  1.00 15.00      B    C  
ATOM   2232  C03 ARG B   5      -4.338   4.457  -6.383  1.00 15.00      B    C  
ATOM   2233  O   ARG B   5      -3.453   4.656  -6.359  1.00 15.00      B    O  
ATOM   2234  O04 ARG B   5      -3.446   4.898  -5.661  1.00 15.00      B    O  
ATOM   2235  C05 ARG B   5      -5.715   3.978  -4.331  1.00 15.00      B    C  
ATOM   2236  CB  ARG B   5      -5.731   3.989  -4.844  1.00 15.00      B    C  
ATOM   2237  C06 ARG B   5      -7.086   3.918  -3.670  1.00 15.00      B    C  
ATOM   2238  CG  ARG B   5      -7.080   3.805  -4.152  1.00 15.00      B    C  
ATOM   2239  C07 ARG B   5      -7.970   5.075  -4.113  1.00 15.00      B    C  
ATOM   2240  CD  ARG B   5      -8.093   4.853  -4.593  1.00 15.00      B    C  
ATOM   2241  N08 ARG B   5      -9.021   5.376  -3.142  1.00 15.00      B    N  
ATOM   2242  NE  ARG B   5      -9.046   5.189  -3.533  1.00 15.00      B    N  
ATOM   2243  C09 ARG B   5     -10.312   5.479  -3.443  1.00 15.00      B    C  
ATOM   2244  CZ  ARG B   5     -10.357   5.339  -3.721  1.00 15.00      B    C  
ATOM   2245  N10 ARG B   5     -10.723   5.304  -4.695  1.00 15.00      B    N1+
ATOM   2246  N11 ARG B   5     -11.201   5.744  -2.494  1.00 15.00      B    N  
ATOM   2247  NH1 ARG B   5     -10.883   5.179  -4.931  1.00 15.00      B    N1+
ATOM   2248  NH2 ARG B   5     -11.150   5.650  -2.701  1.00 15.00      B    N  
ATOM   2249  H12 ARG B   5      -6.179   2.209  -6.284  1.00 15.00      B    H  
ATOM   2250  HN  ARG B   5      -6.574   2.144  -6.511  1.00 15.00      B    H  
ATOM   2251  H13 ARG B   5      -8.740   5.531  -2.203  1.00 15.00      B    H  
ATOM   2252  HE  ARG B   5      -8.680   5.320  -2.621  1.00 15.00      B    H  
ATOM   2253  H14 ARG B   5     -10.040   5.081  -5.446  1.00 15.00      B    H  
ATOM   2254  H15 ARG B   5     -11.741   5.389  -4.926  1.00 15.00      B    H  
ATOM   2255  H16 ARG B   5     -10.890   5.873  -1.487  1.00 15.00      B    H  
ATOM   2256  H17 ARG B   5     -12.211   5.829  -2.731  1.00 15.00      B    H  
ATOM   2257 HH11 ARG B   5     -11.915   5.302  -5.070  1.00 15.00      B    H  
ATOM   2258 HH12 ARG B   5     -10.278   4.929  -5.739  1.00 15.00      B    H  
ATOM   2259 HH21 ARG B   5     -10.757   5.783  -1.730  1.00 15.00      B    H  
ATOM   2260 HH22 ARG B   5     -12.175   5.770  -2.853  1.00 15.00      B    H  
ATOM   2261  N   SER B   6      -4.249   3.590  -8.165  1.00 15.00      B    N  
ATOM   2262  N01 SER B   6      -4.145   4.152  -7.658  1.00 15.00      B    N  
ATOM   2263  C02 SER B   6      -2.849   4.308  -8.300  1.00 15.00      B    C  
ATOM   2264  CA  SER B   6      -2.961   3.524  -8.838  1.00 15.00      B    C  
ATOM   2265  C   SER B   6      -2.737   4.721  -9.759  1.00 15.00      B    C  
ATOM   2266  C03 SER B   6      -2.681   5.711  -8.884  1.00 15.00      B    C  
ATOM   2267  O   SER B   6      -3.577   5.618  -9.847  1.00 15.00      B    O  
ATOM   2268  O04 SER B   6      -3.506   6.596  -8.645  1.00 15.00      B    O  
ATOM   2269  C05 SER B   6      -2.695   3.255  -9.399  1.00 15.00      B    C  
ATOM   2270  CB  SER B   6      -2.894   2.231  -9.647  1.00 15.00      B    C  
ATOM   2271  O06 SER B   6      -3.292   2.032  -9.004  1.00 15.00      B    O  
ATOM   2272  OG  SER B   6      -4.164   1.598  -9.674  1.00 15.00      B    O  
ATOM   2273  H07 SER B   6      -4.893   3.801  -8.182  1.00 15.00      B    H  
ATOM   2274  HN  SER B   6      -5.034   3.220  -8.614  1.00 15.00      B    H  
ATOM   2275  H08 SER B   6      -2.650   1.502  -8.518  1.00 15.00      B    H  
ATOM   2276  HG  SER B   6      -4.165   0.869  -9.039  1.00 15.00      B    H  
ATOM   2277  N   ASN B   7      -1.606   5.904  -9.641  1.00 15.00      B    N  
ATOM   2278  CA  ASN B   7      -1.315   7.188 -10.267  1.00 15.00      B    C  
ATOM   2279  C   ASN B   7      -0.621   6.966 -11.610  1.00 15.00      B    C  
ATOM   2280  O   ASN B   7       0.572   6.662 -11.650  1.00 15.00      B    O  
ATOM   2281  CB  ASN B   7      -0.415   8.028  -9.353  1.00 15.00      B    C  
ATOM   2282  CG  ASN B   7      -0.223   9.448  -9.853  1.00 15.00      B    C  
ATOM   2283  ND2 ASN B   7       0.956  10.007  -9.615  1.00 15.00      B    N  
ATOM   2284  OD1 ASN B   7      -1.123  10.037 -10.449  1.00 15.00      B    O  
ATOM   2285  HN  ASN B   7      -0.993   5.157  -9.796  1.00 15.00      B    H  
ATOM   2286 HD21 ASN B   7       1.636   9.478  -9.141  1.00 15.00      B    H  
ATOM   2287 HD22 ASN B   7       1.095  10.931  -9.910  1.00 15.00      B    H  
ATOM   2288  N   ILE B   7      -1.587   4.727 -10.427  1.00 15.00      B    N  
ATOM   2289  CA  ILE B   7      -1.228   5.788 -11.358  1.00 15.00      B    C  
ATOM   2290  C   ILE B   7      -0.628   5.173 -12.625  1.00 15.00      B    C  
ATOM   2291  O   ILE B   7       0.461   4.590 -12.586  1.00 15.00      B    O  
ATOM   2292  CB  ILE B   7      -0.208   6.776 -10.742  1.00 15.00      B    C  
ATOM   2293  CG1 ILE B   7      -0.756   7.388  -9.448  1.00 15.00      B    C  
ATOM   2294  CG2 ILE B   7       0.148   7.872 -11.740  1.00 15.00      B    C  
ATOM   2295  CD1 ILE B   7       0.257   8.207  -8.675  1.00 15.00      B    C  
ATOM   2296  HN  ILE B   7      -0.958   3.990 -10.291  1.00 15.00      B    H  
ATOM   2297  N   PRO B   8      -1.342   5.253 -13.761  1.00 15.00      B    N  
ATOM   2298  N01 PRO B   8      -1.358   7.076 -12.731  1.00 15.00      B    N  
ATOM   2299  C02 PRO B   8      -2.793   7.394 -12.730  1.00 15.00      B    C  
ATOM   2300  CA  PRO B   8      -2.663   5.888 -13.835  1.00 15.00      B    C  
ATOM   2301  C   PRO B   8      -3.759   4.977 -13.280  1.00 15.00      B    C  
ATOM   2302  C03 PRO B   8      -3.642   6.197 -12.298  1.00 15.00      B    C  
ATOM   2303  O   PRO B   8      -3.647   3.750 -13.333  1.00 15.00      B    O  
ATOM   2304  O04 PRO B   8      -3.163   5.062 -12.282  1.00 15.00      B    O  
ATOM   2305  C05 PRO B   8      -3.069   7.739 -14.196  1.00 15.00      B    C  
ATOM   2306  CB  PRO B   8      -2.858   6.098 -15.338  1.00 15.00      B    C  
ATOM   2307  C06 PRO B   8      -2.071   6.941 -14.957  1.00 15.00      B    C  
ATOM   2308  CG  PRO B   8      -2.085   4.994 -15.971  1.00 15.00      B    C  
ATOM   2309  C07 PRO B   8      -0.838   6.890 -14.097  1.00 15.00      B    C  
ATOM   2310  CD  PRO B   8      -0.908   4.731 -15.069  1.00 15.00      B    C  
ATOM   2311  N   PRO B   9      -4.824   5.570 -12.724  1.00 15.00      B    N  
ATOM   2312  N01 PRO B   9      -4.901   6.439 -11.910  1.00 15.00      B    N  
ATOM   2313  C02 PRO B   9      -5.805   5.383 -11.471  1.00 15.00      B    C  
ATOM   2314  CA  PRO B   9      -5.936   4.813 -12.152  1.00 15.00      B    C  
ATOM   2315  C   PRO B   9      -6.836   4.204 -13.222  1.00 15.00      B    C  
ATOM   2316  C03 PRO B   9      -6.636   4.794 -12.608  1.00 15.00      B    C  
ATOM   2317  O   PRO B   9      -7.158   4.844 -14.224  1.00 15.00      B    O  
ATOM   2318  O04 PRO B   9      -7.102   5.513 -13.496  1.00 15.00      B    O  
ATOM   2319  C05 PRO B   9      -6.721   6.139 -10.514  1.00 15.00      B    C  
ATOM   2320  CB  PRO B   9      -6.707   5.870 -11.358  1.00 15.00      B    C  
ATOM   2321  C06 PRO B   9      -6.837   7.501 -11.116  1.00 15.00      B    C  
ATOM   2322  CG  PRO B   9      -6.417   7.152 -12.059  1.00 15.00      B    C  
ATOM   2323  C07 PRO B   9      -5.542   7.766 -11.843  1.00 15.00      B    C  
ATOM   2324  CD  PRO B   9      -5.021   7.027 -12.604  1.00 15.00      B    C  
ATOM   2325  N   GLU B  10      -6.827   3.485 -12.564  1.00 15.00      B    N  
ATOM   2326  CA  GLU B  10      -7.627   2.797 -13.562  1.00 15.00      B    C  
ATOM   2327  C   GLU B  10      -9.090   2.984 -13.188  1.00 15.00      B    C  
ATOM   2328  O   GLU B  10      -9.510   2.593 -12.097  1.00 15.00      B    O  
ATOM   2329  CB  GLU B  10      -7.272   1.307 -13.591  1.00 15.00      B    C  
ATOM   2330  CG  GLU B  10      -5.776   1.018 -13.548  1.00 15.00      B    C  
ATOM   2331  CD  GLU B  10      -5.060   1.366 -14.841  1.00 15.00      B    C  
ATOM   2332  OE1 GLU B  10      -5.196   2.515 -15.310  1.00 15.00      B    O  
ATOM   2333  OE2 GLU B  10      -4.352   0.489 -15.379  1.00 15.00      B    O1-
ATOM   2334  HN  GLU B  10      -6.420   2.965 -11.841  1.00 15.00      B    H  
ATOM   2335  N   HIS B  10      -7.236   2.960 -13.010  1.00 15.00      B    N  
ATOM   2336  CA  HIS B  10      -8.110   2.279 -13.947  1.00 15.00      B    C  
ATOM   2337  C   HIS B  10      -9.553   2.448 -13.500  1.00 15.00      B    C  
ATOM   2338  O   HIS B  10      -9.948   1.929 -12.458  1.00 15.00      B    O  
ATOM   2339  CB  HIS B  10      -7.764   0.791 -14.046  1.00 15.00      B    C  
ATOM   2340  CG  HIS B  10      -8.527   0.065 -15.113  1.00 15.00      B    C  
ATOM   2341  CD2 HIS B  10      -8.170  -0.295 -16.369  1.00 15.00      B    C  
ATOM   2342  ND1 HIS B  10      -9.833  -0.357 -14.956  1.00 15.00      B    N  
ATOM   2343  CE1 HIS B  10     -10.240  -0.951 -16.063  1.00 15.00      B    C  
ATOM   2344  NE2 HIS B  10      -9.251  -0.923 -16.937  1.00 15.00      B    N  
ATOM   2345  HN  HIS B  10      -6.943   2.491 -12.196  1.00 15.00      B    H  
ATOM   2346  HD1 HIS B  10     -10.381  -0.243 -14.146  1.00 15.00      B    H  
ATOM   2347  HE2 HIS B  10      -9.286  -1.295 -17.844  1.00 15.00      B    H  
ATOM   2348  N   CYS B  11     -10.329   3.175 -14.283  1.00 15.00      B    N  
ATOM   2349  N01 CYS B  11      -9.857   3.599 -14.070  1.00 15.00      B    N  
ATOM   2350  C02 CYS B  11     -11.260   3.865 -13.792  1.00 15.00      B    C  
ATOM   2351  CA  CYS B  11     -11.723   3.413 -13.953  1.00 15.00      B    C  
ATOM   2352  C   CYS B  11     -12.663   2.431 -14.644  1.00 15.00      B    C  
ATOM   2353  C03 CYS B  11     -12.213   2.981 -14.583  1.00 15.00      B    C  
ATOM   2354  O   CYS B  11     -12.363   1.908 -15.721  1.00 15.00      B    O  
ATOM   2355  O04 CYS B  11     -12.053   2.784 -15.788  1.00 15.00      B    O  
ATOM   2356  C05 CYS B  11     -11.585   5.342 -14.026  1.00 15.00      B    C  
ATOM   2357  CB  CYS B  11     -12.116   4.858 -14.266  1.00 15.00      B    C  
ATOM   2358  S06 CYS B  11     -11.103   6.436 -12.651  1.00 15.00      B    S  
ATOM   2359  SG  CYS B  11     -11.353   6.088 -13.158  1.00 15.00      B    S  
ATOM   2360  H07 CYS B  11      -9.475   3.877 -14.928  1.00 15.00      B    H  
ATOM   2361  HN  CYS B  11      -9.956   3.569 -15.099  1.00 15.00      B    H  
ATOM   2362  N   TRP B  12     -13.779   2.168 -13.984  1.00 15.00      B    N  
ATOM   2363  N01 TRP B  12     -13.203   2.450 -13.881  1.00 15.00      B    N  
ATOM   2364  C02 TRP B  12     -14.220   1.607 -14.483  1.00 15.00      B    C  
ATOM   2365  CA  TRP B  12     -14.810   1.273 -14.484  1.00 15.00      B    C  
ATOM   2366  C   TRP B  12     -16.105   2.068 -14.656  1.00 15.00      B    C  
ATOM   2367  C03 TRP B  12     -15.487   2.432 -14.699  1.00 15.00      B    C  
ATOM   2368  O   TRP B  12     -16.232   3.161 -14.098  1.00 15.00      B    O  
ATOM   2369  O04 TRP B  12     -15.721   3.405 -13.980  1.00 15.00      B    O  
ATOM   2370  C05 TRP B  12     -14.519   0.408 -13.576  1.00 15.00      B    C  
ATOM   2371  CB  TRP B  12     -15.024   0.128 -13.487  1.00 15.00      B    C  
ATOM   2372  C06 TRP B  12     -13.502  -0.689 -13.674  1.00 15.00      B    C  
ATOM   2373  CG  TRP B  12     -14.142  -1.064 -13.715  1.00 15.00      B    C  
ATOM   2374  C07 TRP B  12     -13.538  -1.764 -14.514  1.00 15.00      B    C  
ATOM   2375  C08 TRP B  12     -12.297  -0.822 -12.907  1.00 15.00      B    C  
ATOM   2376  CD1 TRP B  12     -14.390  -2.114 -14.551  1.00 15.00      B    C  
ATOM   2377  CD2 TRP B  12     -12.879  -1.339 -13.093  1.00 15.00      B    C  
ATOM   2378  C09 TRP B  12     -11.656  -1.999 -13.339  1.00 15.00      B    C  
ATOM   2379  C10 TRP B  12     -11.698  -0.061 -11.900  1.00 15.00      B    C  
ATOM   2380  CE2 TRP B  12     -12.422  -2.570 -13.603  1.00 15.00      B    C  
ATOM   2381  CE3 TRP B  12     -12.091  -0.665 -12.158  1.00 15.00      B    C  
ATOM   2382  N11 TRP B  12     -12.434  -2.556 -14.320  1.00 15.00      B    N  
ATOM   2383  NE1 TRP B  12     -13.361  -3.021 -14.492  1.00 15.00      B    N  
ATOM   2384  C12 TRP B  12     -10.447  -2.433 -12.800  1.00 15.00      B    C  
ATOM   2385  C13 TRP B  12     -10.499  -0.492 -11.366  1.00 15.00      B    C  
ATOM   2386  CZ2 TRP B  12     -11.213  -3.139 -13.209  1.00 15.00      B    C  
ATOM   2387  CZ3 TRP B  12     -10.892  -1.230 -11.768  1.00 15.00      B    C  
ATOM   2388  C14 TRP B  12      -9.886  -1.666 -11.817  1.00 15.00      B    C  
ATOM   2389  CH2 TRP B  12     -10.465  -2.455 -12.292  1.00 15.00      B    C  
ATOM   2390  H15 TRP B  12     -13.250   2.632 -12.914  1.00 15.00      B    H  
ATOM   2391  HN  TRP B  12     -13.914   2.589 -13.107  1.00 15.00      B    H  
ATOM   2392  H16 TRP B  12     -12.235  -3.383 -14.805  1.00 15.00      B    H  
ATOM   2393  HE1 TRP B  12     -13.311  -3.857 -15.000  1.00 15.00      B    H  
ATOM   2394  N   PRO B  13     -17.084   1.542 -15.419  1.00 15.00      B    N  
ATOM   2395  N01 PRO B  13     -16.330   2.050 -15.675  1.00 15.00      B    N  
ATOM   2396  C02 PRO B  13     -17.575   2.776 -15.988  1.00 15.00      B    C  
ATOM   2397  CA  PRO B  13     -18.363   2.229 -15.663  1.00 15.00      B    C  
ATOM   2398  C   PRO B  13     -19.161   2.504 -14.387  1.00 15.00      B    C  
ATOM   2399  C03 PRO B  13     -18.589   2.772 -14.841  1.00 15.00      B    C  
ATOM   2400  O   PRO B  13     -19.966   3.433 -14.340  1.00 15.00      B    O  
ATOM   2401  O04 PRO B  13     -19.622   3.432 -14.917  1.00 15.00      B    O  
ATOM   2402  C05 PRO B  13     -18.139   2.024 -17.199  1.00 15.00      B    C  
ATOM   2403  CB  PRO B  13     -19.131   1.265 -16.575  1.00 15.00      B    C  
ATOM   2404  C06 PRO B  13     -17.509   0.675 -17.137  1.00 15.00      B    C  
ATOM   2405  CG  PRO B  13     -18.473  -0.058 -16.379  1.00 15.00      B    C  
ATOM   2406  C07 PRO B  13     -16.139   0.888 -16.562  1.00 15.00      B    C  
ATOM   2407  CD  PRO B  13     -17.027   0.239 -16.105  1.00 15.00      B    C  
ATOM   2408  N   ASN B  14     -18.285   2.037 -13.779  1.00 15.00      B    N  
ATOM   2409  CA  ASN B  14     -19.179   1.954 -12.629  1.00 15.00      B    C  
ATOM   2410  C   ASN B  14     -18.853   3.015 -11.582  1.00 15.00      B    C  
ATOM   2411  O   ASN B  14     -19.494   3.079 -10.536  1.00 15.00      B    O  
ATOM   2412  CB  ASN B  14     -19.138   0.560 -11.997  1.00 15.00      B    C  
ATOM   2413  CG  ASN B  14     -19.964  -0.462 -12.755  1.00 15.00      B    C  
ATOM   2414  ND2 ASN B  14     -20.638  -1.337 -12.024  1.00 15.00      B    N  
ATOM   2415  OD1 ASN B  14     -20.000  -0.466 -13.983  1.00 15.00      B    O  
ATOM   2416  HN  ASN B  14     -17.444   1.539 -13.771  1.00 15.00      B    H  
ATOM   2417 HD21 ASN B  14     -20.568  -1.278 -11.049  1.00 15.00      B    H  
ATOM   2418 HD22 ASN B  14     -21.182  -2.005 -12.490  1.00 15.00      B    H  
ATOM   2419  N   ASP B  14     -18.926   1.704 -13.355  1.00 15.00      B    N  
ATOM   2420  CA  ASP B  14     -19.626   1.855 -12.080  1.00 15.00      B    C  
ATOM   2421  C   ASP B  14     -18.966   2.919 -11.209  1.00 15.00      B    C  
ATOM   2422  O   ASP B  14     -19.338   3.107 -10.049  1.00 15.00      B    O  
ATOM   2423  CB  ASP B  14     -19.676   0.524 -11.316  1.00 15.00      B    C  
ATOM   2424  CG  ASP B  14     -19.092  -0.642 -12.092  1.00 15.00      B    C  
ATOM   2425  OD1 ASP B  14     -17.882  -0.597 -12.413  1.00 15.00      B    O  
ATOM   2426  OD2 ASP B  14     -19.840  -1.595 -12.382  1.00 15.00      B    O1-
ATOM   2427  HN  ASP B  14     -18.268   0.974 -13.452  1.00 15.00      B    H  
END
